# Supplementary material for: Single-cell RNA sequencing reveals time- and sex-specific responses of mouse spinal cord microglia to peripheral nerve injury and links ApoE to chronic pain
Source: Nat Commun. 2022 Feb 11;13:843. doi: 10.1038/s41467-022-28473-8 (PMC8837774; doi:10.1038/s41467-022-28473-8)
Supplement: Supplementary file 9 — Supplementary Data 6 [file 41467_2022_28473_MOESM9_ESM.xlsx]

## Sheet: acute, e2, M+F
field	type	sex	model	rs429358	rs7412	haplo	beta	se	score	pval	OR.lo	OR	OR.hi	nb_cases	nb_ctrls	freq	freq_ctrl	freq_case	w	order	beta.lo	beta.hi	pch	siz	clr
fAZ	acute	MF	additive	T	T	e2	-0.068188	0.012994	-5.24765	1.54054e-07	0.910596	0.934085	0.95818	439	384039	0.0810851	0.08114	0.0330296	NA	10	-0.0936563	-0.0427197	17	1	white
meta	acute	MF	additive	T	T	e2	0.0108506	0.0235078	0.461575	0.644386	0.965389	1.01091	1.05858	NA	NA	NA	NA	NA	NA	9	-0.0352247	0.0569259	18	1.5	white
widespread	acute	MF	additive	T	T	e2	0.00440599	0.0304857	0.144527	0.885085	0.946158	1.00442	1.06626	983	154299	0.0806211	0.0806162	0.0813835	1075.99	8	-0.0553459	0.0641579	19	1	white
knee	acute	MF	additive	T	T	e2	0.0206176	0.115511	0.178491	0.858338	0.814009	1.02083	1.2802	17240	154299	0.0806318	0.0806162	0.0807715	74.9472	7	-0.205783	0.247019	19	1	white
hip	acute	MF	additive	T	T	e2	-0.0663938	0.0893299	-0.743242	0.457335	0.785464	0.935762	1.11482	9366	154299	0.0805334	0.0806162	0.0791693	125.316	6	-0.24148	0.108693	19	1	white
back	acute	MF	additive	T	T	e2	0.167688	0.142472	1.17699	0.239201	0.89444	1.18257	1.56351	30400	154299	0.0808369	0.0806162	0.0819572	49.265	5	-0.111558	0.446934	19	1	white
stomach/abdominal	acute	MF	additive	T	T	e2	0.109844	0.105901	1.03723	0.299628	0.906901	1.1161	1.37356	14027	154299	0.080754	0.0806162	0.0822699	89.1666	4	-0.0977218	0.317409	19	1	white
neck/shoulder	acute	MF	additive	T	T	e2	0.0777353	0.136391	0.569946	0.568715	0.827298	1.08084	1.41208	26856	154299	0.0807126	0.0806162	0.0812668	53.7565	3	-0.18959	0.345061	19	1	white
facial	acute	MF	additive	T	T	e2	-0.0124007	0.0577829	-0.214608	0.830073	0.881919	0.987676	1.10611	3652	154299	0.0806041	0.0806162	0.0800931	299.503	2	-0.125655	0.100854	19	1	white
headaches	acute	MF	additive	T	T	e2	0.0756417	0.15499	0.488043	0.625519	0.796014	1.07858	1.46144	40726	154299	0.0807149	0.0806162	0.0810887	41.6289	1	-0.228138	0.379421	19	1	white

## Sheet: acute, e2, M
field	type	sex	model	rs429358	rs7412	haplo	beta	se	score	pval	OR.lo	OR	OR.hi	nb_cases	nb_ctrls	freq	freq_ctrl	freq_case	w	order	beta.lo	beta.hi	pch	siz	clr
fAZ	acute	M	additive	T	T	e2	-0.0477005	0.0139045	-3.43058	0.000602298	0.927787	0.953419	0.97976	234	177725	0.0811671	0.0812233	0.0384615	NA	10	-0.0749533	-0.0204476	17	1	white
meta	acute	M	additive	T	T	e2	0.0500013	0.0222387	2.24839	0.0245511	1.00643	1.05127	1.09811	NA	NA	NA	NA	NA	NA	9	0.00641349	0.0935891	18	1.5	white
widespread	acute	M	additive	T	T	e2	0.0577176	0.0297302	1.94138	0.0522118	0.999447	1.05942	1.12298	451	73889	0.0801587	0.0800525	0.097561	1131.37	8	-0.000553479	0.115989	19	1	white
knee	acute	M	additive	T	T	e2	0.0818515	0.119241	0.686438	0.492437	0.859108	1.08529	1.37103	9010	73889	0.080206	0.0800525	0.081465	70.3314	7	-0.151861	0.315564	19	1	white
hip	acute	M	additive	T	T	e2	-0.0401093	0.0848396	-0.472766	0.63638	0.813512	0.960684	1.13448	4045	73889	0.0799715	0.0800525	0.078492	138.932	6	-0.206395	0.126176	19	1	white
back	acute	M	additive	T	T	e2	0.0895545	0.147157	0.608565	0.542813	0.819654	1.09369	1.45934	16312	73889	0.0802319	0.0800525	0.0810446	46.1785	5	-0.198873	0.377982	19	1	white
stomach/abdominal	acute	M	additive	T	T	e2	0.124988	0.0995645	1.25534	0.209354	0.932246	1.13313	1.37731	5829	73889	0.0802767	0.0800525	0.0831189	100.877	4	-0.0701589	0.320134	19	1	white
neck/shoulder	acute	M	additive	T	T	e2	-0.00266991	0.137946	-0.0193547	0.984558	0.761059	0.997334	1.30696	13462	73889	0.0800392	0.0800525	0.0799658	52.5508	3	-0.273045	0.267705	19	1	white
facial	acute	M	additive	T	T	e2	0.0131336	0.0478178	0.27466	0.783578	0.922573	1.01322	1.11277	1189	73889	0.0800767	0.0800525	0.0815812	437.341	2	-0.0805893	0.106857	19	1	white
headaches	acute	M	additive	T	T	e2	0.298747	0.150037	1.99116	0.0464638	1.00469	1.34817	1.80908	17500	73889	0.0806543	0.0800525	0.0831952	44.4225	1	0.00467443	0.592819	19	1	white

## Sheet: acute, e2, F
field	type	sex	model	rs429358	rs7412	haplo	beta	se	score	pval	OR.lo	OR	OR.hi	nb_cases	nb_ctrls	freq	freq_ctrl	freq_case	w	order	beta.lo	beta.hi	pch	siz	clr
fAZ	acute	F	additive	T	T	e2	-0.0490648	0.0121856	-4.02645	5.66263e-05	0.929649	0.952119	0.975133	205	206314	0.0810143	0.0810682	0.0268293	NA	10	-0.0729486	-0.0251809	17	1	white
meta	acute	F	additive	T	T	e2	-0.0351001	0.0243498	-1.44149	0.149445	0.920512	0.965509	1.01271	NA	NA	NA	NA	NA	NA	9	-0.0828258	0.0126256	18	1.5	white
widespread	acute	F	additive	T	T	e2	-0.0491737	0.0311508	-1.57857	0.114435	0.895629	0.952016	1.01195	532	80410	0.0810457	0.0811342	0.0676692	1030.53	8	-0.110229	0.0118819	19	1	white
knee	acute	F	additive	T	T	e2	-0.0534184	0.111863	-0.477535	0.632981	0.761344	0.947983	1.18038	8230	80410	0.08103	0.0811342	0.0800122	79.9151	7	-0.272669	0.165833	19	1	white
hip	acute	F	additive	T	T	e2	-0.0533175	0.0931703	-0.572259	0.567147	0.789835	0.948079	1.13803	5321	80410	0.0810442	0.0811342	0.0796843	115.198	6	-0.235931	0.129296	19	1	white
back	acute	F	additive	T	T	e2	0.143694	0.137787	1.04287	0.297008	0.88129	1.15453	1.51249	14088	80410	0.0814144	0.0811342	0.0830139	52.6722	5	-0.126369	0.413758	19	1	white
stomach/abdominal	acute	F	additive	T	T	e2	0.026364	0.111238	0.237004	0.812653	0.825585	1.02671	1.27684	8198	80410	0.0811834	0.0811342	0.0816663	80.8148	4	-0.191663	0.244391	19	1	white
neck/shoulder	acute	F	additive	T	T	e2	0.110109	0.134888	0.816295	0.414331	0.857038	1.1164	1.45425	13394	80410	0.0813398	0.0811342	0.0825743	54.9605	3	-0.154273	0.37449	19	1	white
facial	acute	F	additive	T	T	e2	-0.0289556	0.0655076	-0.442019	0.658475	0.854405	0.97146	1.10455	2463	80410	0.0810819	0.0811342	0.0793747	233.033	2	-0.15735	0.0994392	19	1	white
headaches	acute	F	additive	T	T	e2	-0.180352	0.159193	-1.13291	0.257251	0.611176	0.834976	1.14073	23226	80410	0.0807683	0.0811342	0.0795014	39.4595	1	-0.49237	0.131667	19	1	white

## Sheet: acute, e4, M+F
field	type	sex	model	rs429358	rs7412	haplo	beta	se	score	pval	OR.lo	OR	OR.hi	nb_cases	nb_ctrls	freq	freq_ctrl	freq_case	w	order	beta.lo	beta.hi	pch	siz	clr
fAZ	acute	MF	additive	C	C	e4	0.329547	0.0172273	19.1294	1.43854e-81	1.34418	1.39034	1.43808	439	384039	0.156234	0.155969	0.387244	NA	10	0.295781	0.363312	17	1	white
meta	acute	MF	additive	C	C	e4	-0.0497726	0.0313889	-1.58568	0.112813	0.894675	0.951446	1.01182	NA	NA	NA	NA	NA	NA	9	-0.111295	0.0117496	18	1.5	white
widespread	acute	MF	additive	C	C	e4	-0.0699365	0.0407155	-1.71769	0.0858532	0.860933	0.932453	1.00991	983	154299	0.156985	0.157075	0.14293	603.228	8	-0.149739	0.00986576	19	1	white
knee	acute	MF	additive	C	C	e4	0.0408433	0.154473	0.264404	0.791469	0.769569	1.04169	1.41003	17240	154299	0.157145	0.157075	0.157773	41.9076	7	-0.261924	0.343611	19	1	white
hip	acute	MF	additive	C	C	e4	-0.0617115	0.119169	-0.517848	0.604564	0.744321	0.940154	1.18751	9366	154299	0.156982	0.157075	0.155456	70.416	6	-0.295283	0.17186	19	1	white
back	acute	MF	additive	C	C	e4	-0.0408353	0.190123	-0.214783	0.829936	0.661347	0.959987	1.39348	30400	154299	0.157056	0.157075	0.156957	27.6649	5	-0.413477	0.331806	19	1	white
stomach/abdominal	acute	MF	additive	C	C	e4	0.0536382	0.141387	0.379372	0.704412	0.799731	1.0551	1.39202	14027	154299	0.157177	0.157075	0.158302	50.0244	4	-0.22348	0.330756	19	1	white
neck/shoulder	acute	MF	additive	C	C	e4	-0.142425	0.182079	-0.782211	0.43409	0.606955	0.867253	1.23918	26856	154299	0.156926	0.157075	0.156073	30.1633	3	-0.4993	0.214451	19	1	white
facial	acute	MF	additive	C	C	e4	-0.0217552	0.0770929	-0.282194	0.777795	0.841258	0.97848	1.13808	3652	154299	0.157049	0.157075	0.155942	168.256	2	-0.172857	0.129347	19	1	white
headaches	acute	MF	additive	C	C	e4	0.0303572	0.207174	0.14653	0.883503	0.686805	1.03082	1.54716	40726	154299	0.157233	0.157075	0.157831	23.2985	1	-0.375705	0.436419	19	1	white

## Sheet: acute, e4, M
field	type	sex	model	rs429358	rs7412	haplo	beta	se	score	pval	OR.lo	OR	OR.hi	nb_cases	nb_ctrls	freq	freq_ctrl	freq_case	w	order	beta.lo	beta.hi	pch	siz	clr
fAZ	acute	M	additive	C	C	e4	0.248714	0.0186182	13.3586	1.05525e-40	1.23642	1.28237	1.33004	234	177725	0.156608	0.156314	0.380342	NA	10	0.212222	0.285205	17	1	white
meta	acute	M	additive	C	C	e4	-0.0168852	0.029839	-0.565876	0.571478	0.927401	0.983257	1.04248	NA	NA	NA	NA	NA	NA	9	-0.0753696	0.0415992	18	1.5	white
widespread	acute	M	additive	C	C	e4	-0.0379001	0.039899	-0.9499	0.342163	0.890384	0.962809	1.04113	451	73889	0.15754	0.157608	0.146341	628.168	8	-0.116102	0.040302	19	1	white
knee	acute	M	additive	C	C	e4	-0.0193572	0.15996	-0.121013	0.903681	0.716857	0.980829	1.342	9010	73889	0.157577	0.157608	0.157325	39.0822	7	-0.332878	0.294164	19	1	white
hip	acute	M	additive	C	C	e4	0.0374876	0.113957	0.328963	0.742183	0.830384	1.0382	1.29802	4045	73889	0.157665	0.157608	0.158714	77.0053	6	-0.185867	0.260843	19	1	white
back	acute	M	additive	C	C	e4	-0.122836	0.197274	-0.622668	0.533503	0.6008	0.884409	1.30189	16312	73889	0.157404	0.157608	0.15648	25.6958	5	-0.509492	0.263821	19	1	white
stomach/abdominal	acute	M	additive	C	C	e4	0.00695042	0.13337	0.0521137	0.958438	0.775339	1.00697	1.30781	5829	73889	0.157643	0.157608	0.158089	56.219	4	-0.254455	0.268356	19	1	white
neck/shoulder	acute	M	additive	C	C	e4	-0.173424	0.184961	-0.937623	0.348438	0.585115	0.840781	1.20816	13462	73889	0.157319	0.157608	0.155735	29.2308	3	-0.535947	0.1891	19	1	white
facial	acute	M	additive	C	C	e4	0.04979	0.064171	0.775896	0.437811	0.92683	1.05105	1.19192	1189	73889	0.157709	0.157608	0.164003	242.842	2	-0.0759851	0.175565	19	1	white
headaches	acute	M	additive	C	C	e4	-0.0619898	0.200432	-0.309281	0.757108	0.634552	0.939892	1.39216	17500	73889	0.157556	0.157608	0.157334	24.8923	1	-0.454837	0.330857	19	1	white

## Sheet: acute, e4, F
field	type	sex	model	rs429358	rs7412	haplo	beta	se	score	pval	OR.lo	OR	OR.hi	nb_cases	nb_ctrls	freq	freq_ctrl	freq_case	w	order	beta.lo	beta.hi	pch	siz	clr
fAZ	acute	F	additive	C	C	e4	0.218691	0.0159265	13.7313	6.5931e-43	1.2062	1.24445	1.28391	205	206314	0.155911	0.155673	0.395122	NA	10	0.187476	0.249907	17	1	white
meta	acute	F	additive	C	C	e4	-0.0460328	0.0323948	-1.42099	0.155318	0.896258	0.955011	1.01761	NA	NA	NA	NA	NA	NA	9	-0.109527	0.017461	18	1.5	white
widespread	acute	F	additive	C	C	e4	-0.0611716	0.0414519	-1.47573	0.140018	0.867259	0.940662	1.02028	532	80410	0.156476	0.156585	0.140038	581.985	8	-0.142417	0.0200741	19	1	white
knee	acute	F	additive	C	C	e4	0.0796234	0.149001	0.534381	0.593078	0.808626	1.08288	1.45015	8230	80410	0.156741	0.156585	0.158262	45.0424	7	-0.212419	0.371665	19	1	white
hip	acute	F	additive	C	C	e4	-0.119615	0.123627	-0.967545	0.333272	0.696335	0.887262	1.13054	5321	80410	0.156361	0.156585	0.152979	65.4292	6	-0.361924	0.122695	19	1	white
back	acute	F	additive	C	C	e4	0.0604178	0.182873	0.33038	0.741113	0.742291	1.06228	1.52021	14088	80410	0.156723	0.156585	0.15751	29.9019	5	-0.298014	0.41885	19	1	white
stomach/abdominal	acute	F	additive	C	C	e4	0.0695317	0.148054	0.469638	0.638614	0.801994	1.07201	1.43292	8198	80410	0.156758	0.156585	0.158453	45.6204	4	-0.220654	0.359718	19	1	white
neck/shoulder	acute	F	additive	C	C	e4	-0.032509	0.179261	-0.18135	0.856093	0.681226	0.968014	1.37554	13394	80410	0.15656	0.156585	0.156413	31.1191	3	-0.383861	0.318843	19	1	white
facial	acute	F	additive	C	C	e4	-0.0784865	0.087128	-0.900818	0.367685	0.779379	0.924515	1.09668	2463	80410	0.15645	0.156585	0.15205	131.73	2	-0.249257	0.0922844	19	1	white
headaches	acute	F	additive	C	C	e4	0.106347	0.212824	0.499693	0.617292	0.732868	1.11221	1.6879	23226	80410	0.156948	0.156585	0.158206	22.0779	1	-0.310789	0.523483	19	1	white

## Sheet: chronic, e2, M+F
field	type	sex	model	rs429358	rs7412	haplo	beta	se	score	pval	OR.lo	OR	OR.hi	nb_cases	nb_ctrls	freq	freq_ctrl	freq_case	w	order	beta.lo	beta.hi	pch	siz	clr
fAZ	chronic	MF	additive	T	T	e2	-0.068188	0.012994	-5.24765	1.54054e-07	0.910596	0.934085	0.95818	439	384039	0.0810851	0.08114	0.0330296	NA	10	-0.0936563	-0.0427197	17	1	white
meta	chronic	MF	additive	T	T	e2	0.0527214	0.0348312	1.51362	0.130121	0.984572	1.05414	1.12861	NA	NA	NA	NA	NA	NA	9	-0.0155478	0.120991	18	1.5	white
widespread	chronic	MF	additive	T	T	e2	-0.0286328	0.0665367	-0.430332	0.666954	0.852958	0.971773	1.10714	4944	154299	0.0805718	0.0806162	0.0791869	225.88	8	-0.159045	0.101779	19	1	white
knee	chronic	MF	additive	T	T	e2	0.38872	0.175033	2.22084	0.0263621	1.04671	1.47509	2.07879	64239	154299	0.0811617	0.0806162	0.082472	32.6406	7	0.0456551	0.731786	19	1	white
hip	chronic	MF	additive	T	T	e2	0.274782	0.146197	1.87953	0.0601721	0.988304	1.31624	1.753	33489	154299	0.0809903	0.0806162	0.0827137	46.7866	6	-0.0117644	0.561329	19	1	white
back	chronic	MF	additive	T	T	e2	0.537519	0.177011	3.03664	0.00239233	1.20995	1.71176	2.42168	66563	154299	0.0813876	0.0806162	0.0831756	31.9152	5	0.190577	0.884461	19	1	white
stomach/abdominal	chronic	MF	additive	T	T	e2	0.0939527	0.116222	0.80839	0.418866	0.874728	1.09851	1.37954	17667	154299	0.0807253	0.0806162	0.0816777	74.0328	4	-0.133842	0.321748	19	1	white
neck/shoulder	chronic	MF	additive	T	T	e2	0.0907147	0.172223	0.526729	0.598382	0.781264	1.09496	1.5346	60052	154299	0.0807107	0.0806162	0.0809535	33.7147	3	-0.246842	0.428271	19	1	white
facial	chronic	MF	additive	T	T	e2	-0.0425994	0.0548418	-0.776768	0.437295	0.860631	0.958295	1.06704	3287	154299	0.0805624	0.0806162	0.0780347	332.489	2	-0.150089	0.0648905	19	1	white
headaches	chronic	MF	additive	T	T	e2	0.243051	0.146181	1.66267	0.096378	0.957467	1.27513	1.69819	34210	154299	0.0810227	0.0806162	0.0828559	46.7972	1	-0.0434636	0.529565	19	1	white

## Sheet: chronic, e2, M
field	type	sex	model	rs429358	rs7412	haplo	beta	se	score	pval	OR.lo	OR	OR.hi	nb_cases	nb_ctrls	freq	freq_ctrl	freq_case	w	order	beta.lo	beta.hi	pch	siz	clr
fAZ	chronic	M	additive	T	T	e2	-0.0477005	0.0139045	-3.43058	0.000602298	0.927787	0.953419	0.97976	234	177725	0.0811671	0.0812233	0.0384615	NA	10	-0.0749533	-0.0204476	17	1	white
meta	chronic	M	additive	T	T	e2	0.0210678	0.0291531	0.722661	0.469888	0.964571	1.02129	1.08135	NA	NA	NA	NA	NA	NA	9	-0.0360723	0.0782078	18	1.5	white
widespread	chronic	M	additive	T	T	e2	-0.0715594	0.0586086	-1.22097	0.222097	0.829915	0.930941	1.04427	1839	73889	0.0799044	0.0800525	0.0739532	291.124	8	-0.186432	0.0433134	19	1	white
knee	chronic	M	additive	T	T	e2	0.487916	0.174357	2.79837	0.00513617	1.1574	1.62892	2.29253	30396	73889	0.0810559	0.0800525	0.0834951	32.8942	7	0.146176	0.829656	19	1	white
hip	chronic	M	additive	T	T	e2	0.304202	0.133632	2.27641	0.0228212	1.04319	1.35554	1.76142	12358	73889	0.0806173	0.0800525	0.0839942	55.9987	6	0.0422832	0.566121	19	1	white
back	chronic	M	additive	T	T	e2	0.676506	0.175223	3.86084	0.000113	1.39524	1.96699	2.77303	30382	73889	0.0814696	0.0800525	0.0849159	32.5701	5	0.333069	1.01994	19	1	white
stomach/abdominal	chronic	M	additive	T	T	e2	0.221719	0.106022	2.09125	0.036506	1.01401	1.24822	1.53652	6756	73889	0.0804514	0.0800525	0.0848135	88.9624	4	0.0139151	0.429522	19	1	white
neck/shoulder	chronic	M	additive	T	T	e2	0.211507	0.165916	1.27479	0.202384	0.892537	1.23554	1.71036	24777	73889	0.0804271	0.0800525	0.0815441	36.3266	3	-0.113688	0.536703	19	1	white
facial	chronic	M	additive	T	T	e2	-0.0909249	0.0417213	-2.17934	0.0293065	0.841391	0.913086	0.990891	907	73889	0.0798773	0.0800525	0.0656009	574.492	2	-0.172699	-0.0091511	19	1	white
headaches	chronic	M	additive	T	T	e2	0.238648	0.124768	1.91273	0.055782	0.99412	1.26953	1.62124	10165	73889	0.0805375	0.0800525	0.084063	64.2384	1	-0.0058972	0.483193	19	1	white

## Sheet: chronic, e2, F
field	type	sex	model	rs429358	rs7412	haplo	beta	se	score	pval	OR.lo	OR	OR.hi	nb_cases	nb_ctrls	freq	freq_ctrl	freq_case	w	order	beta.lo	beta.hi	pch	siz	clr
fAZ	chronic	F	additive	T	T	e2	-0.0490648	0.0121856	-4.02645	5.66263e-05	0.929649	0.952119	0.975133	205	206314	0.0810143	0.0810682	0.0268293	NA	10	-0.0729486	-0.0251809	17	1	white
meta	chronic	F	additive	T	T	e2	0.0272078	0.0386754	0.70349	0.48175	0.952566	1.02758	1.1085	NA	NA	NA	NA	NA	NA	9	-0.048596	0.103012	18	1.5	white
widespread	chronic	F	additive	T	T	e2	0.0257977	0.0729971	0.353407	0.723783	0.889339	1.02613	1.18397	3105	80410	0.081177	0.0811342	0.0822866	187.668	8	-0.117277	0.168872	19	1	white
knee	chronic	F	additive	T	T	e2	0.0734582	0.175504	0.418555	0.675542	0.762975	1.07622	1.51808	33843	80410	0.0812583	0.0811342	0.0815531	32.4656	7	-0.27053	0.417447	19	1	white
hip	chronic	F	additive	T	T	e2	0.0930817	0.156023	0.596588	0.550782	0.808379	1.09755	1.49017	21131	80410	0.0813071	0.0811342	0.0819649	41.079	6	-0.212724	0.398888	19	1	white
back	chronic	F	additive	T	T	e2	0.103533	0.17848	0.580079	0.561861	0.781697	1.10908	1.57358	36181	80410	0.0813142	0.0811342	0.0817142	31.3921	5	-0.246288	0.453354	19	1	white
stomach/abdominal	chronic	F	additive	T	T	e2	-0.079072	0.124431	-0.635467	0.525124	0.724005	0.923973	1.17917	10911	80410	0.0809671	0.0811342	0.079736	64.5863	4	-0.322957	0.164813	19	1	white
neck/shoulder	chronic	F	additive	T	T	e2	-0.0698529	0.177336	-0.393902	0.693653	0.658737	0.932531	1.32012	35275	80410	0.0809526	0.0811342	0.0805386	31.7986	3	-0.417431	0.277725	19	1	white
facial	chronic	F	additive	T	T	e2	0.028532	0.0644057	0.443004	0.657763	0.906918	1.02894	1.16739	2380	80410	0.0811813	0.0811342	0.0827731	241.074	2	-0.0977032	0.154767	19	1	white
headaches	chronic	F	additive	T	T	e2	0.112766	0.161203	0.699527	0.484223	0.816122	1.11937	1.5353	24045	80410	0.081413	0.0811342	0.0823456	38.4817	1	-0.203192	0.428723	19	1	white

## Sheet: chronic, e4, M+F
field	type	sex	model	rs429358	rs7412	haplo	beta	se	score	pval	OR.lo	OR	OR.hi	nb_cases	nb_ctrls	freq	freq_ctrl	freq_case	w	order	beta.lo	beta.hi	pch	siz	clr
fAZ	chronic	MF	additive	C	C	e4	0.329547	0.0172273	19.1294	1.43854e-81	1.34418	1.39034	1.43808	439	384039	0.156234	0.155969	0.387244	NA	10	0.295781	0.363312	17	1	white
meta	chronic	MF	additive	C	C	e4	-0.131874	0.0464566	-2.83866	0.00453034	0.800171	0.876451	0.960002	NA	NA	NA	NA	NA	NA	9	-0.222929	-0.0408196	18	1.5	white
widespread	chronic	MF	additive	C	C	e4	0.029482	0.0887627	0.332144	0.739781	0.865461	1.02992	1.22563	4944	154299	0.157096	0.157075	0.157767	126.923	8	-0.144493	0.203457	19	1	white
knee	chronic	MF	additive	C	C	e4	-0.498345	0.23253	-2.14314	0.0321016	0.385157	0.607536	0.958308	64239	154299	0.156242	0.157075	0.154242	18.4945	7	-0.954103	-0.0425863	19	1	white
hip	chronic	MF	additive	C	C	e4	-0.276157	0.194627	-1.4189	0.155928	0.51808	0.758694	1.11106	33489	154299	0.156565	0.157075	0.154215	26.3993	6	-0.657626	0.105313	19	1	white
back	chronic	MF	additive	C	C	e4	-1.19882	0.234229	-5.11817	3.0851e-07	0.190536	0.301548	0.47724	66563	154299	0.155198	0.157075	0.150847	18.2271	5	-1.65791	-0.739736	19	1	white
stomach/abdominal	chronic	MF	additive	C	C	e4	-0.294804	0.155128	-1.90039	0.0573813	0.549441	0.744678	1.00929	17667	154299	0.156697	0.157075	0.153393	41.5548	4	-0.598854	0.0092464	19	1	white
neck/shoulder	chronic	MF	additive	C	C	e4	0.114955	0.230201	0.49937	0.617519	0.714453	1.12182	1.76147	60052	154299	0.157211	0.157075	0.157561	18.8706	3	-0.336238	0.566149	19	1	white
facial	chronic	MF	additive	C	C	e4	-0.00644215	0.0732531	-0.0879437	0.929921	0.860692	0.993579	1.14698	3287	154299	0.15707	0.157075	0.15683	186.358	2	-0.150018	0.137134	19	1	white
headaches	chronic	MF	additive	C	C	e4	-0.573378	0.194187	-2.95271	0.00314996	0.385203	0.563618	0.82467	34210	154299	0.156343	0.157075	0.15304	26.5192	1	-0.953985	-0.192772	19	1	white

[truncated: 2 more sheets: chronic, e4, M, chronic, e4, F]
