# Supplementary material for: Single-cell RNA sequencing reveals time- and sex-specific responses of mouse spinal cord microglia to peripheral nerve injury and links ApoE to chronic pain
Source: Nat Commun. 2022 Feb 11;13:843. doi: 10.1038/s41467-022-28473-8 (PMC8837774; doi:10.1038/s41467-022-28473-8)
Supplement: Supplementary file 12 — Supplementary Data 9 [file 41467_2022_28473_MOESM12_ESM.xlsx]

## Sheet: Heatmap_SC_literature_log
	Spinal Cord	Olah	Sankowksi	Masuda
SPP1	3.64384	31.7993	2.42067	28.7993
TMSB4X	3.54342	125.659	2.53725	16.9089
FTL	3.39437	234.667	2.28104	15.2083
B2M	3.38848	69.2014	2.31311	10.8859
APOE	3.20653	76.5832	1.90382	7.27953
C1QB	3.16882	54.4346	2.25799	10.4111
FTH1	3.15424	136.083	1.32331	1.42269
ACTB	3.11877	74.4116	2.51831	21.3032
CD74	2.97734	96.1271	2.98697	61.4871
C1QC	2.9375	36.6702	1.77499	3.92462
C1QA	2.92485	32.2945	1.92776	5.26744
TMSB10	2.77573	27.5119	1.62008	2.2119
RPL13A	2.7645	28.243	2.14804	7.1199
RPS2	2.74661	30.1206	1.89581	3.21596
SAT1	2.74542	37.4969	2.01602	12.0875
RPS19	2.72733	25.3784	1.76223	3.56299
RPL13	2.70402	30.9827	2.07095	5.69093
FOS	2.65332	5.80239	2.15388	12.3002
RPS18	2.65194	43.5775	1.75445	2.87824
GAPDH	2.65075	12.9835	1.37136	1.77696
RPS12	2.59577	25.3365	1.92046	3.59278
APOC1	2.58621	32.2856	1.12347	1.24731
RPS6	2.55941	22.3692	1.94741	4.74258
RPS15	2.54608	17.5828	1.58114	1.94904
RPL28	2.54542	12.6028	1.46187	1.7883
RPL18A	2.53235	18.4526	1.81635	3.07495
RPL32	2.53	20.327	1.7872	2.55357
RPL19	2.52835	17.5247	1.9685	5.63932
GPX1	2.52441	28.0792	1.78353	4.07298
DUSP1	2.52163	3.80771	1.7353	5.47817
RPS8	2.51877	14.226	1.85536	3.30134
RPL11	2.51435	21.4281	1.7404	2.5977
RGS1	2.50625	8.39971	1.56552	12.5253
PTMA	2.50293	17.112	1.97686	3.92912
HAMP	2.49613	29.2455	0.843298	0.981813
RPS9	2.49583	12.7718	1.51826	1.72433
TYROBP	2.49428	14.917	2.25079	7.69641
RPS23	2.48323	19.4125	1.86085	3.30505
RPS4X	2.48231	18.3895	1.64886	2.58314
RPS14	2.47798	20.7559	1.73825	2.55285
CYBA	2.45768	15.8936	1.22715	1.30884
S100A11	2.45517	13.611	1.56657	2.21389
OAZ1	2.45476	7.19781	1.55785	2.69993
RPLP2	2.45395	27.5079	1.8074	3.88207
TPT1	2.45384	21.4298	2.41033	13.4043
RPL3	2.45368	18.3888	1.77227	2.42449
RPL27A	2.44971	13.964	1.70726	2.7637
RPS3	2.44742	17.142	1.60457	2.11968
NPC2	2.44408	8.11164	1.34771	2.35058
FCER1G	2.44337	14.5573	1.61901	2.97068
MT-ATP6	2.43532	18.8226	3.21757	63.601
CST3	2.43325	19.1623	1.99678	7.15069
RPS27A	2.4297	25.7716	1.93925	3.68861
CD14	2.42295	31.5211	1.73006	13.8402
RPL34	2.41964	24.5092	1.82249	3.63927
RPS28	2.40828	22.7316	1.53284	2.05079
RPS15A	2.3999	24.9025	1.38369	1.52357
CTSB	2.3995	13.6224	2.36503	30.567
CCL3	2.39289	6.24373	-3.69897	-3.69897
CFL1	2.3732	8.59558	1.79437	2.69465
AIF1	2.3679	15.3497	1.61634	3.04801
RPL29	2.36498	11.2874	1.24619	1.86706
RPS3A	2.36321	18.831	1.91103	3.84996
LGALS1	2.36242	14.9141	0.321325	0.00290837
PFN1	2.34582	9.71791	1.57389	2.25021
RPL8	2.34423	11.6096	1.37812	1.40247
RPL35	2.33985	16.654	1.34815	1.4766
RPS20	2.3299	13.1542	1.98004	4.32738
S100A8	2.32986	8.83386	-0.680535	-2.37931
RPS16	2.32818	17.0865	1.72543	2.49842
RPS13	2.32797	24.4683	1.7248	2.43928
TUBA1B	2.32209	17.9751	-0.658576	-0.726243
RPL18	2.31589	11.8741	1.43091	1.57979
PSAP	2.31068	14.0668	2.24534	7.76827
LAPTM5	2.3002	7.51982	1.99834	7.71595
RPL37	2.29565	13.9115	1.73489	2.36201
RPL9	2.29426	16.6511	1.85918	3.37917
RPL36	2.29042	15.3493	1.34225	1.45581
CD63	2.28889	12.9389	1.53243	1.96847
RPL39	2.28172	20.7022	1.63006	1.94107
RPS17	2.27799	10.4176	1.4157	1.23134
FAU	2.2638	12.7432	1.52491	2.95235
ITM2B	2.24556	19.703	2.62821	17.787
GLUL	2.24199	1.60028	1.51903	6.43792
SERF2	2.23724	11.441	1.32936	1.50573
ACTG1	2.23462	7.67999	1.72327	3.45913
RAC1	2.23093	5.64547	1.93828	5.12017
RPS5	2.23011	8.00656	1.46518	1.96967
JUN	2.22385	2.47637	1.89309	11.267
RPL26	2.22264	27.5079	1.51121	1.84751
MYL6	2.22258	8.4012	1.46395	1.74459
UBC	2.22073	10.1371	1.91849	7.18832
UBA52	2.21464	11.0058	1.52533	1.87272
KLF6	2.20868	1.27814	1.91513	13.8394
RPS11	2.20826	9.7262	1.82805	3.17193
RPL10A	2.2059	11.9025	1.572	2.06614
RPL6	2.20357	14.9219	1.63729	2.30082
IFITM3	2.17166	4.57127	0.80573	0.656699
TSPO	2.14351	3.36403	0.851837	0.692364
JUNB	2.1422	1.76875	1.76767	5.56391
RPL35A	2.13818	16.218	1.50654	1.86411
CALM2	2.13011	6.86631	1.48191	1.80911
RPS26	2.11923	18.8226	1.38509	1.41786
PLTP	2.10857	3.53206	0.942187	0.936041
YBX1	2.10692	5.46841	1.40515	1.59378
RHOB	2.08143	0.791117	1.17471	3.98065
ZFP36	2.0778	3.37558	1.64752	7.28074
CD81	2.07728	3.70452	2.17092	7.7203
ALOX5AP	2.07376	9.77196	1.80475	4.67381
RPL27	2.07001	10.5564	1.42113	1.43869
RPL38	2.06072	14.9139	1.42516	1.62782
CCL4	2.05986	13.611	2.23257	57.7536
VIM	2.04497	4.9346	0.132851	-0.42202
RPL4	2.04134	5.80999	1.65517	2.36885
CAPG	2.04034	4.09105	0.962085	1.00489
COX4I1	2.0389	5.82557	1.36334	1.54023
RPL23	2.03728	6.52545	1.84896	3.62742
ARPC1B	2.02837	3.67086	1.50257	1.91305
MARCKS	2.02822	3.24887	2.1053	8.29088
TREM2	2.02462	17.5197	1.7421	3.17313
SH3BGRL3	2.02396	9.70239	1.27358	1.63534
ARPC3	2.01493	7.53122	1.42184	1.63442
ARPC2	2.01293	3.69587	1.67571	2.57722
CD163	2.00015	3.26012	0.127887	-0.955422
ID2	1.99422	5.80878	1.63274	8.455
LDHA	1.98705	2.89904	0.698874	0.574034
ZFP36L1	1.98169	5.85883	2.48255	20.8715
HNRNPA1	1.97256	3.91359	1.45688	1.80103
UBB	1.9712	3.66134	1.41251	1.79323
EEF1D	1.96556	3.4811	1.08109	0.914124
COX7C	1.95628	4.3021	1.09054	0.810667
DDX5	1.95275	3.24168	2.07008	6.07536
TYMP	1.95275	4.63613	0.25863	0.0322779
FCGR1A	1.94815	7.72796	1.67286	5.1256
PFDN5	1.93934	7.1549	1.06948	0.958195
COTL1	1.93154	3.23715	1.24022	1.11921
GRN	1.92949	2.98162	1.9119	4.38212
MAFB	1.92747	2.1418	1.24188	5.5388
TPI1	1.92632	4.985	1.07715	1.07224
SRP14	1.92254	3.03808	1.15657	1.12127
S100A4	1.91064	2.9411	-0.269338	-1.05883
YWHAH	1.90908	5.15583	1.28734	1.41459
ARHGDIB	1.90465	3.83234	1.60924	2.11012
DDIT4	1.90373	8.4745	0.349365	0.78736
CTSD	1.9033	7.97061	1.55881	2.01489
ISG15	1.90321	0.494038	-0.359916	-0.930363
CLIC1	1.90241	3.51626	1.07355	0.966714
ZFP36L2	1.90017	5.41974	2.127	5.90618
SLC11A1	1.89605	1.66208	0.905499	0.857739
VAMP8	1.89255	2.96929	0.82513	0.612185
RGS2	1.89062	0.776932	0.756966	1.40908
RHOA	1.88899	1.89521	1.41067	1.61701
RPS21	1.88244	10.1368	0.794206	0.660247
ITGB2	1.87539	4.12867	1.8588	3.72578
SGK1	1.86766	0.745219	1.62602	11.2689
ALDOA	1.86632	3.79438	0.929493	0.920273
ATP6V0E1	1.86267	3.25845	1.1481	1.13139
HLA-DMA	1.86107	5.4567	1.3561	1.85795
BRI3	1.85956	1.77226	0.990906	0.957698
BTF3	1.84942	4.39373	1.18586	1.1675
CALM1	1.84351	2.02363	1.4432	1.77841
CEBPB	1.84293	7.97648	1.45841	1.7548
TMBIM6	1.84216	2.80874	1.89135	3.28419
ENO1	1.83703	5.79504	1.15199	1.47848
IER2	1.83295	2.10625	1.82753	11.2133
CTSZ	1.8314	2.17218	0.943538	2.35176
NFKBIA	1.82846	1.82227	1.48589	7.27917
CAPZB	1.82724	2.66289	1.59426	2.1623
PRDX1	1.82326	2.96646	0.135526	-0.11296
SPI1	1.819	2.03877	0.919493	1.08952
C3	1.81692	7.59825	2.38492	13.5499
TUBB	1.81595	2.94773	1.38423	1.68746
DNAJB1	1.81546	0.58766	1.03946	5.55151
KLF2	1.81474	-0.133628	0.947569	1.66605
NDUFA4	1.81354	2.56637	0.963605	0.77211
RGS10	1.81051	5.1758	1.55621	1.91254
SDCBP	1.80989	2.26587	1.1405	1.09177
GSN	1.80931	3.03743	1.48466	1.68054
CD53	1.80927	3.13362	1.852	3.54985
CORO1A	1.80641	4.16234	1.36093	1.5534
CD37	1.80505	2.47201	1.42378	1.55844
ASAH1	1.80447	8.12255	1.5976	2.85955
ATP6V0B	1.79628	2.88315	1.3925	1.67965
EEF1B2	1.79326	8.40037	1.60599	2.64952
LY6E	1.7917	0.582873	0.211682	0.0482588
FCGRT	1.78977	4.21369	1.61741	2.00864
CHCHD2	1.78154	2.53494	1.18614	1.1126
GPX4	1.77987	3.13114	1.16614	1.13881
ATP6V1F	1.77016	2.86194	0.979921	0.854894
TMEM176B	1.76529	4.57496	1.30969	1.78918
PKM	1.76225	1.63888	1.27032	1.66552
CTSS	1.7587	2.77367	1.62825	3.02856
HNRNPA2B1	1.75865	2.38656	1.80075	3.99923
TSC22D3	1.75761	0.416357	0.643676	1.25284
RTN4	1.75481	2.0657	1.77789	3.73474
GADD45B	1.75076	1.17084	0.907526	8.15241
PYCARD	1.74687	2.10605	1.02619	0.988562
HCLS1	1.74575	2.02485	1.56837	1.918
SERP1	1.74544	1.93428	1.23109	1.48859
MIF	1.74465	2.86681	-1.08642	-1.62933
SNX3	1.74264	2.80325	0.918683	0.770102
NPM1	1.74264	3.62862	1.31492	1.3525
SARAF	1.74026	1.97102	1.48953	1.92115
PSMA7	1.73902	2.01586	1.08249	1.01923
MYL12A	1.73517	2.10282	0.961102	0.840199
COX6C	1.73471	2.27984	0.704362	0.357424
RNASE6	1.73191	2.95292	1.13681	1.16488
CDC42	1.72924	1.83298	1.32037	1.6231
SLC16A3	1.72641	1.93802	1.10295	1.31695
COX6B1	1.72549	2.30934	0.795317	0.797028
UQCR11	1.72288	3.03018	0.663896	0.453005
TUBA1A	1.72287	1.47269	1.37409	1.44383
RHOG	1.72189	1.39507	1.2119	1.32805
NINJ1	1.72056	4.12214	1.19572	1.1752
MS4A4A	1.71956	3.24528	0.852717	1.00242
S100A6	1.7179	2.91491	0.0164583	-1.02727
COX6A1	1.71576	2.10563	1.08673	1.04644
FPR1	1.71562	4.6018	1.41968	3.40939
CSTB	1.71298	3.2322	0.966736	0.855601
POMP	1.70793	1.77857	0.872066	0.661034
SH3BGRL	1.70181	2.01479	1.03735	1.22696
HINT1	1.70134	1.48147	0.734625	0.524152
COX5B	1.69985	2.49574	0.746117	0.538207
EEF2	1.69735	2.49839	1.46872	1.78682
LY96	1.68912	1.22893	0.281004	-0.0334033
PGK1	1.68823	2.34121	1.27526	1.37871
TMA7	1.68755	3.38255	1.12783	1.08612
GNAI2	1.68729	1.237	1.8305	3.80343
GPR183	1.68516	0.96182	1.33783	3.93231
TOMM7	1.67618	4.17406	1.13473	0.964795
LAPTM4A	1.67604	2.29516	1.36609	1.49415
EIF3E	1.6742	1.73128	1.01096	1.20017
COX7A2	1.67395	1.93881	0.644111	0.439431
BHLHE41	1.67244	5.00737	2.24392	12.1419
ARPC5	1.67227	1.5813	1.20291	1.10796
SOD2	1.67066	1.22864	1.50181	1.21888
MORF4L1	1.66994	1.75551	1.20423	1.13041
GSTP1	1.66876	2.7676	0.958434	0.90811
MPC2	1.66518	1.91848	0.480543	0.0879964
AP2S1	1.66511	1.29596	0.500995	0.285305
CTSC	1.66429	2.39411	1.42632	1.67171
EIF3K	1.6595	1.85421	0.85954	0.548128
SYNGR2	1.65789	1.50379	1.27325	1.37647
HERPUD1	1.65525	5.167	1.39724	2.24113
CCNI	1.65106	1.79619	1.49214	1.85589
MCL1	1.64998	0.430885	1.59018	9.11864
PNRC1	1.64847	1.75058	1.79345	3.17404
BRK1	1.64709	1.96076	1.05878	0.928769
NBEAL1	1.6455	5.14539	0.382336	0.144418
VMP1	1.6453	1.07056	1.03848	1.70006
BASP1	1.64527	0.826046	1.00265	0.961287
SLC1A3	1.64484	6.67141	1.7843	4.30268
GRB2	1.64229	1.29483	1.39612	1.62275
CALR	1.63855	6.45188	1.03569	1.01978
HTRA1	1.63629	3.68036	1.94069	5.4832
UBE2D3	1.63621	1.34296	1.14269	1.20379
CIRBP	1.6354	1.59379	1.43122	1.62828
SKP1	1.63449	1.59542	1.06488	1.69446
RPS10	1.63373	6.30362	1.38682	1.4354
CLTA	1.63136	1.37178	0.832627	0.798166
UQCR10	1.62858	2.18238	0.734505	0.221183
NEDD8	1.62804	1.51213	0.635055	0.542067
BIN1	1.62747	10.1746	1.86708	5.5113
RBX1	1.62705	1.37467	0.829639	0.657995
SLC25A5	1.62686	1.62059	1.00461	0.912208
FOSB	1.6249	-0.890371	1.65995	10.3582
GPR34	1.62076	4.0004	1.83488	6.41487
UBL5	1.62033	2.26022	0.961706	1.00297
CSF1R	1.61936	3.61703	2.32655	9.47552
GPSM3	1.61918	1.46718	0.178215	-0.0644341
CAP1	1.61832	2.01317	1.71541	3.57586
PPIB	1.61487	3.55649	0.807813	0.552946
GNG5	1.61371	1.67903	1.02492	0.855808
SCIN	1.61335	2.47167	1.50348	5.10628
UQCRQ	1.61179	2.15082	0.775072	0.533452
BTG2	1.61128	1.53917	1.84173	18.6653
LAMTOR4	1.60637	2.22211	0.862955	0.661387
RASSF4	1.60494	1.14862	1.1319	1.24034
HCST	1.60452	7.53213	1.11553	1.48722
COX8A	1.60435	1.73536	0.986423	1.05971
CREG1	1.60358	2.03636	1.44622	1.58728
SLC25A3	1.60169	1.50995	1.52159	1.83977
HAVCR2	1.59741	1.61928	1.24565	1.25457
NDUFB2	1.59634	1.97581	0.636481	0.297195
STMN1	1.59424	0.863402	0.575602	0.263628
DRAP1	1.5927	1.40865	0.723196	0.551343
GMFG	1.59234	1.69005	0.892465	0.690871
EDF1	1.58907	1.87779	0.828059	0.650308
CD83	1.58765	1.54175	1.67257	10.4147
MEF2C	1.5863	3.02329	1.6747	2.81757
FKBP1A	1.58374	1.67428	1.11746	1.12221
NOP10	1.58289	2.28428	0.562299	0.178723
LAP3	1.57935	2.42214	0.610207	0.253294
WSB1	1.57843	1.51342	2.01586	5.48534
ANXA5	1.57693	1.97674	1.38527	1.74185
LYZ	1.57666	1.02905	0.334397	-0.28691
MTDH	1.57518	1.48566	1.62657	2.33787
YWHAB	1.57227	1.7752	1.75858	4.1449
TIMP1	1.57195	14.0453	0.55927	0.55479
NAMPT	1.57187	0.0644632	0.357255	0.288731
HNRNPC	1.57127	1.72451	1.36581	1.48478
AKR1B1	1.5709	2.00953	1.09012	1.05382
LY86	1.56979	3.84547	1.36666	1.48749
TMEM59	1.56926	1.70444	1.19227	1.29145
OST4	1.56907	2.94331	0.90399	0.745631
ARL6IP5	1.56801	2.01455	1.64356	2.16516
RAN	1.56493	1.40218	0.908332	0.778715
IER5	1.56456	0.510723	1.05653	1.92222
RPS27L	1.56412	2.45509	1.50763	1.9954
YWHAE	1.5641	1.56909	1.26102	1.73676
MYL12B	1.56398	1.80987	1.10178	1.13373
CAPZA2	1.56196	1.50807	1.21735	1.10072
DYNLL1	1.56109	3.35087	0.909458	1.03502
SSR4	1.5599	2.0203	0.805895	0.565108
ATP1B3	1.55808	1.15377	1.12669	2.46912
TRA2B	1.55545	0.951683	1.37035	1.56901
UQCRH	1.55384	1.68405	0.774348	0.491354
HIGD2A	1.55216	1.49542	0.659934	0.473948
HNRNPDL	1.55016	1.69551	1.59237	1.99075
GUK1	1.54905	1.1522	0.584683	0.38416
SEC11A	1.54778	1.45922	1.06943	1.0084
IER3	1.54763	0.805588	1.92317	16.9089
ARL5A	1.54741	1.56982	1.38093	2.09975
PSME1	1.54549	1.32924	0.714938	0.536777
GSTO1	1.54496	0.961616	0.55771	0.24012
ARF1	1.54238	1.2408	1.1323	1.04301
NAP1L1	1.54121	5.81539	1.5125	1.86976
SRSF5	1.54076	1.47135	1.53355	2.63514
EIF4A2	1.53935	1.948	1.44022	1.97819
UCP2	1.53912	1.37073	1.28095	1.2147
APMAP	1.53784	2.04361	1.63352	2.53218
CHCHD10	1.53782	1.97767	0.914762	0.727454
GLRX	1.53775	1.53438	1.20086	1.81028
SAMSN1	1.53773	1.41835	1.48152	2.98687
SOCS3	1.53714	0.096857	-0.334269	-1.3283
CTSH	1.53587	2.40201	1.42824	1.88332
ABI3	1.53225	1.50201	1.01991	0.957994
FLOT1	1.53084	1.29933	1.24757	1.23631
HNRNPK	1.53047	1.69785	1.51034	1.97952
CYCS	1.53023	1.29247	0.787922	0.693381
NDUFS5	1.52969	1.44129	0.680375	0.426027
MGST3	1.52862	1.33142	0.818519	0.792607
PSME2	1.52811	5.79381	0.564788	0.305356
CMTM6	1.5267	1.21838	1.44127	1.62318
SRSF3	1.52254	1.34763	1.20659	1.06185
CD164	1.51944	1.75804	1.24685	1.34731
TMED9	1.51578	1.9671	1.26711	1.32396
NUPR1	1.51195	2.3648	0.0859681	-0.0432253
MT1X	1.51185	9.70239	-0.991303	-1.3283
MYDGF	1.51116	1.87814	0.9001	0.78104
PCBP1	1.51106	1.57763	-0.561279	-1.02727
ANXA2	1.5105	0.28757	0.081682	-0.61066
PRELID1	1.51049	1.39516	-0.267688	-0.784235
HMOX1	1.51031	0.999668	1.01206	2.94381
RAB5C	1.50841	1.22041	0.770714	0.655142
HSD17B11	1.50755	1.96973	1.07989	1.02227
SLC2A5	1.50654	2.18826	1.702	2.21233
C3AR1	1.50638	4.08496	1.58117	3.96765
SRSF2	1.50632	1.318	1.54447	1.8083
HMGB2	1.50541	0.55375	0.460333	0.203908
ARL6IP1	1.50499	1.74681	1.29959	1.4224
RNF130	1.50351	2.20592	1.35455	1.87293
IL18	1.50254	1.64453	1.34461	1.69109
SEC61B	1.50243	2.05235	0.584791	0.284464
CNBP	1.50224	1.42373	1.14143	1.06219
GYPC	1.50201	2.65579	0.902688	0.850267
LAMTOR1	1.50136	1.45846	0.767568	0.486065
ARRB2	1.501	1.56977	1.68017	2.30078
EMP3	1.5007	2.0281	0.0860522	-0.114524
PLSCR1	1.49502	1.02422	0.831046	0.721239
TMEM219	1.49462	1.23432	0.894721	0.911233
BLOC1S1	1.48835	1.36207	0.660735	0.483925
CALM3	1.48673	0.896965	0.418214	0.277196
GSTK1	1.48651	1.01929	0.785787	0.687531
SPCS1	1.48549	1.70347	0.958258	0.704613
NDUFA1	1.48293	2.12243	0.763267	0.545351
COMMD6	1.48179	3.3406	0.773226	0.66718
PLAUR	1.48013	0.839585	0.912719	5.97022
S100B	1.47875	0.180627	0.0388995	-0.413449
EPB41L2	1.47805	2.06894	1.85032	3.521
YBX3	1.47703	1.06394	0.705884	0.557369
APLP2	1.47703	1.50565	1.69283	2.6159
ISCU	1.47592	1.53382	1.22882	1.35448
IL1B	1.47543	4.06785	1.75282	25.2672
SUB1	1.47511	1.26383	0.807537	0.753109
DAZAP2	1.47334	1.02726	1.19684	1.34763
EPSTI1	1.47333	0.655087	0.575242	0.458565
CNPY3	1.47253	2.25608	1.61174	2.75018
PPDPF	1.46862	0.765151	0.361768	0.0572885
EGR1	1.46856	-0.0704362	1.96474	10.1726
CRYAB	1.46834	-1.28197	0.670978	-1.3283
NDUFB9	1.4666	0.995075	0.69451	0.495401
TRAPPC1	1.46559	1.23104	0.553869	0.433501
VPS29	1.46483	1.09617	1.21854	1.19183
UBXN1	1.46481	1.38543	0.878882	0.779238
DHRS7	1.46372	1.88227	1.15138	1.45762
TMEM258	1.46369	1.51988	0.607622	0.361159
GIMAP4	1.46118	1.46663	1.2973	1.54147
GNB2	1.46051	1.08347	0.818356	0.612319
SERPINB1	1.46017	1.00686	0.831396	0.907353
CCNL1	1.46006	0.924937	1.41932	3.40521
CD69	1.45891	0.163448	0.718656	3.81167
PPA1	1.45841	1.9818	-0.260614	-0.425213
SEC61G	1.45765	1.52837	0.48101	0.184642
LITAF	1.45545	0.912029	0.997235	1.82014
C12orf57	1.45427	0.388471	0.384552	0.506996
PARK7	1.45374	1.62663	0.674546	0.449973
RB1	1.45359	1.47468	1.09995	1.06759
VDAC1	1.45322	1.04643	1.20267	1.32322
CAPZA1	1.45307	1.15523	1.20634	1.30636
SPCS2	1.45292	1.81838	1.03255	1.3633
TXNIP	1.45194	2.87404	1.44903	4.71763
PTPRC	1.45156	1.79469	1.77197	2.77514
LIMS1	1.45126	0.922046	1.49237	3.85379
ATP6V1G1	1.45118	1.17879	0.783167	0.536786
RAB7A	1.45096	1.22252	1.08985	1.0959
G0S2	1.45028	-1.54311	-3.69897	-3.69897
DNAJB6	1.44963	1.11173	0.985637	0.972848
JUND	1.44909	0.178127	1.35965	2.11273
LDHB	1.44877	1.80655	0.61931	0.278501
MAP3K8	1.44763	0.318818	0.529359	0.19413
BCL2A1	1.4461	0.508515	0.166482	0.567353
PPT1	1.44513	2.82494	1.62544	2.12078
VAPA	1.44327	1.11897	0.946595	0.948284
EIF3H	1.44282	1.35118	1.00148	0.896162
P4HB	1.44275	1.24202	0.689912	0.420177
PSMB3	1.44253	1.44312	0.404439	0.162208
ADAP2	1.44242	1.65751	1.77232	3.60575
IFNGR2	1.44191	1.10921	1.16522	1.34904
GCA	1.44136	1.15982	0.735922	0.684447
SRSF7	1.4406	1.39329	1.34985	2.16062
KCTD12	1.43956	1.78829	1.90771	4.86329
GDI2	1.43898	1.10035	1.10897	1.00728
AKR1A1	1.43701	1.7058	1.23801	1.43533
NUCKS1	1.43688	1.41264	1.49329	1.87404
EIF4A1	1.43539	1.68049	-3.69897	-3.69897
PPP1CA	1.43502	1.27745	0.310599	0.235635
SERPINF1	1.43256	0.85954	1.35698	1.76147
SAP18	1.43066	1.25483	0.884017	0.781068
ACTR3	1.42948	1.12896	1.22293	1.31505
EIF3F	1.42905	1.54321	0.984885	0.869786
RAP1A	1.42876	1.09839	1.28818	1.82354
WDR83OS	1.42691	1.49758	0.748107	0.538197
TMEM176A	1.42598	1.68993	0.842858	0.919836
MFSD1	1.42592	1.02568	1.15504	1.19703
KLF4	1.42591	-0.753126	0.551374	2.07111
RAB1A	1.4248	1.02825	1.11806	1.10365
FABP5	1.4245	2.75956	0.175269	-0.515389
C19orf53	1.42422	1.39797	0.485482	0.277478
RHEB	1.42417	0.839153	1.05155	1.25729
ACTR2	1.42277	1.33179	1.59304	2.01094
DAD1	1.42222	1.57907	0.727875	0.640054
PSMA4	1.42115	1.04672	0.625574	0.479797
LPAR6	1.42103	3.27357	1.86184	3.44732
PDIA3	1.42032	4.96874	1.32942	1.83356
HCK	1.42022	1.22018	1.33403	1.59532
APOC2	1.4162	8.83452	0.585144	0.775356
RAB31	1.41397	0.782807	1.38275	1.96086
PCBP2	1.41348	1.50799	1.07622	0.827023
CXCR4	1.4121	1.0557	0.641569	2.93463
RBM39	1.4117	1.79534	1.47345	1.847
NDUFB11	1.40974	1.47313	0.648213	0.338015
TNFSF13B	1.40851	0.556356	0.668789	0.708444
COX5A	1.40564	1.21945	0.584844	0.239186
C4orf48	1.40524	1.31213	0.00944101	-0.219068
STOM	1.4043	1.31002	1.29606	1.29034
SLCO2B1	1.40428	2.48588	2.09138	7.29266
POLR2L	1.40398	2.66994	0.233137	0.0442317
RGS16	1.40379	3.62985	1.18983	17.7869
LGALS3BP	1.40243	0.637876	0.349662	0.302516
PSMB1	1.40223	1.1592	0.8777	0.700971
TMEM107	1.40065	-0.0665568	0.571297	0.160236
TMED10	1.39904	1.15599	1.25899	1.40265
APRT	1.39845	1.269	0.390986	0.203155
ADORA3	1.39788	2.01378	1.38624	1.58516
EIF2S2	1.39698	1.62921	0.909459	0.864751
SLA	1.39486	1.15806	1.09	1.08255
RGS19	1.39429	1.20929	1.16094	1.27539
CNDP2	1.39372	0.925035	1.07484	1.29812
GAA	1.39249	0.949149	1.06975	1.17771
ARHGDIA	1.39201	1.2763	0.195998	-0.044557
AXL	1.39105	2.25764	1.36339	1.74323
SERBP1	1.39025	1.37214	1.15225	1.17134
PGLS	1.38984	0.982229	0.32522	0.0057385
TGFB1	1.38921	1.188	1.06974	1.43436
LAMP1	1.38839	1.56862	1.39385	1.47041
SERPINB6	1.38752	1.36479	1.16287	1.30143
LAMTOR2	1.38673	1.22725	0.494412	0.253061
PSMB9	1.38643	0.830644	0.170033	-0.197969
PSMB6	1.38565	1.02181	0.612504	0.454146
NR4A2	1.38563	-1.16419	1.19771	24.8267
SF3B5	1.38355	1.0407	0.642923	0.498398
NDUFS7	1.38335	0.99869	-0.891088	-1.3283
GABARAPL2	1.3833	1.0611	0.918962	1.06597
SSR2	1.38268	1.33953	0.933692	0.845968
PTP4A2	1.38203	0.794803	1.30661	1.5607
ERP29	1.3811	1.42206	0.948537	0.677535
DEK	1.3808	1.05822	1.11104	1.13484
PRDX5	1.38053	1.19396	0.620988	0.31017
LYN	1.37958	0.710878	1.2625	2.52281
PLD3	1.37944	1.19961	1.10357	1.04837
TBCA	1.37726	1.22399	0.594377	0.315336
AP2M1	1.3752	1.39712	0.9845	1.0621
SLC25A37	1.37461	4.49233	1.60962	1.80032
MGAT1	1.37458	1.18572	1.19128	1.00371
ATP6AP2	1.37405	1.38192	1.19014	1.22341
NDUFB7	1.37364	1.16567	0.503256	0.264302
SUMO3	1.37326	0.802243	0.762788	0.554198
SET	1.37324	1.41616	1.17188	1.20694
NDUFB8	1.37243	1.12947	0.671395	0.575742
BAX	1.37224	1.65148	0.535001	0.495668
ANAPC16	1.37222	1.45181	1.09598	0.81879
C5AR1	1.37024	0.654744	1.14312	4.66316
TMEM50A	1.36956	1.04063	0.983012	0.792133
NCL	1.36739	1.39563	1.03319	1.07184
SON	1.36732	2.21455	1.74014	2.35014
AREG	1.3668	-1.98327	-1.46173	-2.46173
SQSTM1	1.36679	0.823317	1.02702	2.94272
VAMP5	1.36641	1.13167	-0.233459	-0.641682
IFRD1	1.36638	0.191417	1.02674	2.57211
APBB1IP	1.36616	1.97025	1.81521	3.39828
FKBP8	1.36595	1.05028	-0.13596	-0.23629
PSMB8	1.36496	0.833401	0.555503	0.237293
SOD1	1.36385	1.45084	0.833489	0.598415
CFD	1.36366	1.21298	0.773041	0.699444
TMEM14C	1.36326	1.26065	0.876217	0.709681
EIF3G	1.36317	1.25578	0.73469	0.593592
RPL22L1	1.36267	1.28887	0.617581	0.307955
GNAS	1.36259	1.89567	2.17364	7.10742
PDIA6	1.36253	3.12441	0.31119	0.160779
NDUFC2	1.35963	1.24096	0.803075	0.642204
UBE2L6	1.3591	0.759762	0.491058	0.268925
ARPC4	1.35892	0.995551	1.0234	0.979936
DNASE2	1.35865	1.23479	1.33361	1.48915
CHMP4B	1.35787	0.654774	0.591998	0.424953
FSCN1	1.35681	3.63437	1.57962	2.60211
CHCHD7	1.35665	1.34165	0.763887	0.657484
PLXDC2	1.35629	1.66188	1.98362	4.3496
SNRPD2	1.35608	1.49431	0.588452	0.248944
NDUFA3	1.35588	1.71964	0.565969	0.26052
NDUFB4	1.35564	1.23772	0.741913	0.482453
TMEM230	1.35551	1.05803	0.693936	0.910182
C9orf16	1.35483	1.33617	0.289955	0.0468057
UNC93B1	1.35434	0.97903	1.25768	1.20338
CYBB	1.35433	2.84101	1.76625	3.93057
COX7B	1.35394	1.71128	0.852561	0.633857
LGMN	1.35378	3.27943	1.32314	4.23311
GADD45GIP1	1.35305	1.21545	0.234146	-0.00444258
LAMTOR5	1.35294	1.13111	0.336757	-0.0153003
SRSF9	1.35259	1.07112	-0.170357	-0.67509
EFHD2	1.35241	0.913802	0.927638	0.900662
ERH	1.35043	1.12741	0.485387	0.241761
ANP32B	1.35032	0.825699	0.808285	0.896942
CLU	1.34976	-0.637114	0.202848	-1.3283
TIMP2	1.34863	0.807344	1.46369	2.19112
MGST2	1.34663	1.70888	0.955446	0.809924
TKT	1.34633	0.803931	0.808357	0.507871
REL	1.34525	0.995861	1.30083	2.3369
EVI2A	1.34476	1.35334	1.41792	2.08191
HIF1A	1.34348	0.679735	1.07428	2.20183
QKI	1.34305	0.962852	1.64121	2.65823
CKLF	1.34298	1.79909	0.941435	1.113
NUDT3	1.34168	1.99411	1.97118	5.44023
ACSL1	1.34141	0.712205	0.598795	0.313545
SNX6	1.34139	0.618034	0.685034	0.425406
BCAP31	1.3397	1.58729	1.0739	1.12805
MRPS21	1.33937	1.15262	0.783651	0.603742
SNRPB	1.33851	1.0088	0.902819	0.74032
ALDH2	1.33826	0.963209	1.52487	1.84411
TMBIM4	1.33762	-3.69897	1.4409	1.61053
SFT2D1	1.33693	1.18299	0.888259	0.964736
QDPR	1.3354	0.201824	0.361796	-0.0958277
ZEB2	1.33485	1.23338	1.19132	0.976309
TALDO1	1.33437	1.8361	0.687756	0.518136
RNF13	1.33345	4.49103	1.23747	1.39944
ATOX1	1.33288	0.895782	0.190752	-0.0290384
OS9	1.33241	1.21617	1.1226	1.32804
A2M	1.33236	4.27024	2.13591	7.42087
C11orf58	1.33153	1.12789	0.796355	0.535122
FUS	1.32818	1.37328	1.23269	1.13953
PHPT1	1.32643	1.27392	0.283792	0.0622702
RABAC1	1.32588	1.14768	0.299326	-0.0334033
MOB1A	1.32484	1.07827	1.20493	1.16783
ATP6V1B2	1.32381	1.172	1.37089	1.9547
SMS	1.32318	0.884953	0.758413	0.635357
SCAND1	1.3226	0.873506	0.0904226	-0.249122
EVL	1.32234	1.67615	1.60499	3.82377
USF2	1.32213	0.993856	1.14438	1.32914
HMGN3	1.32209	1.11847	0.873161	0.722511
EID1	1.32094	1.2203	1.06898	1.04095
OTUD1	1.32032	0.0199832	1.29881	2.65536
HNRNPU	1.31995	0.946753	1.28009	1.35015
SMDT1	1.3199	1.31056	0.667617	0.457424
TRMT112	1.31952	1.59587	1.04421	0.768579
SSR3	1.31878	1.22162	0.984557	0.785166
RNF181	1.31837	1.07154	0.531544	0.335806
ST13	1.31776	1.50228	0.936691	0.9534
YWHAZ	1.31688	0.685472	1.19422	1.20055
DYNLRB1	1.31681	0.995306	0.807732	0.54348
CELF2	1.31579	1.37291	1.69786	2.43494
SMAP2	1.31556	1.50165	1.56772	2.47324
RNF149	1.31551	1.02657	0.922386	1.03907
SLIRP	1.31492	1.45615	0.558786	0.122249
ENY2	1.3149	0.948213	0.645763	0.415502
FIS1	1.31414	0.832453	0.507817	0.265183
SRRM2	1.3138	1.57507	1.75828	2.89164
ARF4	1.31293	0.719658	0.942437	1.12236
CDKN1A	1.31263	4.49112	1.50014	12.9631
BSG	1.31127	1.09195	0.594346	0.532006
PLP1	1.31092	-1.65706	1.1166	-0.511464
HNRNPF	1.31056	1.10038	0.94369	0.831237
HNRNPA0	1.31005	0.93826	0.842868	0.828109
CIB1	1.30981	0.674987	0.389975	0.19413
FKBP5	1.30819	1.21446	1.16435	0.722519
SKAP2	1.30801	1.39075	1.44906	2.39551
EIF3L	1.3075	1.3864	0.699008	0.407433
PLEK	1.30715	2.34193	1.33007	5.55484
NDFIP1	1.30688	1.10384	0.997092	0.867138
LRPAP1	1.30472	1.10086	1.21245	1.45002
RNH1	1.30457	0.864878	0.610248	0.37993
ATF3	1.30415	-0.888779	-0.163882	-0.200587
TMED2	1.30257	1.39977	0.764101	0.519992
DPP7	1.30198	1.39292	0.853003	0.661741
RHBDF2	1.30096	1.67729	1.38529	1.31291
JTB	1.30025	1.2413	0.913039	0.702439
NENF	1.2994	0.811398	0.329151	-0.00608352
COMT	1.29898	1.18577	0.92928	0.711563
ABHD12	1.29857	0.691553	1.01102	0.96532
TUFM	1.29817	0.912526	0.863407	0.617339
SLC3A2	1.29713	1.06503	0.922328	0.954979
PRDX3	1.29688	0.844544	0.713772	0.581332
SEC62	1.29667	2.12211	1.34998	1.55758
CHMP5	1.29653	0.685847	0.636501	0.445609
KDELR2	1.29615	1.41224	0.953092	0.83003
ARF5	1.29612	0.798685	0.576074	0.379428
CSNK2B	1.29587	0.89964	0.811701	0.650401
NR4A1	1.29556	-0.856388	-0.0416614	-0.363588
RPN2	1.29402	1.54345	1.32807	1.53396
KTN1	1.29358	1.68859	1.42778	1.70931
VDAC2	1.29346	0.968457	0.805591	0.54801
BNIP3L	1.29333	1.10808	1.04298	1.19309
PSMA1	1.29204	1.05876	0.928719	0.739852
THEMIS2	1.29102	0.488544	0.683042	0.794827
PLK3	1.29065	0.707959	0.885672	1.13024
STXBP2	1.29036	0.876021	0.367336	0.365056
LSM4	1.29008	0.9135	0.48378	0.210516
ROMO1	1.28928	1.10874	0.254557	-0.0365013
ANP32A	1.28809	1.68033	1.02565	0.892561
MSR1	1.28651	1.48962	0.871957	1.05686
TMEM147	1.28616	1.25654	0.66045	0.359387
NDUFB10	1.2858	0.952431	0.425927	-0.0560048
CUTA	1.28516	1.16867	0.59975	0.336701
TNFRSF1B	1.28486	0.837253	1.47661	2.38959
NDUFS6	1.28454	1.0506	0.480397	0.131077
MBP	1.28351	0.648546	1.03287	3.79077
TBXAS1	1.28326	1.84842	1.47947	2.09058
RNF7	1.28303	0.800491	0.624486	0.527797
NAGK	1.28139	1.11628	1.60731	2.76016
GRINA	1.28126	1.00882	0.957506	0.916762
ARF6	1.28119	0.514635	0.757887	0.660347
RTN3	1.28064	0.780505	0.81314	0.528287
XBP1	1.28021	1.96038	1.04814	0.93913
REEP5	1.27903	1.15021	1.06004	1.03231
CD9	1.27878	2.85871	0.685318	0.485664
UBE2D2	1.27832	0.922471	0.779181	0.517268
EIF5	1.27811	0.969408	1.28063	2.93187
ATP6V0D1	1.27733	0.782858	0.732292	0.715204
PRMT2	1.27708	1.32913	0.866506	0.817191
GAS6	1.2768	1.32212	0.785237	0.873104
SCPEP1	1.27619	1.27428	0.84144	0.552726
MAP1LC3B	1.27617	0.708775	0.800903	0.593464
SUMO1	1.27616	0.912735	0.621566	0.442676
AURKAIP1	1.2753	0.82485	0.299002	0.0572885
OGFRL1	1.27256	0.814162	1.54335	5.10897
TBCB	1.27238	0.913519	0.901038	0.745752
ATP6AP1	1.27225	1.00362	1.26899	1.23105
CSF3R	1.27173	1.62444	1.35936	1.89191
TNFRSF1A	1.27147	1.23857	1.15086	1.18947
TXN	1.2713	1.1511	0.358773	0.0416424
MRFAP1	1.27096	0.713288	1.08525	1.14674
TPP1	1.27017	1.00231	1.53543	2.01752
EVI2B	1.26973	1.38131	1.51915	2.30659
PPP1CB	1.26878	0.916591	0.785967	0.570948
CLK1	1.26828	0.788994	1.18736	1.18391
PNISR	1.26786	2.21465	1.88287	4.28274
PSMD8	1.26778	0.886027	0.7376	0.502391
VAMP2	1.26773	1.0208	1.15856	1.54019
DENND3	1.26579	1.34017	1.27491	1.32865
LMAN2	1.26575	1.16367	0.817051	0.6918
COX7A2L	1.26538	0.82783	0.439836	0.0307702
CEBPA	1.26453	1.04183	0.0319642	-0.324864
NDUFS8	1.26383	0.945807	0.41731	0.249857
LPCAT2	1.26349	1.55045	1.84096	5.13849
PADI2	1.2627	1.16797	1.24092	2.92644
SCP2	1.26256	0.946646	0.663878	0.549077
FKBP2	1.26251	1.86974	0.705165	0.422028
BANF1	1.25983	1.26996	0.669626	0.475809
TECR	1.25906	1.08591	0.732522	0.582623
ARGLU1	1.25873	1.42828	1.4353	6.40629
IL13RA1	1.25841	1.24659	1.64255	2.36853
CHMP2A	1.25808	0.932255	0.566189	0.307568
OSTF1	1.25807	0.990648	0.588139	0.166125
EIF4E	1.25706	1.90843	1.07492	9.90026
TMEM70	1.25607	0.410512	0.642729	0.668978
MTHFD2	1.25583	0.998208	0.576904	0.354175
S100A10	1.25441	-0.0425091	-0.186982	-1.62933
NDUFA13	1.25391	1.85102	0.150284	-0.0764254
NDUFAF3	1.25167	0.92208	0.450935	0.387009
CORO1B	1.25153	0.775351	0.865291	0.753996
SCAMP2	1.25129	1.45322	1.64456	2.28601
RANBP1	1.2502	0.972359	0.591311	0.406313
SRSF11	1.24969	1.10345	1.66009	2.47825
CANX	1.24958	1.47495	1.45702	1.68088
TGFBI	1.24892	0.238283	-0.056996	-0.0234447
DRAM2	1.24892	0.983106	0.842972	0.906458
RNASE1	1.2478	0.780963	0.73935	3.36576
RAD23A	1.24773	1.00153	0.720262	0.595332
PFKFB3	1.2469	0.598229	1.19425	1.40088
RBPJ	1.24656	0.928952	1.08227	1.26586
NFKBIZ	1.24606	0.326256	1.22493	1.97196
CITED2	1.24566	0.404831	1.15024	2.99983
HNRNPM	1.24535	1.11535	1.14175	1.00124
CYC1	1.24515	0.977955	0.65744	0.360816
DDX3X	1.24497	0.738641	1.2922	2.21897
YPEL5	1.24472	0.255669	0.693316	0.668115
DBNL	1.24449	0.708407	0.608628	0.317497
GHITM	1.24409	0.802077	0.706662	0.50022
PTPN2	1.24397	0.820631	1.11739	1.15197
PRPF38B	1.24383	1.62537	1.91595	4.20162
SAP30	1.24333	-0.248029	-0.0395998	-0.406105
PAIP2	1.2412	0.964824	0.263688	-0.307114
NDUFV2	1.24087	0.824717	0.566317	0.504305
OLFML3	1.24052	2.60525	1.61233	2.83061
ENG	1.23693	0.541445	0.92755	0.845301
SSBP1	1.23597	1.12553	0.700136	0.588448
PYURF	1.23513	0.942717	0.57512	0.498383
CTSA	1.23373	1.17045	0.455483	0.312358
SAT2	1.23297	0.939165	0.751788	0.641116
CSNK1A1	1.2329	0.918116	0.949584	1.1114
NFIC	1.23281	0.729511	1.62309	3.0877
CHD9	1.23227	1.42732	1.27632	1.48015
SLC7A7	1.2315	0.686601	0.977326	0.819295
APEX1	1.2313	0.989756	1.04489	0.978953
ATRAID	1.23004	1.12235	0.755226	0.460277
TMEM165	1.22974	1.02294	0.777986	0.711345
CREM	1.22933	0.151983	0.493029	1.38109
ZYX	1.22916	0.517825	0.949548	1.16861
GNB4	1.22895	1.11607	1.63104	3.06821
PIM1	1.22863	0.870323	0.43643	0.100774
LAMP2	1.22855	1.10442	1.33037	1.53251
SSU72	1.22809	0.953299	0.700856	0.643873
RWDD1	1.22777	0.957327	0.958249	0.700081
SPG21	1.2267	0.395769	0.704828	0.436907
CH25H	1.22644	0.946045	2.25812	34.5551
SRP9	1.22607	0.819689	0.815041	0.68538
PRDX2	1.22479	0.797828	0.0413652	-0.67509
ANXA1	1.22473	2.32139	-0.0447648	-1.02727
CYFIP1	1.22452	1.35615	1.97892	3.95918
STAT3	1.22374	1.0507	1.21267	1.2942
PTGDS	1.22215	0.592654	-0.111409	-1.3283
ALOX5	1.22133	0.792942	1.2783	1.60175
GLDN	1.22067	3.22148	1.3281	3.3566
SRGAP2	1.22067	2.32271	1.4814	2.10514
SORL1	1.21986	2.97791	2.37474	9.51794
NDUFA2	1.21943	1.23403	0.489396	0.422078
UFC1	1.21915	1.07935	0.635902	0.254886
IDH2	1.2184	0.816615	1.56761	3.37272
ATF4	1.21784	0.651358	1.26626	1.86355
NUCB1	1.21752	0.795323	0.959237	0.717693
RHOC	1.21714	0.802737	0.448074	0.0819625
PA2G4	1.21574	0.983986	0.933729	0.779688
TFRC	1.21548	-0.287214	0.236784	-0.0852648
SFPQ	1.21444	1.05926	1.39132	2.1954
ETFB	1.21427	0.61073	0.901606	0.534517
BAG3	1.21392	-0.19241	0.407124	0.854792
HEXB	1.21368	0.977255	0.92407	0.941009
MAT2A	1.21353	0.78246	0.506067	0.138249
MSRB2	1.21197	0.748905	0.691925	0.652605
SDHC	1.2112	0.831365	1.17888	1.01566
MGAT4A	1.21057	0.888999	1.56239	2.25204
EIF1AX	1.21049	0.933362	1.26301	1.39339
COX17	1.21039	1.34352	0.617009	0.42744
MRPL20	1.20978	0.761853	0.648456	0.450412
M6PR	1.20973	1.06992	0.260239	0.082958
F13A1	1.20955	0.495901	-0.532286	-1.62933
ARL2	1.20861	0.884981	0.310649	0.223866
ADAM28	1.20838	1.84289	1.96845	4.32641
TMEM119	1.20801	1.24944	1.68773	2.84052
ESD	1.20799	0.780987	0.828395	0.575201
IRF7	1.20722	0.431683	0.535859	0.359913
GTF3A	1.20608	1.23376	0.628964	0.375136
CLDN11	1.20553	-1.03673	0.394702	-0.61066
ODF3B	1.20535	0.0797241	-0.326363	-0.491989
NDUFB5	1.20505	0.870181	0.773801	0.692659
PPP1R18	1.20349	0.875511	1.40359	1.71525
IRF8	1.20318	1.52698	1.42726	1.65458
TCOF1	1.20296	-0.00738413	0.564766	0.537514
AUP1	1.20292	1.15297	1.19925	1.11099
PPP4C	1.20267	0.71922	0.554201	0.401817
ZNHIT1	1.20266	0.773522	0.289756	-0.008992
SRRM1	1.20115	1.06545	1.2406	1.62377
TCF25	1.20099	1.04331	1.13213	1.13806
SYF2	1.19945	0.913625	0.623094	0.245946
SPINT2	1.19861	1.10575	1.1	1.42789
MYO1F	1.19857	1.49269	1.17789	1.15617
WAS	1.19817	1.00129	1.30758	2.9324
POU2F2	1.19805	1.19077	1.67066	6.11397
MRPL41	1.19729	0.86346	0.389371	0.242211
ERCC1	1.19616	1.02977	0.918129	0.808285
RALY	1.1955	1.17497	0.729308	0.484862
POLR2E	1.19457	0.684712	0.639614	0.490685
LRRFIP1	1.19453	1.01259	1.35339	1.91258
EIF4G2	1.19444	1.02445	1.37008	1.68864
SERPING1	1.1943	0.752371	0.929664	0.980827
PTTG1IP	1.19429	1.02478	1.38998	2.03516
KRTCAP2	1.19304	1.65376	0.3495	0.071016
PLIN2	1.19201	1.89262	0.247314	-0.156289
MRPL23	1.19173	0.774841	-0.589245	-0.930363
ENSA	1.19153	0.872616	0.971698	1.41236
RBM8A	1.19146	1.08148	0.879913	0.638569
TMEM9B	1.19135	0.959474	0.86625	0.756121
MRPL57	1.19078	0.927203	0.902124	0.506232
PTPN6	1.19023	1.08952	0.909069	0.942012
YWHAQ	1.18994	0.583904	0.823711	0.604445
SNRPB2	1.18976	1.05202	0.715091	0.479343
CDV3	1.18832	0.451786	1.18861	2.12152
NAA38	1.18798	1.13214	0.219705	-0.0730303
CCT8	1.1876	0.919067	0.870373	0.771943
SPATA13	1.18735	-4.69897	1.48017	1.98701
SSR1	1.18705	1.37203	1.59831	2.31704
DYNC1I2	1.18704	1.12962	1.02534	0.767066
SLC31A2	1.18682	0.179935	0.0412056	-0.241244
NAA20	1.1865	1.32209	1.26327	1.51866
MTCH1	1.18608	0.797487	1.1019	1.26222
RSL24D1	1.18591	0.840698	0.614813	0.467697
GPM6B	1.18552	0.0739033	0.399595	-0.599152
C6orf62	1.18514	0.925662	1.53515	2.05949
RER1	1.18489	0.821927	0.678505	0.405841
PSMB10	1.18467	0.842576	0.807003	0.777402
SSB	1.18391	1.07803	0.788606	0.694916
WASF2	1.18308	1.63642	1.70313	2.51224
FAM133B	1.18284	1.17703	1.414	2.62328
ITGB1	1.18274	0.878921	1.28541	1.16745
PSMB7	1.18259	0.795722	0.602768	0.382979
MDH2	1.18241	0.924181	0.658296	0.459558
RAB2A	1.18084	1.0943	0.936337	0.760295
PSMC4	1.18074	1.04718	0.726235	0.623389
PRDX6	1.18049	0.799402	0.61311	0.348008
SUSD3	1.17924	1.13866	1.25449	1.461
LTC4S	1.17878	1.91582	0.857472	0.864095
GPNMB	1.17626	9.27603	0.990733	1.25975
ALKBH7	1.1757	1.044	0.286871	0.0349235
TXNL4A	1.17445	0.791764	0.847601	0.643261
ZNF706	1.17394	0.887034	0.741452	0.429988
OXA1L	1.1739	0.635476	1.43777	2.98267
NPL	1.17362	0.902836	1.1218	1.15699
CX3CR1	1.17338	2.75787	2.5242	16.5465
SNCA	1.17285	0.929957	0.678033	0.357424
ANXA11	1.17262	0.718461	1.0386	0.812172
KDELR1	1.17165	0.756421	0.861465	0.627649
UXT	1.17142	1.20209	0.556202	0.282976
NANS	1.17117	0.862155	0.403717	0.140625
ARID5A	1.1709	0.671823	0.971107	2.93739
DPYSL2	1.17031	1.13433	1.31349	1.27647
RNF213	1.17007	1.06015	1.34573	1.28551
FEZ2	1.16991	1.28197	1.3673	1.60125
TAPBP	1.16991	0.78958	1.20238	1.32774
MRPL51	1.16974	0.936885	0.407236	0.199559
EIF3I	1.16836	0.840815	1.19665	1.02783
SRI	1.16825	1.45411	0.513694	0.32411
DNAJC15	1.16816	0.82679	0.645092	0.426321
SH3KBP1	1.16774	0.8284	1.32875	1.59588
DUT	1.16716	0.898761	0.982087	0.814435
NUDT14	1.16689	1.0065	0.717525	0.902762
PPIG	1.16576	1.0126	1.44756	3.00046
IDH1	1.16558	0.838456	0.814689	0.712743
TMEM160	1.16536	0.797698	-0.0152268	-0.398884
CBR1	1.16448	0.487934	0.282736	0.364795
RSRC2	1.1639	1.15708	1.07106	0.999894
CD302	1.16386	1.23851	0.616133	0.358846
DDT	1.16341	0.901713	-1.37931	-2.37931
HM13	1.16228	1.43839	1.32924	1.34366
EIF4EBP1	1.16164	0.764937	0.19551	-0.241244
LEPROT	1.16148	0.658929	1.15909	1.11814
KCNMA1	1.16065	0.449736	0.801139	0.691
C1QBP	1.16062	1.00004	0.483862	0.293478
TM6SF1	1.16028	1.05454	0.321694	-0.231393
ADGRG1	1.15998	2.02442	1.87752	5.13921
TLN1	1.15981	1.34904	1.54444	2.72546
HNRNPH1	1.15978	2.55163	1.58335	2.24255
ENTPD1	1.1594	1.37735	1.28348	1.484
APH1A	1.15801	0.759063	0.489793	0.57432
PTPRE	1.15769	1.27248	1.31084	1.43322
OAZ2	1.15742	0.795884	0.898435	0.837758
TAGLN2	1.1573	0.273073	0.22762	-0.307114
COX14	1.1571	0.788317	0.262949	0.0184347
CSDE1	1.15589	1.10623	1.38233	1.58393
RGCC	1.15557	27.943	0.0574745	-0.511464
RAC2	1.15538	0.584988	0.568434	0.322951
RAB11A	1.15531	0.824037	0.866053	0.62527
NAA10	1.15516	0.66492	0.288094	0.110071
EIF3D	1.1539	0.880917	0.930105	0.863708
IGSF6	1.15362	2.4985	1.49209	2.40813
PDXK	1.15345	0.786586	0.811053	0.70453
WDR1	1.15328	0.558422	1.03645	0.932415
CLDND1	1.15278	0.339342	1.16326	1.85682
EIF5B	1.15221	1.28609	1.12342	1.83873
TRAM1	1.15185	1.04995	1.12432	1.12862
PIH1D1	1.1517	0.777228	0.971736	0.861831
PCNP	1.15143	0.738668	0.849563	0.503939
EIF1B	1.15098	0.787279	0.698117	0.504226
SH3GLB1	1.14983	0.71085	0.852735	0.758622
CCDC85B	1.14974	1.05083	0.28649	0.0856559
SPTLC2	1.14925	0.976827	1.29439	1.89668
TMCO1	1.148	1.09894	0.825463	0.672533
AP1B1	1.14793	1.19354	1.49338	1.80961
PABPC4	1.14732	0.887529	1.11452	1.23787
TIMM13	1.14647	0.719566	0.144256	-0.0922781
PRRC2C	1.146	0.991748	1.73088	3.6009
LMO2	1.14596	0.518986	1.2848	1.53793
HEXA	1.1447	1.04377	0.925921	0.710844
ARHGAP24	1.14351	1.71556	1.31618	1.66247
CDC37	1.143	0.941454	0.959076	0.843294
TWF2	1.14251	0.758093	0.745342	0.642885
PRKAR1A	1.14192	0.63896	1.10229	1.34154
ERGIC3	1.14148	0.616172	0.668609	0.548468
CD84	1.14138	1.12492	2.06522	9.53169
UBE2I	1.14082	0.866336	0.748141	0.486458
ZFAND6	1.14017	0.554752	0.806088	0.663634
PSMD4	1.1393	0.853457	0.618928	0.534556
IDI1	1.1386	0.436121	0.919528	1.37754
SF3B6	1.13796	0.801905	0.378727	0.133186
LYL1	1.13669	1.5167	1.13177	1.12115
FERMT3	1.13643	0.861306	0.733855	0.498791
IFI44	1.13625	0.130493	0.806893	0.726304
SLC39A1	1.13621	0.921652	0.906141	0.695742
TMBIM1	1.13582	0.657043	1.01216	0.882423
RPS19BP1	1.13522	0.709326	0.383103	0.176023
TMEM167A	1.13381	0.591197	0.5697	0.32218
NDUFAB1	1.13264	0.8351	0.577722	0.208752
RBM25	1.13244	1.15702	1.61382	2.54629
FGL2	1.13238	1.43213	1.53667	2.59331
ATP1A1	1.13225	0.799535	1.0305	1.18116
MEF2A	1.13217	1.70982	1.43166	1.9867
SNRPC	1.13178	0.883378	0.404599	0.0889782
UBXN4	1.1314	1.03091	1.27791	1.79169
TSC22D4	1.13091	0.512894	0.813418	0.491661
TGFBR1	1.12975	1.08258	1.55434	4.69286
MSN	1.1294	1.18082	1.06867	0.995695
SIVA1	1.12936	0.644105	0.462436	0.24733
SNX17	1.12905	0.65943	0.675094	0.459128
CTNNB1	1.12843	1.00909	0.743891	0.596781
AP1S2	1.12792	0.578788	0.631303	0.395946
BLVRB	1.12789	0.980815	0.376884	-0.00444258
ECHS1	1.1277	0.698665	0.609314	0.505872
DSTN	1.12743	0.658698	0.511588	0.328918
NHP2	1.12661	0.961507	-0.0584718	-0.515389
NDUFS2	1.12641	0.793908	1.10131	1.24142
TRABD	1.1263	0.764408	0.742197	0.612025
MFF	1.12494	0.584062	0.733733	0.551343
ELF1	1.12471	0.708074	1.14874	1.50561
LHFPL2	1.12384	1.23815	1.53706	2.38848
HNRNPD	1.12355	0.576751	1.42554	1.72812
POLR1D	1.12349	0.64616	0.643325	0.469951
SDHB	1.12307	0.563699	0.503837	0.327009
VOPP1	1.12137	0.511786	0.967294	0.917219
LSM5	1.12088	0.708966	0.141912	-0.254224
ETS2	1.12071	1.00354	1.25789	2.10971
CCT4	1.12064	0.865499	0.645	0.318871
VKORC1	1.12042	0.838903	0.699994	0.409359
INSIG1	1.12037	-0.444794	0.435772	1.49308
ZFAND5	1.12027	0.255787	1.10236	1.36629
ZDHHC12	1.11966	0.316163	0.137394	-0.259388
PTAFR	1.11905	1.2191	1.83833	3.2717
HMGA1	1.11832	0.371252	0.739742	0.529049
PIN1	1.11824	0.496073	0.470977	0.257139
PSMB2	1.11822	0.675398	0.834045	0.623794
KCNMB1	1.11819	1.61204	1.47908	1.42652
PET100	1.11735	1.18622	0.241941	0.0057385
LSM7	1.11716	1.02218	0.419574	0.151987
SDF2L1	1.11705	4.51303	0.495233	0.142688

## Sheet: Sheet1
Spinal Cord Specific		Sankowski et al., Specific		Masuda et al., Specific		Olah et al., Specific		Common genes
ABHD12		ABHD15		ABCC9		MARCH1		RPS11
ACSL1		AC004951.6		ADRBK1		SEPT15		BTG2
ANP32B		AC011747.4		ANKRD22		SEPT7		ARRB2
ANXA11		AC144450.2		ARHGAP22		ADM		RPL10A
ANXA2		ACSM5		ARHGAP25		AEN		IER2
AP1S2		ADRB2		ARID4A		AGPAT2		FGL2
APEX1		ADRBK2		ARL4C		ANAPC11		SLC25A3
APH1A		AHSA2		ATF7IP		ARL6IP4		RPS18
AREG		AP000476.1		B4GALT1		ATP5A1		TMSB10
ARF4		ARHGAP12		BBX		ATP5D		RAC1
ARF5		ARHGAP27		BCAT1		ATP5EP2		RPL19
ARF6		ARIH1		BCL6		ATP5G1		TLN1
ARL2		ASTN2		C3orf62		ATP5G3		RAP1A
ARPC4		ATF6		CAPNS1		ATP5H		CCNI
ATF3		ATP6V1G2-DDX39B		CCDC112		ATP5I		C1QC
ATOX1		ATXN3		CCL5		ATP5J		SLC2A5
ATP1A1		BRD2		CCL8		ATP5J2		DDX5
ATP6V0D1		C21orf62		CHURC1		ATP5L		UBB
AURKAIP1		C5AR2		CLEC5A		ATP5O		SLC25A37
BAG3		CA5A		CSF1		ATPIF1		CHD9
BASP1		CDK5RAP3		CSRNP1		BEST1		PTPRE
BCL2A1		CEP68		CTBP2		BRD3		RPS5
BLVRB		CEP89		CTD-3252C9.4		BST2		SORL1
C12orf57		CHCHD5		CXCL8		C11orf31		PLEK
C1QBP		CLN8		CXorf21		C12orf75		CSF3R
CALM3		CMC2		CYTH3		C14orf2		SERPINF1
CBR1		CNKSR3		DAAM1		C19orf24		GNAI2
CCT4		CTB-50L17.8		DARS		C19orf43		LHFPL2
CCT8		CTD-2349P21.7		DENND2A		C19orf60		LAPTM4A
CDC37		CTTNBP2NL		DICER1		C19orf70		LAMP1
CHMP2A		CYB561A3		DPP8		C1orf162		ITM2B
CHMP4B		DAGLB		DST		C1orf56		A2M
CHMP5		DFFA		EDN1		C20orf27		RPL29
CIB1		DGKH		ELL2		C4orf3		SLCO2B1
CLDN11		DNAJC10		ENPP1		C6orf48		RPL35
CLK1		DSG2		EPM2AIP1		C8orf59		MT-ATP6
CLU		EIF4H		ETNK1		CASP1		PDIA3
CNDP2		EPN1		FADS1		CBX3		RPS23
CORO1B		FAM120A		FAM192A		CCND1		GNAS
COX14		FAM213A		FOXP1		CD300A		TRA2B
COX7A2L		FAXC		GIMAP7		CD59		ATP6V0B
CREM		FBLIM1		GPATCH2L		CD68		NPC2
CRYAB		FBXL20		GPR155		CD99		EVI2A
CSNK1A1		FMN1		HBB		CDC42SE1		CYFIP1
CSNK2B		GGPS1		HCG22		CDK2AP2		APOE
CTNNB1		GMEB1		HIST1H4C		CHI3L1		YWHAE
CYC1		GNL3L		HNRNPR		CHIT1		C3
DBNL		GOLGA2		HNRNPU-AS1		CHMP4A		GRB2
DDT		GPRIN3		IBA57		COPE		RPS28
DNAJC15		GTF2H2C		IGHA1		CPVL		TUBB
DRAM2		GTF2I		IGHA2		CRELD2		SCIN
DSTN		HP1BP3		IL1A		CSF2RA		SRSF11
DUT		HVCN1		IL6		CTSL		C3AR1
DYNLRB1		IREB2		INHBA		CYTL1		SAMSN1
ECHS1		IRF2BP2		INTS6		DDX18		SON
EFHD2		KIAA0930		IRAK2		DDX21		FAM133B
EIF1B		KIF5B		ITGAV		DDX24		MEF2A
EIF3D		KPNA4		ITGB2-AS1		DNAJA1		RPS4X
EIF3I		KPNA6		KCNQ3		DNAJB11		RPS27A
EIF4EBP1		LINC00976		KDM6B		DNAJC3		RPS3
ENG		LRP10		KIAA0141		DNAJC8		LY86
ENSA		MACC1		KRCC1		EBI3		APMAP
ENY2		MED13L		LA16c-60D12.1		EIF5A		RPL32
EPSTI1		METTL21A		LCP2		ERP44		CST3
ERGIC3		METTL2B		LILRB1		FAM26F		CD53
ESD		MLLT6		LIPG		FCGBP		RHOA
ETFB		MPV17L		LPIN2		FGD2		HSPA8
F13A1		MRE11A		MATR3		FXYD5		RPS13
FERMT3		MSL1		MDM2		GABARAP		ARPC3
FIS1		MTMR9		MIDN		GATM		MYL6
G0S2		NCBP3		MIR222HG		GLTSCR2		MT-CYB
GAA		NNT		MIR503HG		GSTM3		EGR1
GHITM		NR3C1		MPEG1		H2AFZ		ASAH1
GPM6B		ODF2L		MPHOSPH10		HIST1H1C		MT-ND2
GRINA		ORAI1		MTUS1		HIST1H2BH		RPS8
GSTK1		ORC4		MYLIP		HIST2H2BE		RPL4
GSTO1		PALD1		NEMF		HLA-DQA2		ZFP36L2
HEXB		PCNXL4		NR4A3		HMGN2		FTL
HMGA1		PCYT1A		NUFIP2		HSBP1		KLF6
HMGB2		PDDC1		OFD1		HSPD1		SKAP2
HNRNPA0		PIK3C3		OSM		IFI27		HCK
IDH1		PLEKHA2		PCBP1-AS1		IFI6		RPS2
IDI1		PPP1R3B		PDE6A		IL4I1		TPT1
IFI44		PRKX		PDPN		KRT10		FTH1
IRF7		PRPF40A		PHF20		LGALS3		FAU
ISG15		PTPRJ		PIAS1		LINC01480		CTSB
KCNMA1		PUM1		PJA2		LPL		CTSS
KDELR1		RAB29		PKN2		LSM14A		ZFP36
LEPROT		RAMP2-AS1		PLAU		MANF		NAA20
LGALS3BP		RBM28		PLEC		MINOS1		GSN
LSM4		RNASEK		PRDM1		MNDA		GLDN
LSM5		RNF14		PRKAR2A		MRPL52		SGK1
LSM7		RNF216		PTGS2		MT1E		TUBA1A
LY6E		RP11-17A4.2		PTK2B		MT2A		LPCAT2
MAP1LC3B		RP11-212P7.2		PURB		MYEOV2		KCNMB1
MAP3K8		RP11-230F18.5		RANBP2		MZT2B		SERP1
MAT2A		RP11-54H7.4		RASSF5		NCF1		SRGAP2
MDH2		RP11-795F19.1		RB1CC1		NDUFA11		SPP1
MFF		RP11-855A2.1		RGL1		NDUFB1		IL13RA1
MFSD1		RP3-467D16.3		RIF1		NDUFB3		TBXAS1
MRFAP1		RUBCN		RILPL2		NDUFC1		MT-ND4
MRPL20		RUNDC1		RN7SK		NHSL2		B2M
MRPL23		SBNO1		RN7SL368P		NME1		CAP1
MRPL41		SCARNA9		RNF103		ORMDL1		DUSP1
MRPL51		SEL1L		RNU12		OSTC		MT-CO3
MRPL57		SERAC1		ROCK1		PDIA4		HNRNPK
MSRB2		SERINC1		RP11-617F23.2		PHLDA1		CDC42
MTCH1		SERINC3		RP5-894A10.2		PHTF1		CD83
MTHFD2		SFT2D2		RSF1		PILRA		IL18
NAA10		SIK2		SGK223		PLA2G7		CCL4
NAMPT		SLC14A2		SLC11A2		PPM1K		HSPA1A
NANS		SLC15A2		SPRY1		PRPF38A		RPL39
NDUFAB1		SLC8A1		SPRY2		PRR13		PNRC1
NDUFAF3		SLTM		SREK1		PRTFDC1		ITGB2
NDUFB10		SSH1		SSPN		PTGES3		WSB1
NDUFB5		STAT6		ST6GALNAC3		RARA		CTSD
NDUFB9		SWAP70		ST8SIA4		RASGEF1B		EEF1B2
NDUFS2		TFDP2		TLR1		RBM6		RPL6
NDUFS7		TM9SF2		TMEM156		RCSD1		PRPF38B
NDUFS8		TMEM134		TMEM30A		RNASE2		CMTM6
NDUFV2		TP53I11		TNFAIP8L3		RP11-109G23.3		PPT1
NENF		TRIM22		TNFRSF10B		RP11-386I14.4		RPLP2
NHP2		TRIM72		TOP1		RP11-467L13.7		RPL27
NPL		TTC17		TRIB1		RP11-480C22.1		AIF1
NR4A1		UGGT1		TRIP12		RP11-552D4.1		MT-ND1
NUCB1		VRK3		TSC22D2		RP11-596C23.2		CALM2
NUDT14		WAC		UNC5B		RP11-727F15.9		POU2F2
OAZ2		XKR4		VEGFA		RP11-796E2.4		TXNIP
ODF3B		YY1		WIPF2		RPN1		NUDT3
OSTF1		ZNF24		XIRP1		RPS4Y1		ARGLU1
PA2G4		ZNF26		ZMAT1		S100A9		S100A11
PABPC4		ZNF283		ZNF331		SDCCAG8		ANXA5
PAIP2		ZNF562				SELK		RGS1
PCNP		ZNF585B				SELT		HNRNPC
PDXK		ZNF605				SEPHS2		HSP90AA1
PFKFB3		ZNF655				SEPP1		BIN1
PGLS						SEPW1		NAP1L1
PIH1D1						SHFM1		YWHAB
PIM1						SLC1A5		FPR1
PIN1						SLC20A1		ADGRG1
PLK3						SLC25A6		PTPRC
PLP1						SNHG25		CD14
PLSCR1						SNHG8		RPS15
POLR1D						SNRPG		ARHGDIB
POLR2E						SNU13		YBX1
PPDPF						SOX4		PNISR
PPP1CB						SPCS3		ARPC2
PPP4C						SUMO2		RTN4
PRDX2						TAF1D		PTMA
PRDX3						TCEB2		RPL26
PRDX6						TM2D3		CD37
PRKAR1A						TRMT1		HNRNPH1
PSMB10						UBE2B		EEF2
PSMB2						UQCC2		TYROBP
PSMB6						USMG5		ARL5A
PSMB7						USP15		NUCKS1
PSMB8						VIMP		FCGRT
PSMB9						VPS28		RPL36
PSMD4						XRCC5		MARCKS
PSMD8						YTHDC2		AXL
PTGDS						ZFAS1		ATP6V1B2
PTPN2								SRSF7
PYURF								PSAP
QDPR								HERPUD1
RAB11A								RPS6
RAC2								DNASE2
RAD23A								LGMN
RANBP1								GPR183
RBPJ								CNPY3
RER1								RPS20
RGS2								HNRNPA2B1
RHEB								RPS10
RHOC								ALOX5AP
RNF149								EPB41L2
RNF7								PLXDC2
RNH1								TREM2
RPS19BP1								SUSD3
RSL24D1								ADAM28
RTN3								RPS15A
RWDD1								FSCN1
S100A10								ZFP36L1
S100B								HNRNPDL
SAP30								RPS3A
SAT2								GIMAP4
SCAND1								FOS
SCP2								CREG1
SDHB								HSPA5
SDHC								JUNB
SERPINB1								CFL1
SERPING1								RPL34
SF3B6								RPS12
SH3GLB1								GPR34
SIVA1								ARL6IP5
SLC31A2								RPL28
SLC39A1								GLUL
SLC7A7								AP1B1
SMS								CD74
SNCA								RPL18A
SNRPB								CORO1A
SNRPC								EVI2B
SNX17								MT-ND3
SNX6								CD63
SOCS3								UBA52
SPG21								RPL3
SRP9								ADORA3
SSU72								TMBIM6
STMN1								APLP2
STXBP2								CYBB
SUMO1								MTDH
SUMO3								HSP90AB1
SYF2								RPL18
TAGLN2								HSP90B1
TBCB								ARPC1B
TCOF1								CD81
TFRC								GRN
TGFBI								RPS19
THEMIS2								RPL27A
TIMM13								C1QB
TKT								HTRA1
TMBIM1								RPL9
TMEM107								ID2
TMEM160								MT-ND5
TMEM165								PADI2
TMEM167A								GLRX
TMEM70								CELF2
TMEM9B								SSR1
TNFSF13B								PKM
TRABD								MT-CO1
TSC22D3								RPL13
TSC22D4								MAFB
TUFM								ACTB
TWF2								SEC62
TXNL4A								SRSF2
UBE2D2								RPL23
UBE2I								ADAP2
UBE2L6								SLC1A3
USF2								PTAFR
VDAC2								LPAR6
VKORC1								ENTPD1
VOPP1								RPL35A
WDR1								SH3BGRL3
YPEL5								HLA-DMA
YWHAQ								RPS27L
YWHAZ								RPL13A
ZDHHC12								CDKN1A
ZFAND5								LAMP2
ZFAND6								PKM
ZNF706								HSPA1B
ZNHIT1								CD84
ZYX								MT-CO2
								LAPTM5
								OLFML3
								RGS10
								CANX
								EIF4A2
								CIRBP
								SCAMP2
								SERF2
								FCGR1A
								RPL11
								RBM39
								RNF130
								SARAF
								PFN1
								IRF8
								IL1B
								IGSF6
								FCER1G
								OAZ1
								COX4I1
								RPN2
								NFKBIA
								KCTD12
								CTSH
								ARHGAP24
								C1QA
								FEZ2
								TMEM119
								CX3CR1
								AKR1A1
								SRSF5
								GAPDH
								GPX1
								RBM25
								TMSB4X
								CEBPB
								CSF1R
								JUN
								RPS14
								APBB1IP
								ACTG1
								CALM1
								RPL38
								BHLHE41
								RPS16
								SMAP2
								RPS9
								SRRM2
								HNRNPA1
								RPL37
								KTN1
								ARL5A
								EVL
								CAPZB
								TMEM176B
								CH25H
								SAT1
								WASF2
								UBC
								HCLS1
								ACTR2
								MEF2C
								CTSC
