# Supplementary material for: Single-cell RNA sequencing reveals time- and sex-specific responses of mouse spinal cord microglia to peripheral nerve injury and links ApoE to chronic pain
Source: Nat Commun. 2022 Feb 11;13:843. doi: 10.1038/s41467-022-28473-8 (PMC8837774; doi:10.1038/s41467-022-28473-8)
Supplement: Supplementary file 13 — Supplementary Data 10 [file 41467_2022_28473_MOESM13_ESM.xlsx]

## Sheet: Hsap, acute, MF
UKB	sex	desc	cluster	coef	coef_se	coef_P	coef_FDR
f3404	MF	Neck/shoulder pain for 1 month	glia_Hsap_c1_sMF	2.61936e-09	1.59864e-09	0.0506595	0.405276
f3414	MF	Hip pain for 1 month	glia_Hsap_c1_sMF	1.49448e-09	1.322e-09	0.12914	0.51656
f3773	MF	Knee pain for 1 month	glia_Hsap_c1_sMF	8.51656e-10	1.45216e-09	0.278778	0.678163
f3799	MF	Headaches for 1 month	glia_Hsap_c1_sMF	8.25811e-10	1.99005e-09	0.339082	0.678163
f3741	MF	Stomach/abdominal pain for 1 month	glia_Hsap_c1_sMF	-2.29513e-10	1.51761e-09	0.560104	0.896166
f2956	MF	General pain for 1 month	glia_Hsap_c1_sMF	-9.38203e-10	1.31761e-09	0.761784	0.905618
f3571	MF	Back pain for 1 month	glia_Hsap_c1_sMF	-1.45371e-09	1.39737e-09	0.850905	0.905618
f4067	MF	Facial pains for 1 month	glia_Hsap_c1_sMF	-1.90501e-09	1.44951e-09	0.905618	0.905618
f4067	MF	Facial pains for 1 month	glia_Hsap_c2_sMF	3.80319e-09	1.45554e-09	0.00448868	0.0359094
f3414	MF	Hip pain for 1 month	glia_Hsap_c2_sMF	1.84233e-09	1.47018e-09	0.10508	0.33843
f3404	MF	Neck/shoulder pain for 1 month	glia_Hsap_c2_sMF	1.85533e-09	1.62589e-09	0.126911	0.33843
f2956	MF	General pain for 1 month	glia_Hsap_c2_sMF	2.33873e-10	1.21681e-09	0.423792	0.685212
f3571	MF	Back pain for 1 month	glia_Hsap_c2_sMF	2.57049e-10	1.44436e-09	0.429374	0.685212
f3799	MF	Headaches for 1 month	glia_Hsap_c2_sMF	-8.88236e-11	1.603e-09	0.522094	0.685212
f3773	MF	Knee pain for 1 month	glia_Hsap_c2_sMF	-3.58757e-10	1.42245e-09	0.599561	0.685212
f3741	MF	Stomach/abdominal pain for 1 month	glia_Hsap_c2_sMF	-7.61117e-10	1.31683e-09	0.718365	0.718365
f3571	MF	Back pain for 1 month	glia_Hsap_c3_sMF	1.30788e-09	1.16715e-09	0.131236	0.841855
f3404	MF	Neck/shoulder pain for 1 month	glia_Hsap_c3_sMF	5.76881e-10	1.23354e-09	0.320013	0.841855
f4067	MF	Facial pains for 1 month	glia_Hsap_c3_sMF	5.43258e-10	1.29677e-09	0.337633	0.841855
f3741	MF	Stomach/abdominal pain for 1 month	glia_Hsap_c3_sMF	2.71051e-11	1.24487e-09	0.491314	0.841855
f3799	MF	Headaches for 1 month	glia_Hsap_c3_sMF	-1.88584e-10	1.48877e-09	0.5504	0.841855
f3414	MF	Hip pain for 1 month	glia_Hsap_c3_sMF	-4.19248e-10	1.13371e-09	0.644235	0.841855
f2956	MF	General pain for 1 month	glia_Hsap_c3_sMF	-7.79281e-10	1.23115e-09	0.736624	0.841855
f3773	MF	Knee pain for 1 month	glia_Hsap_c3_sMF	-1.75132e-09	1.28326e-09	0.913833	0.913833
f3404	MF	Neck/shoulder pain for 1 month	glia_Hsap_c4_sMF	2.94956e-09	1.41966e-09	0.0188708	0.079368
f3741	MF	Stomach/abdominal pain for 1 month	glia_Hsap_c4_sMF	2.73067e-09	1.32749e-09	0.019842	0.079368
f4067	MF	Facial pains for 1 month	glia_Hsap_c4_sMF	1.51967e-09	1.25922e-09	0.113748	0.248276
f3571	MF	Back pain for 1 month	glia_Hsap_c4_sMF	1.52791e-09	1.32338e-09	0.124138	0.248276
f3414	MF	Hip pain for 1 month	glia_Hsap_c4_sMF	1.32603e-09	1.56894e-09	0.199008	0.318412
f3773	MF	Knee pain for 1 month	glia_Hsap_c4_sMF	8.68407e-10	1.24048e-09	0.241945	0.322594
f2956	MF	General pain for 1 month	glia_Hsap_c4_sMF	-6.17607e-10	1.24278e-09	0.690391	0.789018
f3799	MF	Headaches for 1 month	glia_Hsap_c4_sMF	-1.42855e-09	1.51456e-09	0.827214	0.827214
f3571	MF	Back pain for 1 month	glia_Hsap_c5_sMF	9.10621e-10	1.29525e-09	0.241014	0.716469
f4067	MF	Facial pains for 1 month	glia_Hsap_c5_sMF	6.91413e-10	1.20395e-09	0.282887	0.716469
f3414	MF	Hip pain for 1 month	glia_Hsap_c5_sMF	3.96661e-10	1.4659e-09	0.393353	0.716469
f3404	MF	Neck/shoulder pain for 1 month	glia_Hsap_c5_sMF	9.1289e-11	1.27545e-09	0.471471	0.716469
f3773	MF	Knee pain for 1 month	glia_Hsap_c5_sMF	-7.7209e-11	1.40219e-09	0.521956	0.716469
f3799	MF	Headaches for 1 month	glia_Hsap_c5_sMF	-1.73189e-10	1.84708e-09	0.537352	0.716469
f3741	MF	Stomach/abdominal pain for 1 month	glia_Hsap_c5_sMF	-1.22701e-09	1.4221e-09	0.80588	0.876377
f2956	MF	General pain for 1 month	glia_Hsap_c5_sMF	-1.32493e-09	1.14508e-09	0.876377	0.876377
f3799	MF	Headaches for 1 month	glia_Hsap_c6_sMF	4.73568e-09	1.71386e-09	0.00286219	0.0228975
f3404	MF	Neck/shoulder pain for 1 month	glia_Hsap_c6_sMF	1.96456e-09	1.5067e-09	0.0961359	0.384543
f3571	MF	Back pain for 1 month	glia_Hsap_c6_sMF	-1.89464e-10	1.34598e-09	0.555971	0.98607
f3773	MF	Knee pain for 1 month	glia_Hsap_c6_sMF	-7.59848e-10	1.36042e-09	0.711762	0.98607
f4067	MF	Facial pains for 1 month	glia_Hsap_c6_sMF	-8.98538e-10	1.28292e-09	0.758156	0.98607
f3741	MF	Stomach/abdominal pain for 1 month	glia_Hsap_c6_sMF	-1.09705e-09	1.38783e-09	0.785375	0.98607
f3414	MF	Hip pain for 1 month	glia_Hsap_c6_sMF	-1.51345e-09	1.38463e-09	0.862811	0.98607
f2956	MF	General pain for 1 month	glia_Hsap_c6_sMF	-3.57977e-09	1.4454e-09	0.993369	0.993369
f3741	MF	Stomach/abdominal pain for 1 month	glia_Hsap_c7_sMF	5.07728e-09	1.5189e-09	0.000414786	0.00331829
f3799	MF	Headaches for 1 month	glia_Hsap_c7_sMF	2.96051e-09	1.88821e-09	0.0584532	0.173129
f3571	MF	Back pain for 1 month	glia_Hsap_c7_sMF	2.1471e-09	1.41751e-09	0.0649235	0.173129
f3414	MF	Hip pain for 1 month	glia_Hsap_c7_sMF	1.78692e-09	1.70655e-09	0.147528	0.295056
f4067	MF	Facial pains for 1 month	glia_Hsap_c7_sMF	6.6636e-10	1.81534e-09	0.356783	0.570852
f3773	MF	Knee pain for 1 month	glia_Hsap_c7_sMF	-3.9488e-11	1.49133e-09	0.510562	0.626867
f3404	MF	Neck/shoulder pain for 1 month	glia_Hsap_c7_sMF	-1.72576e-10	1.41579e-09	0.548508	0.626867
f2956	MF	General pain for 1 month	glia_Hsap_c7_sMF	-2.55525e-09	1.38568e-09	0.967411	0.967411
f3741	MF	Stomach/abdominal pain for 1 month	glia_Hsap_c8_sMF	2.96149e-09	1.70386e-09	0.0410963	0.32877
f3414	MF	Hip pain for 1 month	glia_Hsap_c8_sMF	1.48942e-09	1.41638e-09	0.146499	0.585995
f3799	MF	Headaches for 1 month	glia_Hsap_c8_sMF	1.09932e-09	1.81497e-09	0.272358	0.617817
f3404	MF	Neck/shoulder pain for 1 month	glia_Hsap_c8_sMF	4.41494e-10	1.52322e-09	0.385968	0.617817
f3571	MF	Back pain for 1 month	glia_Hsap_c8_sMF	1.59807e-10	1.40219e-09	0.454631	0.617817
f3773	MF	Knee pain for 1 month	glia_Hsap_c8_sMF	1.08556e-10	1.57491e-09	0.472523	0.617817
f4067	MF	Facial pains for 1 month	glia_Hsap_c8_sMF	-1.42566e-10	1.39882e-09	0.54059	0.617817
f2956	MF	General pain for 1 month	glia_Hsap_c8_sMF	-1.07616e-09	1.69324e-09	0.73747	0.73747
f3799	MF	Headaches for 1 month	glia_Hsap_c9_sMF	3.4017e-09	1.48337e-09	0.0109176	0.0873411
f3741	MF	Stomach/abdominal pain for 1 month	glia_Hsap_c9_sMF	2.37161e-09	1.37268e-09	0.042019	0.12849
f3414	MF	Hip pain for 1 month	glia_Hsap_c9_sMF	2.17789e-09	1.30983e-09	0.0481836	0.12849
f3571	MF	Back pain for 1 month	glia_Hsap_c9_sMF	3.28251e-10	1.22203e-09	0.394114	0.701601
f3773	MF	Knee pain for 1 month	glia_Hsap_c9_sMF	1.9307e-10	1.24744e-09	0.4385	0.701601
f2956	MF	General pain for 1 month	glia_Hsap_c9_sMF	-8.51733e-10	1.21806e-09	0.757804	0.877441
f4067	MF	Facial pains for 1 month	glia_Hsap_c9_sMF	-8.79338e-10	1.17636e-09	0.772621	0.877441
f3404	MF	Neck/shoulder pain for 1 month	glia_Hsap_c9_sMF	-1.36811e-09	1.17708e-09	0.877441	0.877441
f3773	MF	Knee pain for 1 month	glia_Hsap_c10_sMF	2.09108e-09	1.37029e-09	0.0635032	0.508026
f3404	MF	Neck/shoulder pain for 1 month	glia_Hsap_c10_sMF	1.71643e-09	1.50653e-09	0.127284	0.509136
f4067	MF	Facial pains for 1 month	glia_Hsap_c10_sMF	5.65772e-10	1.33812e-09	0.336216	0.683913
f2956	MF	General pain for 1 month	glia_Hsap_c10_sMF	3.86167e-10	1.35949e-09	0.388185	0.683913
f3414	MF	Hip pain for 1 month	glia_Hsap_c10_sMF	2.36604e-10	1.29376e-09	0.427446	0.683913
f3799	MF	Headaches for 1 month	glia_Hsap_c10_sMF	-7.70881e-11	1.66342e-09	0.518482	0.691309
f3741	MF	Stomach/abdominal pain for 1 month	glia_Hsap_c10_sMF	-7.81938e-10	1.66561e-09	0.680629	0.777862
f3571	MF	Back pain for 1 month	glia_Hsap_c10_sMF	-2.4786e-09	1.41937e-09	0.959618	0.959618

## Sheet: Hsap, acute, M
UKB	sex	desc	cluster	coef	coef_se	coef_P	coef_FDR
f3414	M	Hip pain for 1 month	glia_Hsap_c1_sMF	1.92829e-09	1.03847e-09	0.0316663	0.253331
f2956	M	General pain for 1 month	glia_Hsap_c1_sMF	1.31393e-09	9.97021e-10	0.0937765	0.375106
f3404	M	Neck/shoulder pain for 1 month	glia_Hsap_c1_sMF	1.14155e-09	1.22275e-09	0.175258	0.467354
f3799	M	Headaches for 1 month	glia_Hsap_c1_sMF	9.14621e-10	1.56031e-09	0.278878	0.557757
f3741	M	Stomach/abdominal pain for 1 month	glia_Hsap_c1_sMF	-6.79569e-10	9.68739e-10	0.758504	0.930581
f4067	M	Facial pains for 1 month	glia_Hsap_c1_sMF	-1.07612e-09	9.73831e-10	0.865428	0.930581
f3571	M	Back pain for 1 month	glia_Hsap_c1_sMF	-1.53386e-09	1.16612e-09	0.905804	0.930581
f3773	M	Knee pain for 1 month	glia_Hsap_c1_sMF	-1.5424e-09	1.04207e-09	0.930581	0.930581
f3404	M	Neck/shoulder pain for 1 month	glia_Hsap_c2_sMF	1.93248e-10	1.04492e-09	0.426637	0.877515
f4067	M	Facial pains for 1 month	glia_Hsap_c2_sMF	1.32364e-10	1.04962e-09	0.449824	0.877515
f3414	M	Hip pain for 1 month	glia_Hsap_c2_sMF	-1.39959e-10	1.08433e-09	0.551351	0.877515
f3741	M	Stomach/abdominal pain for 1 month	glia_Hsap_c2_sMF	-7.91523e-10	1.00799e-09	0.783847	0.877515
f2956	M	General pain for 1 month	glia_Hsap_c2_sMF	-7.36832e-10	9.17339e-10	0.789078	0.877515
f3773	M	Knee pain for 1 month	glia_Hsap_c2_sMF	-1.10478e-09	1.11862e-09	0.838334	0.877515
f3799	M	Headaches for 1 month	glia_Hsap_c2_sMF	-1.26057e-09	1.26719e-09	0.840078	0.877515
f3571	M	Back pain for 1 month	glia_Hsap_c2_sMF	-1.14943e-09	9.88626e-10	0.877515	0.877515
f3741	M	Stomach/abdominal pain for 1 month	glia_Hsap_c3_sMF	1.37465e-09	9.77012e-10	0.0797138	0.343267
f3414	M	Hip pain for 1 month	glia_Hsap_c3_sMF	1.40923e-09	1.03092e-09	0.0858168	0.343267
f3571	M	Back pain for 1 month	glia_Hsap_c3_sMF	1.13718e-09	1.03671e-09	0.136341	0.363575
f3799	M	Headaches for 1 month	glia_Hsap_c3_sMF	6.5268e-10	1.08986e-09	0.274632	0.386309
f3404	M	Neck/shoulder pain for 1 month	glia_Hsap_c3_sMF	5.52121e-10	9.33318e-10	0.27707	0.386309
f2956	M	General pain for 1 month	glia_Hsap_c3_sMF	4.86519e-10	8.77924e-10	0.289731	0.386309
f4067	M	Facial pains for 1 month	glia_Hsap_c3_sMF	-4.64577e-10	9.05015e-10	0.696142	0.795591
f3773	M	Knee pain for 1 month	glia_Hsap_c3_sMF	-8.90122e-10	1.02663e-09	0.807037	0.807037
f3404	M	Neck/shoulder pain for 1 month	glia_Hsap_c4_sMF	2.12679e-09	1.09742e-09	0.0263116	0.16353
f3741	M	Stomach/abdominal pain for 1 month	glia_Hsap_c4_sMF	1.8389e-09	1.05651e-09	0.0408825	0.16353
f3571	M	Back pain for 1 month	glia_Hsap_c4_sMF	1.63105e-09	1.16035e-09	0.0799134	0.213102
f3414	M	Hip pain for 1 month	glia_Hsap_c4_sMF	7.35473e-10	9.00904e-10	0.207144	0.413989
f3773	M	Knee pain for 1 month	glia_Hsap_c4_sMF	7.12753e-10	1.10125e-09	0.258743	0.413989
f4067	M	Facial pains for 1 month	glia_Hsap_c4_sMF	2.97707e-10	8.64185e-10	0.365237	0.486983
f3799	M	Headaches for 1 month	glia_Hsap_c4_sMF	-7.41105e-10	1.15606e-09	0.739259	0.844867
f2956	M	General pain for 1 month	glia_Hsap_c4_sMF	-9.94313e-10	9.53239e-10	0.851546	0.851546
f3414	M	Hip pain for 1 month	glia_Hsap_c5_sMF	1.16105e-09	9.75241e-10	0.116919	0.773426
f3741	M	Stomach/abdominal pain for 1 month	glia_Hsap_c5_sMF	7.23229e-10	9.87898e-10	0.232057	0.773426
f3799	M	Headaches for 1 month	glia_Hsap_c5_sMF	4.68455e-10	1.43065e-09	0.371667	0.773426
f3571	M	Back pain for 1 month	glia_Hsap_c5_sMF	3.09412e-10	1.07473e-09	0.386713	0.773426
f3773	M	Knee pain for 1 month	glia_Hsap_c5_sMF	-1.21619e-10	9.6148e-10	0.550329	0.880526
f2956	M	General pain for 1 month	glia_Hsap_c5_sMF	-6.20693e-10	8.41487e-10	0.769626	0.881466
f3404	M	Neck/shoulder pain for 1 month	glia_Hsap_c5_sMF	-7.73688e-10	9.79687e-10	0.785157	0.881466
f4067	M	Facial pains for 1 month	glia_Hsap_c5_sMF	-1.1241e-09	9.50742e-10	0.881466	0.881466
f2956	M	General pain for 1 month	glia_Hsap_c6_sMF	2.20893e-09	1.40274e-09	0.0576592	0.461274
f3799	M	Headaches for 1 month	glia_Hsap_c6_sMF	1.19287e-09	1.20379e-09	0.160859	0.643437
f3404	M	Neck/shoulder pain for 1 month	glia_Hsap_c6_sMF	-2.63664e-10	1.05791e-09	0.598409	0.95384
f3571	M	Back pain for 1 month	glia_Hsap_c6_sMF	-2.80698e-10	9.84398e-10	0.612234	0.95384
f3741	M	Stomach/abdominal pain for 1 month	glia_Hsap_c6_sMF	-4.2228e-10	9.85655e-10	0.665829	0.95384
f3414	M	Hip pain for 1 month	glia_Hsap_c6_sMF	-6.1851e-10	1.05773e-09	0.720643	0.95384
f4067	M	Facial pains for 1 month	glia_Hsap_c6_sMF	-9.30226e-10	9.26333e-10	0.84236	0.95384
f3773	M	Knee pain for 1 month	glia_Hsap_c6_sMF	-1.6919e-09	1.00512e-09	0.95384	0.95384
f2956	M	General pain for 1 month	glia_Hsap_c7_sMF	1.79868e-09	9.48153e-10	0.0289115	0.222055
f3799	M	Headaches for 1 month	glia_Hsap_c7_sMF	3.06007e-09	1.92023e-09	0.0555137	0.222055
f3571	M	Back pain for 1 month	glia_Hsap_c7_sMF	1.11574e-09	9.80091e-10	0.127476	0.339935
f3741	M	Stomach/abdominal pain for 1 month	glia_Hsap_c7_sMF	7.11391e-10	1.10688e-09	0.260209	0.520419
f3414	M	Hip pain for 1 month	glia_Hsap_c7_sMF	2.05188e-10	1.20576e-09	0.432437	0.592898
f4067	M	Facial pains for 1 month	glia_Hsap_c7_sMF	1.4858e-10	1.06791e-09	0.444673	0.592898
f3404	M	Neck/shoulder pain for 1 month	glia_Hsap_c7_sMF	-1.0446e-09	1.18503e-09	0.810976	0.889103
f3773	M	Knee pain for 1 month	glia_Hsap_c7_sMF	-1.395e-09	1.14179e-09	0.889103	0.889103
f3741	M	Stomach/abdominal pain for 1 month	glia_Hsap_c8_sMF	2.47975e-09	1.07625e-09	0.0106097	0.0848773
f2956	M	General pain for 1 month	glia_Hsap_c8_sMF	1.85643e-09	1.12534e-09	0.0495067	0.198027
f3799	M	Headaches for 1 month	glia_Hsap_c8_sMF	1.06575e-09	1.24122e-09	0.195271	0.347542
f3404	M	Neck/shoulder pain for 1 month	glia_Hsap_c8_sMF	9.04308e-10	1.11112e-09	0.207859	0.347542
f3773	M	Knee pain for 1 month	glia_Hsap_c8_sMF	8.93306e-10	1.14287e-09	0.217214	0.347542
f3571	M	Back pain for 1 month	glia_Hsap_c8_sMF	5.14769e-10	1.13952e-09	0.325728	0.434304
f3414	M	Hip pain for 1 month	glia_Hsap_c8_sMF	-1.02966e-10	1.03709e-09	0.539543	0.616621
f4067	M	Facial pains for 1 month	glia_Hsap_c8_sMF	-9.23407e-10	9.95414e-10	0.823208	0.823208
f3414	M	Hip pain for 1 month	glia_Hsap_c9_sMF	9.18571e-10	9.45199e-10	0.165568	0.458359
f3571	M	Back pain for 1 month	glia_Hsap_c9_sMF	9.91176e-10	1.04398e-09	0.171204	0.458359
f3773	M	Knee pain for 1 month	glia_Hsap_c9_sMF	8.06071e-10	9.29005e-10	0.192787	0.458359
f3799	M	Headaches for 1 month	glia_Hsap_c9_sMF	7.64956e-10	1.03156e-09	0.22918	0.458359
f4067	M	Facial pains for 1 month	glia_Hsap_c9_sMF	2.89004e-10	7.88739e-10	0.357028	0.571245
f3741	M	Stomach/abdominal pain for 1 month	glia_Hsap_c9_sMF	1.49916e-10	8.46361e-10	0.429703	0.572937
f3404	M	Neck/shoulder pain for 1 month	glia_Hsap_c9_sMF	-5.19057e-10	8.60541e-10	0.726804	0.830571
f2956	M	General pain for 1 month	glia_Hsap_c9_sMF	-8.48178e-10	8.86823e-10	0.830571	0.830571
f2956	M	General pain for 1 month	glia_Hsap_c10_sMF	9.95464e-10	9.88733e-10	0.157014	0.960894
f3773	M	Knee pain for 1 month	glia_Hsap_c10_sMF	1.25618e-10	1.02714e-09	0.451331	0.960894
f3404	M	Neck/shoulder pain for 1 month	glia_Hsap_c10_sMF	1.19183e-10	1.22819e-09	0.461348	0.960894
f3571	M	Back pain for 1 month	glia_Hsap_c10_sMF	-9.87506e-11	9.77179e-10	0.540247	0.960894
f4067	M	Facial pains for 1 month	glia_Hsap_c10_sMF	-2.41095e-10	9.46233e-10	0.600559	0.960894
f3741	M	Stomach/abdominal pain for 1 month	glia_Hsap_c10_sMF	-7.05932e-10	9.77453e-10	0.764919	0.969093
f3414	M	Hip pain for 1 month	glia_Hsap_c10_sMF	-1.31454e-09	9.97597e-10	0.906199	0.969093
f3799	M	Headaches for 1 month	glia_Hsap_c10_sMF	-2.39567e-09	1.28274e-09	0.969093	0.969093

## Sheet: Hsap, acute, F
UKB	sex	desc	cluster	coef	coef_se	coef_P	coef_FDR
f2956	F	General pain for 1 month	glia_Hsap_c1_sMF	1.37123e-09	8.58823e-10	0.0551732	0.370942
f3404	F	Neck/shoulder pain for 1 month	glia_Hsap_c1_sMF	1.37751e-09	1.04034e-09	0.0927354	0.370942
f3773	F	Knee pain for 1 month	glia_Hsap_c1_sMF	8.184e-10	7.92735e-10	0.150948	0.402529
f3571	F	Back pain for 1 month	glia_Hsap_c1_sMF	2.359e-10	8.55789e-10	0.391408	0.782815
f3414	F	Hip pain for 1 month	glia_Hsap_c1_sMF	-3.69078e-10	8.60319e-10	0.666039	0.901251
f3741	F	Stomach/abdominal pain for 1 month	glia_Hsap_c1_sMF	-3.97263e-10	8.60905e-10	0.677762	0.901251
f3799	F	Headaches for 1 month	glia_Hsap_c1_sMF	-9.04319e-10	1.1282e-09	0.788595	0.901251
f4067	F	Facial pains for 1 month	glia_Hsap_c1_sMF	-1.27357e-09	9.84868e-10	0.902019	0.902019
f3773	F	Knee pain for 1 month	glia_Hsap_c2_sMF	1.48925e-09	8.835e-10	0.045934	0.191093
f3414	F	Hip pain for 1 month	glia_Hsap_c2_sMF	1.27867e-09	8.53188e-10	0.0669762	0.191093
f4067	F	Facial pains for 1 month	glia_Hsap_c2_sMF	1.36498e-09	9.32657e-10	0.0716599	0.191093
f3571	F	Back pain for 1 month	glia_Hsap_c2_sMF	1.00856e-09	9.73357e-10	0.150061	0.300122
f2956	F	General pain for 1 month	glia_Hsap_c2_sMF	6.85519e-10	8.01322e-10	0.196141	0.313826
f3404	F	Neck/shoulder pain for 1 month	glia_Hsap_c2_sMF	6.26459e-10	1.08421e-09	0.281698	0.375597
f3741	F	Stomach/abdominal pain for 1 month	glia_Hsap_c2_sMF	-5.22235e-10	9.05938e-10	0.717847	0.820397
f3799	F	Headaches for 1 month	glia_Hsap_c2_sMF	-1.78259e-09	1.01828e-09	0.959993	0.959993
f2956	F	General pain for 1 month	glia_Hsap_c3_sMF	1.25143e-09	7.84206e-10	0.055268	0.442144
f4067	F	Facial pains for 1 month	glia_Hsap_c3_sMF	5.71256e-10	8.44715e-10	0.249434	0.791752
f3571	F	Back pain for 1 month	glia_Hsap_c3_sMF	2.4011e-10	7.74082e-10	0.37821	0.791752
f3773	F	Knee pain for 1 month	glia_Hsap_c3_sMF	7.60561e-12	8.34082e-10	0.496362	0.791752
f3404	F	Neck/shoulder pain for 1 month	glia_Hsap_c3_sMF	-7.30367e-11	7.85872e-10	0.537023	0.791752
f3741	F	Stomach/abdominal pain for 1 month	glia_Hsap_c3_sMF	-1.99952e-10	8.42376e-10	0.593814	0.791752
f3414	F	Hip pain for 1 month	glia_Hsap_c3_sMF	-7.27733e-10	7.18455e-10	0.844449	0.899337
f3799	F	Headaches for 1 month	glia_Hsap_c3_sMF	-1.18599e-09	9.2816e-10	0.899337	0.899337
f4067	F	Facial pains for 1 month	glia_Hsap_c4_sMF	4.97793e-10	8.12723e-10	0.270103	0.708749
f3404	F	Neck/shoulder pain for 1 month	glia_Hsap_c4_sMF	3.91243e-10	8.47025e-10	0.322076	0.708749
f3414	F	Hip pain for 1 month	glia_Hsap_c4_sMF	2.66511e-10	8.34922e-10	0.374786	0.708749
f3741	F	Stomach/abdominal pain for 1 month	glia_Hsap_c4_sMF	1.56972e-10	8.91093e-10	0.430085	0.708749
f2956	F	General pain for 1 month	glia_Hsap_c4_sMF	-1.51462e-10	7.37055e-10	0.581408	0.708749
f3571	F	Back pain for 1 month	glia_Hsap_c4_sMF	-1.73556e-10	7.84366e-10	0.587558	0.708749
f3773	F	Knee pain for 1 month	glia_Hsap_c4_sMF	-2.41364e-10	7.89056e-10	0.620155	0.708749
f3799	F	Headaches for 1 month	glia_Hsap_c4_sMF	-8.15425e-10	8.88713e-10	0.820569	0.820569
f2956	F	General pain for 1 month	glia_Hsap_c5_sMF	8.77523e-10	8.12022e-10	0.139923	0.42181
f3571	F	Back pain for 1 month	glia_Hsap_c5_sMF	8.08543e-10	8.13488e-10	0.160131	0.42181
f3414	F	Hip pain for 1 month	glia_Hsap_c5_sMF	6.25212e-10	8.48371e-10	0.230575	0.42181
f4067	F	Facial pains for 1 month	glia_Hsap_c5_sMF	5.92828e-10	8.05514e-10	0.230877	0.42181
f3404	F	Neck/shoulder pain for 1 month	glia_Hsap_c5_sMF	5.53918e-10	8.76188e-10	0.263631	0.42181
f3741	F	Stomach/abdominal pain for 1 month	glia_Hsap_c5_sMF	1.57915e-10	8.32455e-10	0.424773	0.566364
f3773	F	Knee pain for 1 month	glia_Hsap_c5_sMF	-2.88687e-10	8.12382e-10	0.638839	0.730102
f3799	F	Headaches for 1 month	glia_Hsap_c5_sMF	-7.25595e-10	1.07234e-09	0.750685	0.750685
f3799	F	Headaches for 1 month	glia_Hsap_c6_sMF	2.58147e-09	1.03706e-09	0.00640134	0.0512107
f3404	F	Neck/shoulder pain for 1 month	glia_Hsap_c6_sMF	1.89483e-09	9.82384e-10	0.0268775	0.10751
f3571	F	Back pain for 1 month	glia_Hsap_c6_sMF	9.24474e-10	8.51301e-10	0.13875	0.369999
f3414	F	Hip pain for 1 month	glia_Hsap_c6_sMF	4.64827e-11	8.95799e-10	0.479308	0.893027
f4067	F	Facial pains for 1 month	glia_Hsap_c6_sMF	-1.36693e-10	8.66463e-10	0.562677	0.893027
f3741	F	Stomach/abdominal pain for 1 month	glia_Hsap_c6_sMF	-3.89127e-10	8.85832e-10	0.66977	0.893027
f3773	F	Knee pain for 1 month	glia_Hsap_c6_sMF	-7.64773e-10	8.46152e-10	0.816956	0.893408
f2956	F	General pain for 1 month	glia_Hsap_c6_sMF	-9.58177e-10	7.69708e-10	0.893408	0.893408
f4067	F	Facial pains for 1 month	glia_Hsap_c7_sMF	1.07434e-09	1.06018e-09	0.155445	0.446187
f3404	F	Neck/shoulder pain for 1 month	glia_Hsap_c7_sMF	1.02657e-09	1.02482e-09	0.158244	0.446187
f3741	F	Stomach/abdominal pain for 1 month	glia_Hsap_c7_sMF	7.69781e-10	1.00529e-09	0.221919	0.446187
f3799	F	Headaches for 1 month	glia_Hsap_c7_sMF	7.42211e-10	9.74304e-10	0.223094	0.446187
f3571	F	Back pain for 1 month	glia_Hsap_c7_sMF	2.64942e-10	9.61229e-10	0.391417	0.543888
f3773	F	Knee pain for 1 month	glia_Hsap_c7_sMF	2.06871e-10	8.88207e-10	0.407916	0.543888
f2956	F	General pain for 1 month	glia_Hsap_c7_sMF	-3.09965e-10	8.24131e-10	0.646583	0.698351
f3414	F	Hip pain for 1 month	glia_Hsap_c7_sMF	-4.83739e-10	9.30869e-10	0.698351	0.698351
f3414	F	Hip pain for 1 month	glia_Hsap_c8_sMF	9.01794e-10	9.85209e-10	0.180008	0.633589
f3571	F	Back pain for 1 month	glia_Hsap_c8_sMF	7.1376e-10	9.60923e-10	0.228805	0.633589
f4067	F	Facial pains for 1 month	glia_Hsap_c8_sMF	4.34198e-10	9.06802e-10	0.316032	0.633589
f3799	F	Headaches for 1 month	glia_Hsap_c8_sMF	3.62391e-10	1.07458e-09	0.367968	0.633589
f3741	F	Stomach/abdominal pain for 1 month	glia_Hsap_c8_sMF	1.5262e-10	9.61518e-10	0.436942	0.633589
f2956	F	General pain for 1 month	glia_Hsap_c8_sMF	5.52317e-11	8.87614e-10	0.475192	0.633589
f3404	F	Neck/shoulder pain for 1 month	glia_Hsap_c8_sMF	-2.32277e-10	9.26708e-10	0.598957	0.684522
f3773	F	Knee pain for 1 month	glia_Hsap_c8_sMF	-6.34181e-10	7.54013e-10	0.799847	0.799847
f3799	F	Headaches for 1 month	glia_Hsap_c9_sMF	2.09618e-09	9.73003e-10	0.0156066	0.124853
f3741	F	Stomach/abdominal pain for 1 month	glia_Hsap_c9_sMF	1.06181e-09	7.87945e-10	0.088899	0.355596
f3414	F	Hip pain for 1 month	glia_Hsap_c9_sMF	6.30388e-10	7.75275e-10	0.208076	0.423109
f3773	F	Knee pain for 1 month	glia_Hsap_c9_sMF	5.42729e-10	7.79375e-10	0.2431	0.423109
f2956	F	General pain for 1 month	glia_Hsap_c9_sMF	5.24543e-10	8.32994e-10	0.264443	0.423109
f3404	F	Neck/shoulder pain for 1 month	glia_Hsap_c9_sMF	-7.39264e-11	8.06185e-10	0.536531	0.612364
f4067	F	Facial pains for 1 month	glia_Hsap_c9_sMF	-9.78158e-11	7.86426e-10	0.549493	0.612364
f3571	F	Back pain for 1 month	glia_Hsap_c9_sMF	-2.06915e-10	7.24782e-10	0.612364	0.612364
f3773	F	Knee pain for 1 month	glia_Hsap_c10_sMF	2.7549e-09	7.96199e-10	0.000270023	0.00216019
f3404	F	Neck/shoulder pain for 1 month	glia_Hsap_c10_sMF	7.98607e-10	9.31227e-10	0.195561	0.782242
f4067	F	Facial pains for 1 month	glia_Hsap_c10_sMF	2.61474e-10	8.16561e-10	0.374403	0.978435
f3414	F	Hip pain for 1 month	glia_Hsap_c10_sMF	-4.56056e-10	8.85909e-10	0.69665	0.978435
f2956	F	General pain for 1 month	glia_Hsap_c10_sMF	-4.9224e-10	8.24379e-10	0.724781	0.978435
f3799	F	Headaches for 1 month	glia_Hsap_c10_sMF	-8.17674e-10	9.5729e-10	0.803491	0.978435
f3571	F	Back pain for 1 month	glia_Hsap_c10_sMF	-1.43546e-09	9.1408e-10	0.941838	0.978435
f3741	F	Stomach/abdominal pain for 1 month	glia_Hsap_c10_sMF	-1.89998e-09	9.39444e-10	0.978435	0.978435

## Sheet: Hsap, chronic, MF
UKB	sex	desc	cluster	coef	coef_se	coef_P	coef_FDR
f3799	MF	Headaches for 3+ months	glia_Hsap_c1_sMF	3.67506e-09	4.45674e-09	0.204797	0.963487
f4067	MF	Facial pains for 3+ months	glia_Hsap_c1_sMF	5.0369e-10	1.46349e-09	0.36536	0.963487
f3741	MF	Stomach/abdominal pain for 3+ months	glia_Hsap_c1_sMF	-1.00606e-09	1.7981e-09	0.712095	0.963487
f3414	MF	Hip pain for 3+ months	glia_Hsap_c1_sMF	-1.41222e-09	2.00807e-09	0.759057	0.963487
f3773	MF	Knee pain for 3+ months	glia_Hsap_c1_sMF	-1.79317e-09	1.91131e-09	0.825926	0.963487
f3571	MF	Back pain for 3+ months	glia_Hsap_c1_sMF	-2.30938e-09	1.93679e-09	0.883443	0.963487
f3404	MF	Neck/shoulder pain for 3+ months	glia_Hsap_c1_sMF	-2.88832e-09	1.82704e-09	0.943046	0.963487
f2956	MF	General pain for 3+ months	glia_Hsap_c1_sMF	-2.84378e-09	1.58634e-09	0.963487	0.963487
f2956	MF	General pain for 3+ months	glia_Hsap_c2_sMF	3.11501e-09	1.59433e-09	0.0253618	0.202894
f4067	MF	Facial pains for 3+ months	glia_Hsap_c2_sMF	2.18332e-09	1.62227e-09	0.0891766	0.356706
f3741	MF	Stomach/abdominal pain for 3+ months	glia_Hsap_c2_sMF	5.6876e-10	1.73903e-09	0.371813	0.661768
f3773	MF	Knee pain for 3+ months	glia_Hsap_c2_sMF	2.67714e-10	1.95469e-09	0.445531	0.661768
f3414	MF	Hip pain for 3+ months	glia_Hsap_c2_sMF	2.13949e-10	1.87222e-09	0.45451	0.661768
f3799	MF	Headaches for 3+ months	glia_Hsap_c2_sMF	-8.42715e-11	2.70906e-09	0.512408	0.661768
f3404	MF	Neck/shoulder pain for 3+ months	glia_Hsap_c2_sMF	-3.31589e-10	1.66247e-09	0.579047	0.661768
f3571	MF	Back pain for 3+ months	glia_Hsap_c2_sMF	-2.26981e-09	2.02251e-09	0.869127	0.869127
f4067	MF	Facial pains for 3+ months	glia_Hsap_c3_sMF	6.94813e-10	1.42868e-09	0.313366	0.954132
f3741	MF	Stomach/abdominal pain for 3+ months	glia_Hsap_c3_sMF	6.60767e-10	1.7185e-09	0.350303	0.954132
f3799	MF	Headaches for 3+ months	glia_Hsap_c3_sMF	3.35298e-10	2.64265e-09	0.449518	0.954132
f3773	MF	Knee pain for 3+ months	glia_Hsap_c3_sMF	-1.07965e-09	1.68958e-09	0.738589	0.954132
f3404	MF	Neck/shoulder pain for 3+ months	glia_Hsap_c3_sMF	-1.20587e-09	1.60772e-09	0.773388	0.954132
f2956	MF	General pain for 3+ months	glia_Hsap_c3_sMF	-1.22459e-09	1.34047e-09	0.819525	0.954132
f3414	MF	Hip pain for 3+ months	glia_Hsap_c3_sMF	-1.67462e-09	1.55917e-09	0.858599	0.954132
f3571	MF	Back pain for 3+ months	glia_Hsap_c3_sMF	-2.92038e-09	1.73182e-09	0.954132	0.954132
f3799	MF	Headaches for 3+ months	glia_Hsap_c4_sMF	3.28562e-09	2.5923e-09	0.102497	0.466717
f2956	MF	General pain for 3+ months	glia_Hsap_c4_sMF	1.82211e-09	1.52893e-09	0.116679	0.466717
f3414	MF	Hip pain for 3+ months	glia_Hsap_c4_sMF	1.13133e-09	1.65092e-09	0.246586	0.533657
f3741	MF	Stomach/abdominal pain for 3+ months	glia_Hsap_c4_sMF	1.03875e-09	1.66886e-09	0.266828	0.533657
f3571	MF	Back pain for 3+ months	glia_Hsap_c4_sMF	2.86542e-10	1.79653e-09	0.436638	0.61493
f4067	MF	Facial pains for 3+ months	glia_Hsap_c4_sMF	1.46826e-10	1.50718e-09	0.461197	0.61493
f3773	MF	Knee pain for 3+ months	glia_Hsap_c4_sMF	-2.49428e-10	1.83473e-09	0.554069	0.633221
f3404	MF	Neck/shoulder pain for 3+ months	glia_Hsap_c4_sMF	-2.38368e-09	1.57304e-09	0.935156	0.935156
f2956	MF	General pain for 3+ months	glia_Hsap_c5_sMF	2.15643e-09	1.81198e-09	0.117004	0.727255
f3799	MF	Headaches for 3+ months	glia_Hsap_c5_sMF	2.40739e-09	3.88064e-09	0.26751	0.727255
f3404	MF	Neck/shoulder pain for 3+ months	glia_Hsap_c5_sMF	6.04877e-10	1.5995e-09	0.352654	0.727255
f3414	MF	Hip pain for 3+ months	glia_Hsap_c5_sMF	5.96711e-10	1.71086e-09	0.363628	0.727255
f3741	MF	Stomach/abdominal pain for 3+ months	glia_Hsap_c5_sMF	1.94199e-10	1.77158e-09	0.456356	0.730169
f3773	MF	Knee pain for 3+ months	glia_Hsap_c5_sMF	-6.69055e-10	1.74092e-09	0.649626	0.77154
f3571	MF	Back pain for 3+ months	glia_Hsap_c5_sMF	-7.70008e-10	1.69593e-09	0.675098	0.77154
f4067	MF	Facial pains for 3+ months	glia_Hsap_c5_sMF	-2.83923e-09	1.30942e-09	0.984933	0.984933
f2956	MF	General pain for 3+ months	glia_Hsap_c6_sMF	2.80504e-09	1.62427e-09	0.0420876	0.2234
f3571	MF	Back pain for 3+ months	glia_Hsap_c6_sMF	2.78483e-09	1.7508e-09	0.0558499	0.2234
f3404	MF	Neck/shoulder pain for 3+ months	glia_Hsap_c6_sMF	1.98015e-09	1.86994e-09	0.144814	0.38617
f3773	MF	Knee pain for 3+ months	glia_Hsap_c6_sMF	1.83298e-09	2.22505e-09	0.205028	0.410056
f3414	MF	Hip pain for 3+ months	glia_Hsap_c6_sMF	1.33415e-09	2.24805e-09	0.276432	0.442292
f3741	MF	Stomach/abdominal pain for 3+ months	glia_Hsap_c6_sMF	6.30966e-10	1.57207e-09	0.344078	0.446645
f3799	MF	Headaches for 3+ months	glia_Hsap_c6_sMF	6.33722e-10	2.28618e-09	0.390815	0.446645
f4067	MF	Facial pains for 3+ months	glia_Hsap_c6_sMF	-2.15032e-10	1.4975e-09	0.557089	0.557089
f3571	MF	Back pain for 3+ months	glia_Hsap_c7_sMF	3.42161e-09	1.83203e-09	0.0309048	0.196913
f3741	MF	Stomach/abdominal pain for 3+ months	glia_Hsap_c7_sMF	2.92823e-09	1.95076e-09	0.0666683	0.196913
f3799	MF	Headaches for 3+ months	glia_Hsap_c7_sMF	3.55491e-09	2.45546e-09	0.0738422	0.196913
f3773	MF	Knee pain for 3+ months	glia_Hsap_c7_sMF	2.42095e-09	1.95199e-09	0.107442	0.214884
f2956	MF	General pain for 3+ months	glia_Hsap_c7_sMF	1.67433e-09	1.75639e-09	0.170223	0.272357
f4067	MF	Facial pains for 3+ months	glia_Hsap_c7_sMF	9.3486e-10	1.66607e-09	0.287359	0.383145
f3414	MF	Hip pain for 3+ months	glia_Hsap_c7_sMF	6.18849e-10	1.81713e-09	0.366716	0.419104
f3404	MF	Neck/shoulder pain for 3+ months	glia_Hsap_c7_sMF	-5.00248e-10	1.69145e-09	0.61629	0.61629
f3741	MF	Stomach/abdominal pain for 3+ months	glia_Hsap_c8_sMF	2.82203e-09	1.82423e-09	0.0609358	0.487486
f3799	MF	Headaches for 3+ months	glia_Hsap_c8_sMF	2.3582e-09	3.07163e-09	0.221322	0.497473
f3404	MF	Neck/shoulder pain for 3+ months	glia_Hsap_c8_sMF	1.65878e-09	2.18975e-09	0.224369	0.497473
f4067	MF	Facial pains for 3+ months	glia_Hsap_c8_sMF	1.12186e-09	1.65351e-09	0.248737	0.497473
f2956	MF	General pain for 3+ months	glia_Hsap_c8_sMF	-9.01778e-10	1.68131e-09	0.704143	0.823425
f3414	MF	Hip pain for 3+ months	glia_Hsap_c8_sMF	-1.05065e-09	1.8972e-09	0.710138	0.823425
f3773	MF	Knee pain for 3+ months	glia_Hsap_c8_sMF	-1.00701e-09	1.72339e-09	0.720497	0.823425
f3571	MF	Back pain for 3+ months	glia_Hsap_c8_sMF	-1.93152e-09	2.01845e-09	0.830699	0.830699
f4067	MF	Facial pains for 3+ months	glia_Hsap_c9_sMF	3.61973e-09	1.54435e-09	0.00954297	0.0763438
f3414	MF	Hip pain for 3+ months	glia_Hsap_c9_sMF	1.75084e-09	1.6157e-09	0.139263	0.557051
f3741	MF	Stomach/abdominal pain for 3+ months	glia_Hsap_c9_sMF	6.75533e-10	1.67269e-09	0.343158	0.755727
f3571	MF	Back pain for 3+ months	glia_Hsap_c9_sMF	1.60073e-10	1.84257e-09	0.465385	0.755727
f3773	MF	Knee pain for 3+ months	glia_Hsap_c9_sMF	1.225e-10	1.76471e-09	0.472329	0.755727
f2956	MF	General pain for 3+ months	glia_Hsap_c9_sMF	-5.55551e-10	1.499e-09	0.644538	0.837692
f3799	MF	Headaches for 3+ months	glia_Hsap_c9_sMF	-1.31152e-09	2.10905e-09	0.732981	0.837692
f3404	MF	Neck/shoulder pain for 3+ months	glia_Hsap_c9_sMF	-2.15727e-09	1.84639e-09	0.878671	0.878671
f2956	MF	General pain for 3+ months	glia_Hsap_c10_sMF	2.82458e-09	1.55683e-09	0.0348146	0.278517
f3404	MF	Neck/shoulder pain for 3+ months	glia_Hsap_c10_sMF	1.50485e-09	1.91976e-09	0.216557	0.731364
f3799	MF	Headaches for 3+ months	glia_Hsap_c10_sMF	1.56701e-09	2.61179e-09	0.274261	0.731364
f3741	MF	Stomach/abdominal pain for 3+ months	glia_Hsap_c10_sMF	-2.0269e-10	1.5822e-09	0.550968	0.94275
f4067	MF	Facial pains for 3+ months	glia_Hsap_c10_sMF	-6.11683e-10	1.57726e-09	0.650923	0.94275
f3571	MF	Back pain for 3+ months	glia_Hsap_c10_sMF	-1.24857e-09	1.71902e-09	0.76618	0.94275
f3773	MF	Knee pain for 3+ months	glia_Hsap_c10_sMF	-2.20371e-09	1.98278e-09	0.866807	0.94275
f3414	MF	Hip pain for 3+ months	glia_Hsap_c10_sMF	-2.68553e-09	1.70155e-09	0.94275	0.94275

## Sheet: Hsap, chronic, M
UKB	sex	desc	cluster	coef	coef_se	coef_P	coef_FDR
f4067	M	Facial pains for 3+ months	glia_Hsap_c1_sMF	2.38368e-09	3.08613e-09	0.219943	0.908496
f3414	M	Hip pain for 3+ months	glia_Hsap_c1_sMF	1.33598e-09	3.38184e-09	0.346405	0.908496
f3799	M	Headaches for 3+ months	glia_Hsap_c1_sMF	1.05331e-10	4.39403e-09	0.490438	0.908496
f3741	M	Stomach/abdominal pain for 3+ months	glia_Hsap_c1_sMF	-4.99188e-10	2.85312e-09	0.569445	0.908496
f3571	M	Back pain for 3+ months	glia_Hsap_c1_sMF	-1.84901e-09	2.72279e-09	0.751459	0.908496
f3773	M	Knee pain for 3+ months	glia_Hsap_c1_sMF	-2.91884e-09	2.86922e-09	0.845493	0.908496
f2956	M	General pain for 3+ months	glia_Hsap_c1_sMF	-4.07516e-09	3.10071e-09	0.905622	0.908496
f3404	M	Neck/shoulder pain for 3+ months	glia_Hsap_c1_sMF	-3.73939e-09	2.8083e-09	0.908496	0.908496
f3741	M	Stomach/abdominal pain for 3+ months	glia_Hsap_c2_sMF	-3.08189e-10	3.17316e-09	0.538686	0.951883
f4067	M	Facial pains for 3+ months	glia_Hsap_c2_sMF	-4.07076e-10	2.94e-09	0.555062	0.951883
f2956	M	General pain for 3+ months	glia_Hsap_c2_sMF	-1.04262e-09	3.04196e-09	0.634105	0.951883
f3414	M	Hip pain for 3+ months	glia_Hsap_c2_sMF	-1.7523e-09	3.13615e-09	0.711831	0.951883
f3773	M	Knee pain for 3+ months	glia_Hsap_c2_sMF	-1.8141e-09	3.19045e-09	0.715187	0.951883
f3404	M	Neck/shoulder pain for 3+ months	glia_Hsap_c2_sMF	-2.20904e-09	2.8628e-09	0.779835	0.951883
f3799	M	Headaches for 3+ months	glia_Hsap_c2_sMF	-3.485e-09	3.36729e-09	0.849655	0.951883
f3571	M	Back pain for 3+ months	glia_Hsap_c2_sMF	-4.76496e-09	2.8646e-09	0.951883	0.951883
f3414	M	Hip pain for 3+ months	glia_Hsap_c3_sMF	2.05055e-09	2.84137e-09	0.235247	0.492361
f3773	M	Knee pain for 3+ months	glia_Hsap_c3_sMF	1.81462e-09	2.61187e-09	0.243604	0.492361
f2956	M	General pain for 3+ months	glia_Hsap_c3_sMF	1.52378e-09	2.78105e-09	0.291875	0.492361
f4067	M	Facial pains for 3+ months	glia_Hsap_c3_sMF	1.40661e-09	2.75523e-09	0.304842	0.492361
f3404	M	Neck/shoulder pain for 3+ months	glia_Hsap_c3_sMF	1.30469e-09	2.59739e-09	0.307725	0.492361
f3799	M	Headaches for 3+ months	glia_Hsap_c3_sMF	1.08874e-09	3.31238e-09	0.371195	0.494927
f3741	M	Stomach/abdominal pain for 3+ months	glia_Hsap_c3_sMF	-8.3978e-12	2.68634e-09	0.501247	0.572854
f3571	M	Back pain for 3+ months	glia_Hsap_c3_sMF	-5.0483e-09	2.44931e-09	0.980354	0.980354
f3799	M	Headaches for 3+ months	glia_Hsap_c4_sMF	6.68658e-09	3.29708e-09	0.0212786	0.170229
f4067	M	Facial pains for 3+ months	glia_Hsap_c4_sMF	3.63846e-09	2.92261e-09	0.106578	0.32329
f3773	M	Knee pain for 3+ months	glia_Hsap_c4_sMF	2.85655e-09	3.09469e-09	0.177991	0.32329
f3741	M	Stomach/abdominal pain for 3+ months	glia_Hsap_c4_sMF	2.51671e-09	2.89224e-09	0.192107	0.32329
f3414	M	Hip pain for 3+ months	glia_Hsap_c4_sMF	2.49744e-09	2.99347e-09	0.202056	0.32329
f3571	M	Back pain for 3+ months	glia_Hsap_c4_sMF	1.57191e-09	2.77166e-09	0.28531	0.348534
f2956	M	General pain for 3+ months	glia_Hsap_c4_sMF	1.56126e-09	3.0603e-09	0.304967	0.348534
f3404	M	Neck/shoulder pain for 3+ months	glia_Hsap_c4_sMF	-1.01125e-09	2.49516e-09	0.657366	0.657366
f3741	M	Stomach/abdominal pain for 3+ months	glia_Hsap_c5_sMF	3.13131e-09	2.84259e-09	0.135325	0.571708
f3414	M	Hip pain for 3+ months	glia_Hsap_c5_sMF	2.93384e-09	2.74894e-09	0.142927	0.571708
f3773	M	Knee pain for 3+ months	glia_Hsap_c5_sMF	1.71577e-09	2.74008e-09	0.265601	0.708268
f3404	M	Neck/shoulder pain for 3+ months	glia_Hsap_c5_sMF	1.81993e-10	2.7652e-09	0.473762	0.822759
f3799	M	Headaches for 3+ months	glia_Hsap_c5_sMF	-5.12666e-10	3.89724e-09	0.552328	0.822759
f3571	M	Back pain for 3+ months	glia_Hsap_c5_sMF	-7.71608e-10	2.59109e-09	0.617069	0.822759
f2956	M	General pain for 3+ months	glia_Hsap_c5_sMF	-2.45623e-09	2.44515e-09	0.842438	0.962787
f4067	M	Facial pains for 3+ months	glia_Hsap_c5_sMF	-5.38328e-09	2.40773e-09	0.987319	0.987319
f2956	M	General pain for 3+ months	glia_Hsap_c6_sMF	3.70693e-09	3.07429e-09	0.11395	0.479683
f3741	M	Stomach/abdominal pain for 3+ months	glia_Hsap_c6_sMF	3.31084e-09	2.81682e-09	0.119921	0.479683
f3414	M	Hip pain for 3+ months	glia_Hsap_c6_sMF	9.10537e-10	3.07225e-09	0.383472	0.790143
f3404	M	Neck/shoulder pain for 3+ months	glia_Hsap_c6_sMF	4.07414e-10	2.7471e-09	0.44105	0.790143
f3773	M	Knee pain for 3+ months	glia_Hsap_c6_sMF	5.20385e-11	3.36986e-09	0.49384	0.790143
f4067	M	Facial pains for 3+ months	glia_Hsap_c6_sMF	-7.31936e-10	3.11906e-09	0.592766	0.790354
f3571	M	Back pain for 3+ months	glia_Hsap_c6_sMF	-1.63211e-09	2.52913e-09	0.740641	0.846447
f3799	M	Headaches for 3+ months	glia_Hsap_c6_sMF	-5.21909e-09	2.8099e-09	0.968372	0.968372
f3571	M	Back pain for 3+ months	glia_Hsap_c7_sMF	6.06584e-09	3.10421e-09	0.0253466	0.109573
f3773	M	Knee pain for 3+ months	glia_Hsap_c7_sMF	6.44845e-09	3.35758e-09	0.0273932	0.109573
f3414	M	Hip pain for 3+ months	glia_Hsap_c7_sMF	5.40703e-09	3.49182e-09	0.0607529	0.132569
f3799	M	Headaches for 3+ months	glia_Hsap_c7_sMF	4.69434e-09	3.12114e-09	0.0662847	0.132569
f4067	M	Facial pains for 3+ months	glia_Hsap_c7_sMF	3.63467e-09	3.44975e-09	0.146032	0.233651
f3404	M	Neck/shoulder pain for 3+ months	glia_Hsap_c7_sMF	2.83308e-09	3.31968e-09	0.196713	0.262285
f2956	M	General pain for 3+ months	glia_Hsap_c7_sMF	1.76922e-09	3.31856e-09	0.296972	0.303965
f3741	M	Stomach/abdominal pain for 3+ months	glia_Hsap_c7_sMF	1.52753e-09	2.97745e-09	0.303965	0.303965
f3741	M	Stomach/abdominal pain for 3+ months	glia_Hsap_c8_sMF	2.20185e-09	3.10717e-09	0.239276	0.66443
f3414	M	Hip pain for 3+ months	glia_Hsap_c8_sMF	1.57392e-09	3.01279e-09	0.300691	0.66443
f3773	M	Knee pain for 3+ months	glia_Hsap_c8_sMF	1.13265e-09	2.72272e-09	0.338705	0.66443
f3799	M	Headaches for 3+ months	glia_Hsap_c8_sMF	9.25193e-10	3.63809e-09	0.399629	0.66443
f3404	M	Neck/shoulder pain for 3+ months	glia_Hsap_c8_sMF	6.46967e-10	3.02304e-09	0.415269	0.66443
f4067	M	Facial pains for 3+ months	glia_Hsap_c8_sMF	-2.35714e-09	2.88324e-09	0.793188	0.89435
f3571	M	Back pain for 3+ months	glia_Hsap_c8_sMF	-2.91372e-09	2.96927e-09	0.836775	0.89435
f2956	M	General pain for 3+ months	glia_Hsap_c8_sMF	-3.50309e-09	2.80247e-09	0.89435	0.89435
f4067	M	Facial pains for 3+ months	glia_Hsap_c9_sMF	4.43194e-09	2.90663e-09	0.0636585	0.509268
f3773	M	Knee pain for 3+ months	glia_Hsap_c9_sMF	1.78228e-10	2.40884e-09	0.47051	0.831248
f2956	M	General pain for 3+ months	glia_Hsap_c9_sMF	-1.22904e-09	2.6547e-09	0.678306	0.831248
f3404	M	Neck/shoulder pain for 3+ months	glia_Hsap_c9_sMF	-1.24927e-09	2.59821e-09	0.684677	0.831248
f3799	M	Headaches for 3+ months	glia_Hsap_c9_sMF	-1.38829e-09	2.78376e-09	0.691009	0.831248
f3741	M	Stomach/abdominal pain for 3+ months	glia_Hsap_c9_sMF	-1.29726e-09	2.41286e-09	0.70459	0.831248
f3571	M	Back pain for 3+ months	glia_Hsap_c9_sMF	-1.70222e-09	2.44202e-09	0.757116	0.831248
f3414	M	Hip pain for 3+ months	glia_Hsap_c9_sMF	-2.62922e-09	2.74132e-09	0.831248	0.831248
f2956	M	General pain for 3+ months	glia_Hsap_c10_sMF	6.28679e-09	3.02519e-09	0.0188479	0.150783
f3799	M	Headaches for 3+ months	glia_Hsap_c10_sMF	3.96965e-09	3.50219e-09	0.128507	0.514028
f3741	M	Stomach/abdominal pain for 3+ months	glia_Hsap_c10_sMF	1.25054e-09	2.99996e-09	0.338393	0.902382
f3773	M	Knee pain for 3+ months	glia_Hsap_c10_sMF	2.63259e-11	3.06283e-09	0.496571	0.954143
f4067	M	Facial pains for 3+ months	glia_Hsap_c10_sMF	-2.70892e-09	3.12296e-09	0.807144	0.954143
f3404	M	Neck/shoulder pain for 3+ months	glia_Hsap_c10_sMF	-3.48303e-09	3.02642e-09	0.875108	0.954143
f3414	M	Hip pain for 3+ months	glia_Hsap_c10_sMF	-4.04421e-09	2.85481e-09	0.921704	0.954143
f3571	M	Back pain for 3+ months	glia_Hsap_c10_sMF	-4.2508e-09	2.5206e-09	0.954143	0.954143

## Sheet: Hsap, chronic, F
UKB	sex	desc	cluster	coef	coef_se	coef_P	coef_FDR
f3799	F	Headaches for 3+ months	glia_Hsap_c1_sMF	8.82831e-09	5.94168e-09	0.0686623	0.549299
f3741	F	Stomach/abdominal pain for 3+ months	glia_Hsap_c1_sMF	2.29188e-09	3.31468e-09	0.244646	0.795959
f4067	F	Facial pains for 3+ months	glia_Hsap_c1_sMF	1.21556e-09	2.59158e-09	0.31952	0.795959
f3414	F	Hip pain for 3+ months	glia_Hsap_c1_sMF	4.48111e-10	3.04347e-09	0.441473	0.795959
f3773	F	Knee pain for 3+ months	glia_Hsap_c1_sMF	-2.71544e-10	2.78829e-09	0.53879	0.795959
f3404	F	Neck/shoulder pain for 3+ months	glia_Hsap_c1_sMF	-6.72607e-10	2.73964e-09	0.596969	0.795959
f2956	F	General pain for 3+ months	glia_Hsap_c1_sMF	-2.77099e-09	2.76703e-09	0.841691	0.915801
f3571	F	Back pain for 3+ months	glia_Hsap_c1_sMF	-3.8758e-09	2.81391e-09	0.915801	0.915801
f2956	F	General pain for 3+ months	glia_Hsap_c2_sMF	4.13227e-09	3.09415e-09	0.0908545	0.587178
f3414	F	Hip pain for 3+ months	glia_Hsap_c2_sMF	1.08692e-09	3.11397e-09	0.363527	0.587178
f3741	F	Stomach/abdominal pain for 3+ months	glia_Hsap_c2_sMF	5.32693e-10	2.89589e-09	0.427027	0.587178
f3773	F	Knee pain for 3+ months	glia_Hsap_c2_sMF	4.12157e-10	2.95537e-09	0.444543	0.587178
f3799	F	Headaches for 3+ months	glia_Hsap_c2_sMF	3.38157e-10	3.92434e-09	0.465666	0.587178
f3404	F	Neck/shoulder pain for 3+ months	glia_Hsap_c2_sMF	-6.68233e-11	2.60141e-09	0.510247	0.587178
f4067	F	Facial pains for 3+ months	glia_Hsap_c2_sMF	-8.73316e-11	2.52768e-09	0.513781	0.587178
f3571	F	Back pain for 3+ months	glia_Hsap_c2_sMF	-1.91369e-09	3.0896e-09	0.732173	0.732173
f3799	F	Headaches for 3+ months	glia_Hsap_c3_sMF	-3.4673e-10	3.36319e-09	0.541056	0.889814
f2956	F	General pain for 3+ months	glia_Hsap_c3_sMF	-2.98363e-10	2.56377e-09	0.546323	0.889814
f4067	F	Facial pains for 3+ months	glia_Hsap_c3_sMF	-4.29591e-10	2.74919e-09	0.562086	0.889814
f3741	F	Stomach/abdominal pain for 3+ months	glia_Hsap_c3_sMF	-1.27779e-09	2.77368e-09	0.677488	0.889814
f3571	F	Back pain for 3+ months	glia_Hsap_c3_sMF	-1.62046e-09	2.50084e-09	0.741497	0.889814
f3773	F	Knee pain for 3+ months	glia_Hsap_c3_sMF	-2.14463e-09	2.33436e-09	0.82088	0.889814
f3414	F	Hip pain for 3+ months	glia_Hsap_c3_sMF	-2.86631e-09	2.58536e-09	0.866214	0.889814
f3404	F	Neck/shoulder pain for 3+ months	glia_Hsap_c3_sMF	-3.01018e-09	2.45621e-09	0.889814	0.889814
f3799	F	Headaches for 3+ months	glia_Hsap_c4_sMF	5.55681e-09	3.71336e-09	0.06727	0.396109
f2956	F	General pain for 3+ months	glia_Hsap_c4_sMF	3.62083e-09	2.81314e-09	0.0990272	0.396109
f3741	F	Stomach/abdominal pain for 3+ months	glia_Hsap_c4_sMF	2.11449e-09	2.8893e-09	0.232134	0.619025
f3571	F	Back pain for 3+ months	glia_Hsap_c4_sMF	7.19334e-11	2.60545e-09	0.488987	0.869944
f3773	F	Knee pain for 3+ months	glia_Hsap_c4_sMF	-6.30971e-10	2.52383e-09	0.598708	0.869944
f3414	F	Hip pain for 3+ months	glia_Hsap_c4_sMF	-1.43941e-09	2.95901e-09	0.686676	0.869944
f4067	F	Facial pains for 3+ months	glia_Hsap_c4_sMF	-2.27381e-09	2.77787e-09	0.793477	0.869944
f3404	F	Neck/shoulder pain for 3+ months	glia_Hsap_c4_sMF	-2.95851e-09	2.62716e-09	0.869944	0.869944
f3414	F	Hip pain for 3+ months	glia_Hsap_c5_sMF	2.95468e-09	2.77313e-09	0.143332	0.709618
f3799	F	Headaches for 3+ months	glia_Hsap_c5_sMF	4.25275e-09	4.99947e-09	0.197484	0.709618
f2956	F	General pain for 3+ months	glia_Hsap_c5_sMF	1.75971e-09	3.12713e-09	0.286811	0.709618
f3404	F	Neck/shoulder pain for 3+ months	glia_Hsap_c5_sMF	9.53709e-10	2.56119e-09	0.354809	0.709618
f3773	F	Knee pain for 3+ months	glia_Hsap_c5_sMF	-3.56894e-10	2.56052e-09	0.555426	0.769011
f3741	F	Stomach/abdominal pain for 3+ months	glia_Hsap_c5_sMF	-5.67055e-10	2.9289e-09	0.576758	0.769011
f4067	F	Facial pains for 3+ months	glia_Hsap_c5_sMF	-1.59501e-09	2.70935e-09	0.721971	0.82511
f3571	F	Back pain for 3+ months	glia_Hsap_c5_sMF	-2.30268e-09	2.45973e-09	0.825402	0.825402
f3571	F	Back pain for 3+ months	glia_Hsap_c6_sMF	7.8209e-09	2.99364e-09	0.00449405	0.0359524
f3404	F	Neck/shoulder pain for 3+ months	glia_Hsap_c6_sMF	5.49757e-09	2.70907e-09	0.0212129	0.0848515
f3773	F	Knee pain for 3+ months	glia_Hsap_c6_sMF	4.44978e-09	2.80703e-09	0.0564577	0.150554
f3799	F	Headaches for 3+ months	glia_Hsap_c6_sMF	3.51637e-09	3.50255e-09	0.157702	0.253675
f3414	F	Hip pain for 3+ months	glia_Hsap_c6_sMF	3.93492e-09	3.93316e-09	0.158547	0.253675
f3741	F	Stomach/abdominal pain for 3+ months	glia_Hsap_c6_sMF	1.49523e-09	2.78826e-09	0.29589	0.39452
f2956	F	General pain for 3+ months	glia_Hsap_c6_sMF	7.94265e-10	2.9418e-09	0.393583	0.449809
f4067	F	Facial pains for 3+ months	glia_Hsap_c6_sMF	-1.29051e-09	2.68954e-09	0.684325	0.684325
f3799	F	Headaches for 3+ months	glia_Hsap_c7_sMF	5.87684e-09	3.77293e-09	0.0596605	0.371817
f3741	F	Stomach/abdominal pain for 3+ months	glia_Hsap_c7_sMF	4.26799e-09	3.23249e-09	0.0933605	0.371817
f3571	F	Back pain for 3+ months	glia_Hsap_c7_sMF	3.35149e-09	3.09498e-09	0.139432	0.371817
f2956	F	General pain for 3+ months	glia_Hsap_c7_sMF	2.50527e-09	3.25247e-09	0.220571	0.441143
f3414	F	Hip pain for 3+ months	glia_Hsap_c7_sMF	1.38988e-09	2.91427e-09	0.316708	0.459954
f3773	F	Knee pain for 3+ months	glia_Hsap_c7_sMF	1.21762e-09	3.05206e-09	0.344966	0.459954
f4067	F	Facial pains for 3+ months	glia_Hsap_c7_sMF	5.57396e-11	2.85701e-09	0.492217	0.549097
f3404	F	Neck/shoulder pain for 3+ months	glia_Hsap_c7_sMF	-3.35505e-10	2.71931e-09	0.549097	0.549097
f3799	F	Headaches for 3+ months	glia_Hsap_c8_sMF	7.48424e-09	4.10875e-09	0.0342626	0.274101
f3404	F	Neck/shoulder pain for 3+ months	glia_Hsap_c8_sMF	2.95337e-09	3.28226e-09	0.184114	0.736456
f2956	F	General pain for 3+ months	glia_Hsap_c8_sMF	1.26988e-09	3.1703e-09	0.344373	0.749988
f3741	F	Stomach/abdominal pain for 3+ months	glia_Hsap_c8_sMF	8.61843e-10	2.96039e-09	0.385478	0.749988
f3773	F	Knee pain for 3+ months	glia_Hsap_c8_sMF	2.01333e-10	2.56698e-09	0.468742	0.749988
f3414	F	Hip pain for 3+ months	glia_Hsap_c8_sMF	-1.34689e-09	3.02441e-09	0.671962	0.842212
f3571	F	Back pain for 3+ months	glia_Hsap_c8_sMF	-2.50678e-09	3.09489e-09	0.791023	0.842212
f4067	F	Facial pains for 3+ months	glia_Hsap_c8_sMF	-2.99166e-09	2.98095e-09	0.842212	0.842212
f3414	F	Hip pain for 3+ months	glia_Hsap_c9_sMF	4.60533e-09	2.56561e-09	0.036325	0.224896
f4067	F	Facial pains for 3+ months	glia_Hsap_c9_sMF	4.09642e-09	2.68293e-09	0.0633998	0.224896
f3741	F	Stomach/abdominal pain for 3+ months	glia_Hsap_c9_sMF	3.86612e-09	2.80869e-09	0.0843358	0.224896
f3571	F	Back pain for 3+ months	glia_Hsap_c9_sMF	3.10507e-09	2.76478e-09	0.130702	0.261404
f2956	F	General pain for 3+ months	glia_Hsap_c9_sMF	1.48945e-09	2.54419e-09	0.279128	0.446605
f3773	F	Knee pain for 3+ months	glia_Hsap_c9_sMF	4.02828e-12	2.55077e-09	0.49937	0.665827
f3799	F	Headaches for 3+ months	glia_Hsap_c9_sMF	-1.53758e-09	2.97635e-09	0.697282	0.796893
f3404	F	Neck/shoulder pain for 3+ months	glia_Hsap_c9_sMF	-2.70018e-09	2.52381e-09	0.857664	0.857664
f3404	F	Neck/shoulder pain for 3+ months	glia_Hsap_c10_sMF	3.95567e-09	2.70366e-09	0.071723	0.528105
f2956	F	General pain for 3+ months	glia_Hsap_c10_sMF	3.41305e-09	3.05592e-09	0.132026	0.528105
f4067	F	Facial pains for 3+ months	glia_Hsap_c10_sMF	1.00986e-10	2.56e-09	0.484267	0.810706
f3571	F	Back pain for 3+ months	glia_Hsap_c10_sMF	-8.21432e-10	2.57394e-09	0.625187	0.810706
f3741	F	Stomach/abdominal pain for 3+ months	glia_Hsap_c10_sMF	-1.20792e-09	2.7143e-09	0.671847	0.810706
f3799	F	Headaches for 3+ months	glia_Hsap_c10_sMF	-1.56338e-09	3.48397e-09	0.673188	0.810706
f3773	F	Knee pain for 3+ months	glia_Hsap_c10_sMF	-1.50896e-09	2.7359e-09	0.709368	0.810706
f3414	F	Hip pain for 3+ months	glia_Hsap_c10_sMF	-6.16202e-09	2.69997e-09	0.988763	0.988763

## Sheet: Mmus, acute, MF
UKB	sex	desc	cluster	coef	coef_se	coef_P	coef_FDR
f4067	MF	Facial pains for 1 month	glia_Mmus_c1_sMF	2.4694e-09	1.46602e-09	0.0460502	0.163194
f3404	MF	Neck/shoulder pain for 1 month	glia_Mmus_c1_sMF	2.26342e-09	1.38322e-09	0.0508849	0.163194
f3799	MF	Headaches for 1 month	glia_Mmus_c1_sMF	2.72558e-09	1.76436e-09	0.0611976	0.163194
f3571	MF	Back pain for 1 month	glia_Mmus_c1_sMF	1.6533e-09	1.30644e-09	0.102847	0.205694
f2956	MF	General pain for 1 month	glia_Mmus_c1_sMF	1.34323e-09	1.44903e-09	0.176967	0.283147
f3414	MF	Hip pain for 1 month	glia_Mmus_c1_sMF	3.52948e-10	1.30538e-09	0.393434	0.524579
f3741	MF	Stomach/abdominal pain for 1 month	glia_Mmus_c1_sMF	-1.31048e-10	1.38989e-09	0.537559	0.614353
f3773	MF	Knee pain for 1 month	glia_Mmus_c1_sMF	-3.68948e-09	1.35352e-09	0.996793	0.996793
f3741	MF	Stomach/abdominal pain for 1 month	glia_Mmus_c2_sMF	3.81937e-09	1.53855e-09	0.00652411	0.0521929
f4067	MF	Facial pains for 1 month	glia_Mmus_c2_sMF	1.22733e-09	1.42198e-09	0.194037	0.663289
f3404	MF	Neck/shoulder pain for 1 month	glia_Mmus_c2_sMF	9.86527e-10	1.45402e-09	0.248734	0.663289
f3799	MF	Headaches for 1 month	glia_Mmus_c2_sMF	-1.2295e-10	1.8371e-09	0.52668	0.711379
f3773	MF	Knee pain for 1 month	glia_Mmus_c2_sMF	-2.55443e-10	1.43338e-09	0.570721	0.711379
f3571	MF	Back pain for 1 month	glia_Mmus_c2_sMF	-4.11686e-10	1.34875e-09	0.619907	0.711379
f3414	MF	Hip pain for 1 month	glia_Mmus_c2_sMF	-4.30619e-10	1.38046e-09	0.622456	0.711379
f2956	MF	General pain for 1 month	glia_Mmus_c2_sMF	-8.9967e-10	1.43971e-09	0.73398	0.73398
f3571	MF	Back pain for 1 month	glia_Mmus_c3_sMF	2.69516e-09	1.3425e-09	0.0223444	0.178755
f3404	MF	Neck/shoulder pain for 1 month	glia_Mmus_c3_sMF	6.83567e-10	1.43235e-09	0.316597	0.730086
f4067	MF	Facial pains for 1 month	glia_Mmus_c3_sMF	6.76079e-10	1.42057e-09	0.317066	0.730086
f3799	MF	Headaches for 1 month	glia_Mmus_c3_sMF	5.10032e-10	1.47831e-09	0.365043	0.730086
f2956	MF	General pain for 1 month	glia_Mmus_c3_sMF	-1.95974e-11	1.34083e-09	0.505831	0.778425
f3414	MF	Hip pain for 1 month	glia_Mmus_c3_sMF	-3.21993e-10	1.28569e-09	0.598878	0.778425
f3773	MF	Knee pain for 1 month	glia_Mmus_c3_sMF	-8.90254e-10	1.22511e-09	0.766288	0.778425
f3741	MF	Stomach/abdominal pain for 1 month	glia_Mmus_c3_sMF	-1.08912e-09	1.42019e-09	0.778425	0.778425
f3571	MF	Back pain for 1 month	glia_Mmus_c4_sMF	4.08289e-09	1.59397e-09	0.00521154	0.0416923
f3799	MF	Headaches for 1 month	glia_Mmus_c4_sMF	1.0464e-09	1.74917e-09	0.274845	0.601647
f3414	MF	Hip pain for 1 month	glia_Mmus_c4_sMF	8.68015e-10	1.53679e-09	0.286097	0.601647
f4067	MF	Facial pains for 1 month	glia_Mmus_c4_sMF	8.72277e-10	1.67092e-09	0.300823	0.601647
f3741	MF	Stomach/abdominal pain for 1 month	glia_Mmus_c4_sMF	3.08739e-10	1.54475e-09	0.420794	0.616231
f3404	MF	Neck/shoulder pain for 1 month	glia_Mmus_c4_sMF	2.40557e-12	1.43999e-09	0.499334	0.616231
f3773	MF	Knee pain for 1 month	glia_Mmus_c4_sMF	-1.30852e-10	1.32949e-09	0.539202	0.616231
f2956	MF	General pain for 1 month	glia_Mmus_c4_sMF	-5.78761e-10	1.45843e-09	0.654257	0.654257
f3404	MF	Neck/shoulder pain for 1 month	glia_Mmus_c5_sMF	2.50433e-09	1.60618e-09	0.0594766	0.257332
f3571	MF	Back pain for 1 month	glia_Mmus_c5_sMF	2.12665e-09	1.39968e-09	0.0643329	0.257332
f3741	MF	Stomach/abdominal pain for 1 month	glia_Mmus_c5_sMF	1.73821e-09	1.44927e-09	0.115193	0.262949
f4067	MF	Facial pains for 1 month	glia_Mmus_c5_sMF	1.60428e-09	1.4331e-09	0.131475	0.262949
f3773	MF	Knee pain for 1 month	glia_Mmus_c5_sMF	1.50251e-09	1.55228e-09	0.166538	0.26646
f3799	MF	Headaches for 1 month	glia_Mmus_c5_sMF	2.99334e-10	1.68225e-09	0.429386	0.512076
f2956	MF	General pain for 1 month	glia_Mmus_c5_sMF	1.69015e-10	1.29465e-09	0.448066	0.512076
f3414	MF	Hip pain for 1 month	glia_Mmus_c5_sMF	-5.21609e-10	1.34632e-09	0.650782	0.650782
f4067	MF	Facial pains for 1 month	glia_Mmus_c6_sMF	1.74946e-09	1.45046e-09	0.113881	0.780425
f3414	MF	Hip pain for 1 month	glia_Mmus_c6_sMF	5.70595e-10	1.31792e-09	0.332525	0.780425
f3571	MF	Back pain for 1 month	glia_Mmus_c6_sMF	3.07825e-10	1.20753e-09	0.399392	0.780425
f3741	MF	Stomach/abdominal pain for 1 month	glia_Mmus_c6_sMF	1.99648e-10	1.33968e-09	0.440766	0.780425
f3404	MF	Neck/shoulder pain for 1 month	glia_Mmus_c6_sMF	4.51215e-11	1.47111e-09	0.487766	0.780425
f3799	MF	Headaches for 1 month	glia_Mmus_c6_sMF	-3.32889e-10	1.52714e-09	0.586278	0.781705
f3773	MF	Knee pain for 1 month	glia_Mmus_c6_sMF	-1.17021e-09	1.17243e-09	0.840887	0.961014
f2956	MF	General pain for 1 month	glia_Mmus_c6_sMF	-2.91563e-09	1.11382e-09	0.995574	0.995574
f3414	MF	Hip pain for 1 month	glia_Mmus_c7_sMF	2.53916e-09	1.45129e-09	0.0400952	0.320761
f4067	MF	Facial pains for 1 month	glia_Mmus_c7_sMF	1.64283e-09	1.6009e-09	0.1524	0.45857
f3799	MF	Headaches for 1 month	glia_Mmus_c7_sMF	1.58248e-09	1.69811e-09	0.175693	0.45857
f3741	MF	Stomach/abdominal pain for 1 month	glia_Mmus_c7_sMF	8.55073e-10	1.55717e-09	0.291462	0.45857
f3773	MF	Knee pain for 1 month	glia_Mmus_c7_sMF	6.47835e-10	1.52247e-09	0.33523	0.45857
f3571	MF	Back pain for 1 month	glia_Mmus_c7_sMF	6.00467e-10	1.49456e-09	0.343927	0.45857
f2956	MF	General pain for 1 month	glia_Mmus_c7_sMF	1.16198e-10	1.69418e-09	0.472659	0.510772
f3404	MF	Neck/shoulder pain for 1 month	glia_Mmus_c7_sMF	-3.6996e-11	1.36994e-09	0.510772	0.510772
f3414	MF	Hip pain for 1 month	glia_Mmus_c8_sMF	2.007e-09	1.60875e-09	0.106098	0.465791
f3741	MF	Stomach/abdominal pain for 1 month	glia_Mmus_c8_sMF	1.84712e-09	1.54839e-09	0.116448	0.465791
f3404	MF	Neck/shoulder pain for 1 month	glia_Mmus_c8_sMF	1.30234e-09	1.56195e-09	0.202198	0.474553
f3773	MF	Knee pain for 1 month	glia_Mmus_c8_sMF	1.05689e-09	1.47797e-09	0.237276	0.474553
f3799	MF	Headaches for 1 month	glia_Mmus_c8_sMF	7.95474e-10	1.63458e-09	0.313253	0.501204
f3571	MF	Back pain for 1 month	glia_Mmus_c8_sMF	1.72814e-10	1.39266e-09	0.450622	0.598396
f4067	MF	Facial pains for 1 month	glia_Mmus_c8_sMF	-9.25096e-11	1.56314e-09	0.523596	0.598396
f2956	MF	General pain for 1 month	glia_Mmus_c8_sMF	-3.47144e-09	1.40463e-09	0.993271	0.993271
f3571	MF	Back pain for 1 month	glia_Mmus_c9_sMF	4.41354e-09	1.66573e-09	0.00402922	0.0322338
f3404	MF	Neck/shoulder pain for 1 month	glia_Mmus_c9_sMF	3.18889e-09	1.64457e-09	0.026248	0.104992
f3773	MF	Knee pain for 1 month	glia_Mmus_c9_sMF	1.6763e-09	1.40175e-09	0.115875	0.309
f3799	MF	Headaches for 1 month	glia_Mmus_c9_sMF	9.74629e-10	1.89842e-09	0.303839	0.550868
f3741	MF	Stomach/abdominal pain for 1 month	glia_Mmus_c9_sMF	6.81994e-10	1.70169e-09	0.344293	0.550868
f4067	MF	Facial pains for 1 month	glia_Mmus_c9_sMF	-1.26207e-09	1.6688e-09	0.775258	0.9378
f3414	MF	Hip pain for 1 month	glia_Mmus_c9_sMF	-1.40896e-09	1.53555e-09	0.820575	0.9378
f2956	MF	General pain for 1 month	glia_Mmus_c9_sMF	-2.52322e-09	1.41674e-09	0.962545	0.962545
f3414	MF	Hip pain for 1 month	glia_Mmus_c10_sMF	1.59431e-09	1.2678e-09	0.104279	0.56391
f4067	MF	Facial pains for 1 month	glia_Mmus_c10_sMF	1.15535e-09	1.32173e-09	0.191027	0.56391
f2956	MF	General pain for 1 month	glia_Mmus_c10_sMF	9.92365e-10	1.23838e-09	0.211466	0.56391
f3404	MF	Neck/shoulder pain for 1 month	glia_Mmus_c10_sMF	7.26479e-10	1.2705e-09	0.283727	0.567455
f3773	MF	Knee pain for 1 month	glia_Mmus_c10_sMF	-6.75198e-10	1.21443e-09	0.710888	0.976443
f3799	MF	Headaches for 1 month	glia_Mmus_c10_sMF	-2.60735e-09	1.41385e-09	0.96742	0.976443
f3571	MF	Back pain for 1 month	glia_Mmus_c10_sMF	-2.06353e-09	1.08035e-09	0.971937	0.976443
f3741	MF	Stomach/abdominal pain for 1 month	glia_Mmus_c10_sMF	-2.54583e-09	1.28235e-09	0.976443	0.976443
f3404	MF	Neck/shoulder pain for 1 month	glia_Mmus_c11_sMF	3.14272e-09	1.49071e-09	0.017507	0.140056
f3571	MF	Back pain for 1 month	glia_Mmus_c11_sMF	1.56501e-09	1.36943e-09	0.126558	0.506231
f4067	MF	Facial pains for 1 month	glia_Mmus_c11_sMF	9.92373e-10	1.42491e-09	0.243074	0.519652
f3414	MF	Hip pain for 1 month	glia_Mmus_c11_sMF	8.19081e-10	1.3306e-09	0.269089	0.519652
f2956	MF	General pain for 1 month	glia_Mmus_c11_sMF	5.84187e-10	1.28572e-09	0.324782	0.519652
f3741	MF	Stomach/abdominal pain for 1 month	glia_Mmus_c11_sMF	3.03724e-10	1.47702e-09	0.418539	0.525802
f3799	MF	Headaches for 1 month	glia_Mmus_c11_sMF	1.45807e-10	1.45457e-09	0.460077	0.525802
f3773	MF	Knee pain for 1 month	glia_Mmus_c11_sMF	-4.30272e-10	1.26828e-09	0.632791	0.632791

## Sheet: Mmus, acute, M
UKB	sex	desc	cluster	coef	coef_se	coef_P	coef_FDR
f2956	M	General pain for 1 month	glia_Mmus_c1_sMF	1.58884e-09	9.32097e-10	0.0441357	0.297394
f3404	M	Neck/shoulder pain for 1 month	glia_Mmus_c1_sMF	1.63976e-09	1.13545e-09	0.0743486	0.297394
f3414	M	Hip pain for 1 month	glia_Mmus_c1_sMF	5.65527e-10	1.09287e-09	0.302415	0.593403
f3799	M	Headaches for 1 month	glia_Mmus_c1_sMF	3.96632e-10	1.11431e-09	0.360941	0.593403
f4067	M	Facial pains for 1 month	glia_Mmus_c1_sMF	3.39726e-10	1.03094e-09	0.370877	0.593403
f3741	M	Stomach/abdominal pain for 1 month	glia_Mmus_c1_sMF	-2.47949e-10	8.84679e-10	0.610365	0.81382
f3571	M	Back pain for 1 month	glia_Mmus_c1_sMF	-9.01008e-10	1.00658e-09	0.814638	0.930415
f3773	M	Knee pain for 1 month	glia_Mmus_c1_sMF	-1.47043e-09	9.94284e-10	0.930415	0.930415
f4067	M	Facial pains for 1 month	glia_Mmus_c2_sMF	2.12925e-09	1.05234e-09	0.0215185	0.172148
f3571	M	Back pain for 1 month	glia_Mmus_c2_sMF	1.68927e-09	1.3311e-09	0.102208	0.408831
f3773	M	Knee pain for 1 month	glia_Mmus_c2_sMF	1.18423e-09	1.2622e-09	0.174063	0.453347
f3414	M	Hip pain for 1 month	glia_Mmus_c2_sMF	7.57409e-10	1.01009e-09	0.226674	0.453347
f3741	M	Stomach/abdominal pain for 1 month	glia_Mmus_c2_sMF	5.92721e-10	1.03853e-09	0.284092	0.454547
f3404	M	Neck/shoulder pain for 1 month	glia_Mmus_c2_sMF	1.77634e-10	1.08982e-09	0.435262	0.580349
f3799	M	Headaches for 1 month	glia_Mmus_c2_sMF	-1.45419e-09	1.29798e-09	0.868717	0.95672
f2956	M	General pain for 1 month	glia_Mmus_c2_sMF	-1.84832e-09	1.07847e-09	0.95672	0.95672
f2956	M	General pain for 1 month	glia_Mmus_c3_sMF	1.54163e-09	8.9404e-10	0.0423228	0.338583
f3799	M	Headaches for 1 month	glia_Mmus_c3_sMF	5.11551e-10	1.1783e-09	0.332092	0.945625
f3414	M	Hip pain for 1 month	glia_Mmus_c3_sMF	-2.46283e-10	9.34857e-10	0.603896	0.945625
f3404	M	Neck/shoulder pain for 1 month	glia_Mmus_c3_sMF	-3.26988e-10	1.08623e-09	0.618304	0.945625
f3741	M	Stomach/abdominal pain for 1 month	glia_Mmus_c3_sMF	-6.50324e-10	1.03012e-09	0.736082	0.945625
f3571	M	Back pain for 1 month	glia_Mmus_c3_sMF	-8.06921e-10	9.12777e-10	0.811659	0.945625
f4067	M	Facial pains for 1 month	glia_Mmus_c3_sMF	-1.05634e-09	8.51219e-10	0.892693	0.945625
f3773	M	Knee pain for 1 month	glia_Mmus_c3_sMF	-1.50756e-09	9.39972e-10	0.945625	0.945625
f3571	M	Back pain for 1 month	glia_Mmus_c4_sMF	1.03034e-09	1.05799e-09	0.165062	0.902671
f3741	M	Stomach/abdominal pain for 1 month	glia_Mmus_c4_sMF	4.04113e-10	1.12238e-09	0.359405	0.902671
f2956	M	General pain for 1 month	glia_Mmus_c4_sMF	3.3129e-10	1.05183e-09	0.376394	0.902671
f3799	M	Headaches for 1 month	glia_Mmus_c4_sMF	1.43576e-10	1.17408e-09	0.451335	0.902671
f4067	M	Facial pains for 1 month	glia_Mmus_c4_sMF	-6.30506e-10	1.04791e-09	0.726306	0.995436
f3414	M	Hip pain for 1 month	glia_Mmus_c4_sMF	-8.12423e-10	1.06477e-09	0.77727	0.995436
f3773	M	Knee pain for 1 month	glia_Mmus_c4_sMF	-1.79951e-09	1.04986e-09	0.956741	0.995436
f3404	M	Neck/shoulder pain for 1 month	glia_Mmus_c4_sMF	-2.60649e-09	9.99725e-10	0.995436	0.995436
f3404	M	Neck/shoulder pain for 1 month	glia_Mmus_c5_sMF	2.1748e-09	1.18159e-09	0.0328421	0.262736
f3571	M	Back pain for 1 month	glia_Mmus_c5_sMF	1.63922e-09	1.24717e-09	0.0943626	0.376121
f3414	M	Hip pain for 1 month	glia_Mmus_c5_sMF	1.08807e-09	1.05753e-09	0.151769	0.376121
f3741	M	Stomach/abdominal pain for 1 month	glia_Mmus_c5_sMF	6.30227e-10	9.82327e-10	0.260578	0.376121
f3773	M	Knee pain for 1 month	glia_Mmus_c5_sMF	7.64692e-10	1.2283e-09	0.266787	0.376121
f2956	M	General pain for 1 month	glia_Mmus_c5_sMF	5.74692e-10	9.96621e-10	0.282091	0.376121
f4067	M	Facial pains for 1 month	glia_Mmus_c5_sMF	-7.82193e-11	1.05088e-09	0.529667	0.605333
f3799	M	Headaches for 1 month	glia_Mmus_c5_sMF	-2.05488e-09	1.05215e-09	0.974592	0.974592
f3799	M	Headaches for 1 month	glia_Mmus_c6_sMF	1.3515e-09	1.20886e-09	0.131783	0.70415
f3414	M	Hip pain for 1 month	glia_Mmus_c6_sMF	7.10455e-10	1.04027e-09	0.247319	0.70415
f4067	M	Facial pains for 1 month	glia_Mmus_c6_sMF	4.5908e-10	1.01291e-09	0.325191	0.70415
f3404	M	Neck/shoulder pain for 1 month	glia_Mmus_c6_sMF	3.78479e-10	1.01667e-09	0.354844	0.70415
f3741	M	Stomach/abdominal pain for 1 month	glia_Mmus_c6_sMF	1.46438e-10	9.71513e-10	0.440093	0.70415
f3571	M	Back pain for 1 month	glia_Mmus_c6_sMF	-1.6668e-10	9.421e-10	0.570216	0.760288
f3773	M	Knee pain for 1 month	glia_Mmus_c6_sMF	-1.22969e-09	1.04852e-09	0.879559	0.976636
f2956	M	General pain for 1 month	glia_Mmus_c6_sMF	-1.5896e-09	7.99295e-10	0.976636	0.976636
f2956	M	General pain for 1 month	glia_Mmus_c7_sMF	2.49819e-09	1.43189e-09	0.0405201	0.32416
f3773	M	Knee pain for 1 month	glia_Mmus_c7_sMF	1.19411e-09	1.23242e-09	0.166293	0.640376
f3741	M	Stomach/abdominal pain for 1 month	glia_Mmus_c7_sMF	7.09617e-10	1.00534e-09	0.240141	0.640376
f3414	M	Hip pain for 1 month	glia_Mmus_c7_sMF	-2.48403e-10	1.0195e-09	0.596249	0.88621
f4067	M	Facial pains for 1 month	glia_Mmus_c7_sMF	-3.61471e-10	1.02805e-09	0.637434	0.88621
f3404	M	Neck/shoulder pain for 1 month	glia_Mmus_c7_sMF	-9.21621e-10	1.02496e-09	0.815722	0.88621
f3571	M	Back pain for 1 month	glia_Mmus_c7_sMF	-1.05529e-09	1.12263e-09	0.826395	0.88621
f3799	M	Headaches for 1 month	glia_Mmus_c7_sMF	-1.41217e-09	1.17035e-09	0.88621	0.88621
f3741	M	Stomach/abdominal pain for 1 month	glia_Mmus_c8_sMF	1.60823e-09	9.27181e-10	0.0414113	0.33129
f3773	M	Knee pain for 1 month	glia_Mmus_c8_sMF	1.75797e-09	1.28039e-09	0.084876	0.339504
f3414	M	Hip pain for 1 month	glia_Mmus_c8_sMF	6.14002e-10	1.07265e-09	0.283521	0.756055
f3404	M	Neck/shoulder pain for 1 month	glia_Mmus_c8_sMF	2.83413e-10	1.1333e-09	0.401264	0.802527
f4067	M	Facial pains for 1 month	glia_Mmus_c8_sMF	-3.17115e-11	9.93249e-10	0.512735	0.820376
f3799	M	Headaches for 1 month	glia_Mmus_c8_sMF	-8.14903e-10	1.12818e-09	0.76495	0.913726
f2956	M	General pain for 1 month	glia_Mmus_c8_sMF	-8.14119e-10	9.69336e-10	0.79951	0.913726
f3571	M	Back pain for 1 month	glia_Mmus_c8_sMF	-1.58263e-09	1.07098e-09	0.930262	0.930262
f3404	M	Neck/shoulder pain for 1 month	glia_Mmus_c9_sMF	1.07621e-09	1.12531e-09	0.169444	0.591866
f4067	M	Facial pains for 1 month	glia_Mmus_c9_sMF	5.83584e-10	1.10741e-09	0.299103	0.591866
f2956	M	General pain for 1 month	glia_Mmus_c9_sMF	4.32741e-10	1.03601e-09	0.338084	0.591866
f3571	M	Back pain for 1 month	glia_Mmus_c9_sMF	5.42743e-10	1.31242e-09	0.339605	0.591866
f3773	M	Knee pain for 1 month	glia_Mmus_c9_sMF	3.62369e-10	1.09407e-09	0.370242	0.591866
f3414	M	Hip pain for 1 month	glia_Mmus_c9_sMF	1.52671e-10	1.08208e-09	0.4439	0.591866
f3799	M	Headaches for 1 month	glia_Mmus_c9_sMF	-1.08504e-10	1.20668e-09	0.535825	0.612371
f3741	M	Stomach/abdominal pain for 1 month	glia_Mmus_c9_sMF	-4.98884e-10	1.10007e-09	0.674906	0.674906
f3414	M	Hip pain for 1 month	glia_Mmus_c10_sMF	6.00114e-10	1.01082e-09	0.276359	0.779487
f2956	M	General pain for 1 month	glia_Mmus_c10_sMF	5.27298e-10	9.36604e-10	0.286721	0.779487
f3404	M	Neck/shoulder pain for 1 month	glia_Mmus_c10_sMF	5.29436e-10	9.68498e-10	0.292308	0.779487
f4067	M	Facial pains for 1 month	glia_Mmus_c10_sMF	-2.17303e-10	9.18021e-10	0.593558	0.986512
f3773	M	Knee pain for 1 month	glia_Mmus_c10_sMF	-1.30785e-09	9.59941e-10	0.913469	0.986512
f3799	M	Headaches for 1 month	glia_Mmus_c10_sMF	-1.52104e-09	1.10732e-09	0.915221	0.986512
f3741	M	Stomach/abdominal pain for 1 month	glia_Mmus_c10_sMF	-1.52578e-09	8.93431e-10	0.956161	0.986512
f3571	M	Back pain for 1 month	glia_Mmus_c10_sMF	-2.08438e-09	9.4236e-10	0.986512	0.986512
f3414	M	Hip pain for 1 month	glia_Mmus_c11_sMF	8.70885e-11	9.97893e-10	0.465228	0.983465
f3571	M	Back pain for 1 month	glia_Mmus_c11_sMF	-3.48552e-11	1.11481e-09	0.512471	0.983465
f2956	M	General pain for 1 month	glia_Mmus_c11_sMF	-7.81323e-11	9.42477e-10	0.533035	0.983465
f4067	M	Facial pains for 1 month	glia_Mmus_c11_sMF	-6.4885e-10	9.04848e-10	0.763338	0.983465
f3404	M	Neck/shoulder pain for 1 month	glia_Mmus_c11_sMF	-1.2375e-09	1.06584e-09	0.87719	0.983465
f3799	M	Headaches for 1 month	glia_Mmus_c11_sMF	-1.80685e-09	1.18177e-09	0.936859	0.983465
f3773	M	Knee pain for 1 month	glia_Mmus_c11_sMF	-2.17931e-09	1.0514e-09	0.980903	0.983465
f3741	M	Stomach/abdominal pain for 1 month	glia_Mmus_c11_sMF	-2.14483e-09	1.00638e-09	0.983465	0.983465

## Sheet: Mmus, acute, F
UKB	sex	desc	cluster	coef	coef_se	coef_P	coef_FDR
f4067	F	Facial pains for 1 month	glia_Mmus_c1_sMF	1.59324e-09	8.69661e-10	0.0334739	0.161607
f2956	F	General pain for 1 month	glia_Mmus_c1_sMF	1.50619e-09	8.62633e-10	0.0404018	0.161607
f3799	F	Headaches for 1 month	glia_Mmus_c1_sMF	1.50122e-09	1.16302e-09	0.0983867	0.262364
f3414	F	Hip pain for 1 month	glia_Mmus_c1_sMF	6.72089e-10	8.24444e-10	0.207478	0.414956
f3571	F	Back pain for 1 month	glia_Mmus_c1_sMF	3.65898e-10	7.99763e-10	0.323653	0.517845
f3404	F	Neck/shoulder pain for 1 month	glia_Mmus_c1_sMF	-5.24374e-11	9.01509e-10	0.523192	0.697589
f3741	F	Stomach/abdominal pain for 1 month	glia_Mmus_c1_sMF	-5.57014e-10	8.82019e-10	0.73615	0.841314
f3773	F	Knee pain for 1 month	glia_Mmus_c1_sMF	-9.87078e-10	8.0523e-10	0.889869	0.889869
f3741	F	Stomach/abdominal pain for 1 month	glia_Mmus_c2_sMF	2.14347e-09	9.52062e-10	0.0121801	0.0974411
f4067	F	Facial pains for 1 month	glia_Mmus_c2_sMF	8.45529e-10	8.68187e-10	0.165053	0.462253
f2956	F	General pain for 1 month	glia_Mmus_c2_sMF	7.03931e-10	8.71455e-10	0.209613	0.462253
f3571	F	Back pain for 1 month	glia_Mmus_c2_sMF	6.83167e-10	9.29301e-10	0.231127	0.462253
f3799	F	Headaches for 1 month	glia_Mmus_c2_sMF	3.2205e-10	1.09174e-09	0.384002	0.614403
f3773	F	Knee pain for 1 month	glia_Mmus_c2_sMF	-2.04812e-10	8.72177e-10	0.592829	0.790439
f3404	F	Neck/shoulder pain for 1 month	glia_Mmus_c2_sMF	-8.46605e-10	9.93135e-10	0.80302	0.899412
f3414	F	Hip pain for 1 month	glia_Mmus_c2_sMF	-1.1781e-09	9.21683e-10	0.899412	0.899412
f3773	F	Knee pain for 1 month	glia_Mmus_c3_sMF	1.22795e-09	7.7626e-10	0.0568383	0.454707
f3571	F	Back pain for 1 month	glia_Mmus_c3_sMF	9.07567e-10	8.62224e-10	0.146265	0.585059
f2956	F	General pain for 1 month	glia_Mmus_c3_sMF	6.22713e-10	8.04637e-10	0.219494	0.585316
f4067	F	Facial pains for 1 month	glia_Mmus_c3_sMF	7.48358e-11	8.57288e-10	0.465219	0.72232
f3799	F	Headaches for 1 month	glia_Mmus_c3_sMF	2.68142e-11	9.24786e-10	0.488434	0.72232
f3414	F	Hip pain for 1 month	glia_Mmus_c3_sMF	-8.94379e-11	8.53271e-10	0.54174	0.72232
f3404	F	Neck/shoulder pain for 1 month	glia_Mmus_c3_sMF	-3.36288e-10	9.04308e-10	0.645006	0.73715
f3741	F	Stomach/abdominal pain for 1 month	glia_Mmus_c3_sMF	-7.72568e-10	8.12356e-10	0.829203	0.829203
f3773	F	Knee pain for 1 month	glia_Mmus_c4_sMF	7.77605e-10	8.89751e-10	0.19107	0.454952
f3414	F	Hip pain for 1 month	glia_Mmus_c4_sMF	7.61407e-10	9.15266e-10	0.202734	0.454952
f3571	F	Back pain for 1 month	glia_Mmus_c4_sMF	8.27522e-10	1.03784e-09	0.212623	0.454952
f3404	F	Neck/shoulder pain for 1 month	glia_Mmus_c4_sMF	4.59381e-10	8.6455e-10	0.297587	0.454952
f3799	F	Headaches for 1 month	glia_Mmus_c4_sMF	5.16742e-10	1.22425e-09	0.33648	0.454952
f2956	F	General pain for 1 month	glia_Mmus_c4_sMF	3.37988e-10	8.26069e-10	0.341214	0.454952
f4067	F	Facial pains for 1 month	glia_Mmus_c4_sMF	-1.95871e-10	9.97473e-10	0.577839	0.660387
f3741	F	Stomach/abdominal pain for 1 month	glia_Mmus_c4_sMF	-5.66227e-10	9.39159e-10	0.726715	0.726715
f2956	F	General pain for 1 month	glia_Mmus_c5_sMF	1.89586e-09	9.00988e-10	0.0176803	0.141442
f3773	F	Knee pain for 1 month	glia_Mmus_c5_sMF	9.2303e-10	9.94293e-10	0.176619	0.510002
f3799	F	Headaches for 1 month	glia_Mmus_c5_sMF	5.55417e-10	1.09087e-09	0.305324	0.510002
f3414	F	Hip pain for 1 month	glia_Mmus_c5_sMF	4.04567e-10	8.80075e-10	0.322867	0.510002
f3571	F	Back pain for 1 month	glia_Mmus_c5_sMF	3.64715e-10	9.00281e-10	0.342697	0.510002
f4067	F	Facial pains for 1 month	glia_Mmus_c5_sMF	2.73771e-10	9.15874e-10	0.382501	0.510002
f3741	F	Stomach/abdominal pain for 1 month	glia_Mmus_c5_sMF	-6.39305e-11	9.16999e-10	0.527791	0.603189
f3404	F	Neck/shoulder pain for 1 month	glia_Mmus_c5_sMF	-5.79635e-10	9.36231e-10	0.73208	0.73208
f3414	F	Hip pain for 1 month	glia_Mmus_c6_sMF	2.8966e-09	9.62908e-10	0.00131412	0.0105129
f3571	F	Back pain for 1 month	glia_Mmus_c6_sMF	1.08852e-09	8.75118e-10	0.106777	0.427107
f4067	F	Facial pains for 1 month	glia_Mmus_c6_sMF	8.69941e-10	9.58938e-10	0.182153	0.48574
f2956	F	General pain for 1 month	glia_Mmus_c6_sMF	1.47512e-10	7.71506e-10	0.424184	0.678229
f3773	F	Knee pain for 1 month	glia_Mmus_c6_sMF	4.91414e-11	7.42911e-10	0.47363	0.678229
f3741	F	Stomach/abdominal pain for 1 month	glia_Mmus_c6_sMF	-1.78131e-11	8.19441e-10	0.508672	0.678229
f3799	F	Headaches for 1 month	glia_Mmus_c6_sMF	-5.44476e-10	9.68581e-10	0.712989	0.795561
f3404	F	Neck/shoulder pain for 1 month	glia_Mmus_c6_sMF	-7.99499e-10	9.68067e-10	0.795561	0.795561
f3571	F	Back pain for 1 month	glia_Mmus_c7_sMF	7.18559e-10	9.32083e-10	0.220378	0.521731
f3799	F	Headaches for 1 month	glia_Mmus_c7_sMF	7.47914e-10	1.07391e-09	0.243077	0.521731
f4067	F	Facial pains for 1 month	glia_Mmus_c7_sMF	4.36377e-10	9.40259e-10	0.321287	0.521731
f3773	F	Knee pain for 1 month	glia_Mmus_c7_sMF	3.11685e-10	8.36341e-10	0.354694	0.521731
f3404	F	Neck/shoulder pain for 1 month	glia_Mmus_c7_sMF	2.87084e-10	9.14036e-10	0.376729	0.521731
f3414	F	Hip pain for 1 month	glia_Mmus_c7_sMF	2.44367e-10	8.85593e-10	0.391298	0.521731
f3741	F	Stomach/abdominal pain for 1 month	glia_Mmus_c7_sMF	-2.26749e-10	1.01316e-09	0.588545	0.672623
f2956	F	General pain for 1 month	glia_Mmus_c7_sMF	-9.63947e-10	8.53568e-10	0.870617	0.870617
f3414	F	Hip pain for 1 month	glia_Mmus_c8_sMF	5.44522e-10	9.22187e-10	0.277438	0.515587
f3571	F	Back pain for 1 month	glia_Mmus_c8_sMF	5.4639e-10	9.35825e-10	0.279658	0.515587
f3404	F	Neck/shoulder pain for 1 month	glia_Mmus_c8_sMF	3.08994e-10	1.00634e-09	0.379403	0.515587
f4067	F	Facial pains for 1 month	glia_Mmus_c8_sMF	2.72129e-10	9.17842e-10	0.383429	0.515587
f3799	F	Headaches for 1 month	glia_Mmus_c8_sMF	2.96774e-10	1.01977e-09	0.385518	0.515587
f3773	F	Knee pain for 1 month	glia_Mmus_c8_sMF	2.36262e-10	8.20481e-10	0.386691	0.515587
f3741	F	Stomach/abdominal pain for 1 month	glia_Mmus_c8_sMF	2.87249e-11	8.86933e-10	0.487082	0.556665
f2956	F	General pain for 1 month	glia_Mmus_c8_sMF	-1.15627e-09	8.24085e-10	0.919706	0.919706
f3571	F	Back pain for 1 month	glia_Mmus_c9_sMF	2.21865e-09	9.81792e-10	0.0119169	0.0953355
f3741	F	Stomach/abdominal pain for 1 month	glia_Mmus_c9_sMF	4.31216e-10	9.96139e-10	0.332548	0.88093
f3799	F	Headaches for 1 month	glia_Mmus_c9_sMF	3.39112e-10	1.18636e-09	0.3875	0.88093
f3404	F	Neck/shoulder pain for 1 month	glia_Mmus_c9_sMF	-8.74844e-11	1.02819e-09	0.533904	0.88093
f3414	F	Hip pain for 1 month	glia_Mmus_c9_sMF	-3.39104e-10	1.02779e-09	0.629276	0.88093
f3773	F	Knee pain for 1 month	glia_Mmus_c9_sMF	-4.68924e-10	9.54613e-10	0.688364	0.88093
f2956	F	General pain for 1 month	glia_Mmus_c9_sMF	-6.61347e-10	8.91868e-10	0.770814	0.88093
f4067	F	Facial pains for 1 month	glia_Mmus_c9_sMF	-1.57771e-09	9.93743e-10	0.943817	0.943817
f3404	F	Neck/shoulder pain for 1 month	glia_Mmus_c10_sMF	1.3297e-09	8.66508e-10	0.0624465	0.330395
f3571	F	Back pain for 1 month	glia_Mmus_c10_sMF	8.61054e-10	8.15435e-10	0.145497	0.330395
f3414	F	Hip pain for 1 month	glia_Mmus_c10_sMF	8.09612e-10	8.10245e-10	0.158844	0.330395
f4067	F	Facial pains for 1 month	glia_Mmus_c10_sMF	7.70216e-10	7.91329e-10	0.165197	0.330395
f3773	F	Knee pain for 1 month	glia_Mmus_c10_sMF	3.19686e-10	7.30515e-10	0.330832	0.529331
f2956	F	General pain for 1 month	glia_Mmus_c10_sMF	-4.67479e-10	7.39734e-10	0.736292	0.970749
f3799	F	Headaches for 1 month	glia_Mmus_c10_sMF	-9.20993e-10	8.20949e-10	0.86904	0.970749
f3741	F	Stomach/abdominal pain for 1 month	glia_Mmus_c10_sMF	-1.46978e-09	7.76872e-10	0.970749	0.970749
f3404	F	Neck/shoulder pain for 1 month	glia_Mmus_c11_sMF	2.19462e-09	8.53714e-10	0.00507506	0.0406005
f3571	F	Back pain for 1 month	glia_Mmus_c11_sMF	1.32202e-09	8.884e-10	0.0683634	0.273454
f4067	F	Facial pains for 1 month	glia_Mmus_c11_sMF	1.01629e-09	8.73268e-10	0.122257	0.32602
f3414	F	Hip pain for 1 month	glia_Mmus_c11_sMF	7.69695e-10	8.44692e-10	0.181091	0.362182
f3773	F	Knee pain for 1 month	glia_Mmus_c11_sMF	4.60554e-10	8.43528e-10	0.292538	0.468061
f2956	F	General pain for 1 month	glia_Mmus_c11_sMF	1.11695e-10	7.77094e-10	0.442855	0.506725
f3741	F	Stomach/abdominal pain for 1 month	glia_Mmus_c11_sMF	1.27761e-10	8.97232e-10	0.443384	0.506725
f3799	F	Headaches for 1 month	glia_Mmus_c11_sMF	-9.64675e-10	9.6599e-10	0.841015	0.841015

## Sheet: Mmus, chronic, MF
UKB	sex	desc	cluster	coef	coef_se	coef_P	coef_FDR
f2956	MF	General pain for 3+ months	glia_Mmus_c1_sMF	2.71293e-09	1.69826e-09	0.0550798	0.440639
f3799	MF	Headaches for 3+ months	glia_Mmus_c1_sMF	4.87537e-09	3.9934e-09	0.11107	0.44428
f3741	MF	Stomach/abdominal pain for 3+ months	glia_Mmus_c1_sMF	1.59619e-09	1.75177e-09	0.181099	0.482931
f3773	MF	Knee pain for 3+ months	glia_Mmus_c1_sMF	5.73224e-10	1.90525e-09	0.381759	0.629517
f4067	MF	Facial pains for 3+ months	glia_Mmus_c1_sMF	3.0148e-10	1.40667e-09	0.415148	0.629517
f3404	MF	Neck/shoulder pain for 3+ months	glia_Mmus_c1_sMF	1.14355e-10	1.63604e-09	0.472138	0.629517
f3414	MF	Hip pain for 3+ months	glia_Mmus_c1_sMF	-8.98579e-10	1.71002e-09	0.700375	0.763235
f3571	MF	Back pain for 3+ months	glia_Mmus_c1_sMF	-1.21871e-09	1.70034e-09	0.763235	0.763235
f3741	MF	Stomach/abdominal pain for 3+ months	glia_Mmus_c2_sMF	4.9935e-09	1.81242e-09	0.00293321	0.0234657
f3404	MF	Neck/shoulder pain for 3+ months	glia_Mmus_c2_sMF	1.88176e-09	1.79473e-09	0.147207	0.325878
f3799	MF	Headaches for 3+ months	glia_Mmus_c2_sMF	2.48867e-09	2.51578e-09	0.161277	0.325878
f3773	MF	Knee pain for 3+ months	glia_Mmus_c2_sMF	1.92351e-09	1.95787e-09	0.162939	0.325878
f3571	MF	Back pain for 3+ months	glia_Mmus_c2_sMF	1.41425e-09	2.01989e-09	0.241913	0.38706
f3414	MF	Hip pain for 3+ months	glia_Mmus_c2_sMF	7.48111e-11	1.91632e-09	0.48443	0.558599
f4067	MF	Facial pains for 3+ months	glia_Mmus_c2_sMF	4.28448e-11	1.52237e-09	0.488774	0.558599
f2956	MF	General pain for 3+ months	glia_Mmus_c2_sMF	-2.28943e-09	1.7392e-09	0.905975	0.905975
f4067	MF	Facial pains for 3+ months	glia_Mmus_c3_sMF	3.57059e-09	1.53488e-09	0.0100015	0.080012
f3799	MF	Headaches for 3+ months	glia_Mmus_c3_sMF	3.13903e-09	2.54757e-09	0.108944	0.303336
f3773	MF	Knee pain for 3+ months	glia_Mmus_c3_sMF	2.08289e-09	1.83258e-09	0.127855	0.303336
f2956	MF	General pain for 3+ months	glia_Mmus_c3_sMF	1.67904e-09	1.63123e-09	0.151668	0.303336
f3404	MF	Neck/shoulder pain for 3+ months	glia_Mmus_c3_sMF	6.22516e-10	1.80989e-09	0.365441	0.506649
f3741	MF	Stomach/abdominal pain for 3+ months	glia_Mmus_c3_sMF	5.27489e-10	1.72655e-09	0.379987	0.506649
f3571	MF	Back pain for 3+ months	glia_Mmus_c3_sMF	7.03742e-11	1.67629e-09	0.483256	0.542695
f3414	MF	Hip pain for 3+ months	glia_Mmus_c3_sMF	-2.01481e-10	1.87902e-09	0.542695	0.542695
f2956	MF	General pain for 3+ months	glia_Mmus_c4_sMF	3.77064e-09	1.85288e-09	0.0209247	0.167398
f3741	MF	Stomach/abdominal pain for 3+ months	glia_Mmus_c4_sMF	2.76493e-09	2.08133e-09	0.0920153	0.30098
f4067	MF	Facial pains for 3+ months	glia_Mmus_c4_sMF	1.98263e-09	1.63662e-09	0.112867	0.30098
f3773	MF	Knee pain for 3+ months	glia_Mmus_c4_sMF	3.81627e-10	1.92444e-09	0.421403	0.692774
f3799	MF	Headaches for 3+ months	glia_Mmus_c4_sMF	3.96509e-10	2.34923e-09	0.432984	0.692774
f3414	MF	Hip pain for 3+ months	glia_Mmus_c4_sMF	-5.83805e-10	2.01341e-09	0.614076	0.818768
f3571	MF	Back pain for 3+ months	glia_Mmus_c4_sMF	-1.31113e-09	1.74061e-09	0.774353	0.853931
f3404	MF	Neck/shoulder pain for 3+ months	glia_Mmus_c4_sMF	-1.99143e-09	1.8904e-09	0.853931	0.853931
f2956	MF	General pain for 3+ months	glia_Mmus_c5_sMF	1.39386e-09	1.66047e-09	0.200612	0.978105
f4067	MF	Facial pains for 3+ months	glia_Mmus_c5_sMF	9.92785e-10	1.71645e-09	0.281499	0.978105
f3571	MF	Back pain for 3+ months	glia_Mmus_c5_sMF	-3.22738e-10	1.79129e-09	0.571491	0.978105
f3741	MF	Stomach/abdominal pain for 3+ months	glia_Mmus_c5_sMF	-1.40908e-09	1.72709e-09	0.792713	0.978105
f3799	MF	Headaches for 3+ months	glia_Mmus_c5_sMF	-2.51425e-09	2.42126e-09	0.85046	0.978105
f3414	MF	Hip pain for 3+ months	glia_Mmus_c5_sMF	-1.92884e-09	1.71756e-09	0.869283	0.978105
f3404	MF	Neck/shoulder pain for 3+ months	glia_Mmus_c5_sMF	-2.26093e-09	1.9294e-09	0.879368	0.978105
f3773	MF	Knee pain for 3+ months	glia_Mmus_c5_sMF	-3.56555e-09	1.76855e-09	0.978105	0.978105
f3741	MF	Stomach/abdominal pain for 3+ months	glia_Mmus_c6_sMF	1.08512e-09	1.83837e-09	0.277508	0.98479
f3773	MF	Knee pain for 3+ months	glia_Mmus_c6_sMF	3.6042e-10	1.68385e-09	0.415256	0.98479
f4067	MF	Facial pains for 3+ months	glia_Mmus_c6_sMF	-5.63381e-10	1.38881e-09	0.657503	0.98479
f3571	MF	Back pain for 3+ months	glia_Mmus_c6_sMF	-1.18365e-09	1.73126e-09	0.752914	0.98479
f3404	MF	Neck/shoulder pain for 3+ months	glia_Mmus_c6_sMF	-1.90552e-09	1.78616e-09	0.856974	0.98479
f2956	MF	General pain for 3+ months	glia_Mmus_c6_sMF	-2.28391e-09	1.65558e-09	0.916133	0.98479
f3799	MF	Headaches for 3+ months	glia_Mmus_c6_sMF	-4.13696e-09	2.32211e-09	0.962589	0.98479
f3414	MF	Hip pain for 3+ months	glia_Mmus_c6_sMF	-3.57144e-09	1.64995e-09	0.98479	0.98479
f3741	MF	Stomach/abdominal pain for 3+ months	glia_Mmus_c7_sMF	2.64634e-09	1.72746e-09	0.0627709	0.502167
f3799	MF	Headaches for 3+ months	glia_Mmus_c7_sMF	2.94319e-09	2.74266e-09	0.141609	0.566438
f3404	MF	Neck/shoulder pain for 3+ months	glia_Mmus_c7_sMF	9.15333e-10	2.02736e-09	0.325818	0.868849
f4067	MF	Facial pains for 3+ months	glia_Mmus_c7_sMF	-5.31542e-10	1.52611e-09	0.636192	0.964034
f3571	MF	Back pain for 3+ months	glia_Mmus_c7_sMF	-1.05955e-09	2.06938e-09	0.69568	0.964034
f3414	MF	Hip pain for 3+ months	glia_Mmus_c7_sMF	-1.31138e-09	2.21572e-09	0.723026	0.964034
f3773	MF	Knee pain for 3+ months	glia_Mmus_c7_sMF	-2.89345e-09	1.77636e-09	0.94833	0.968258
f2956	MF	General pain for 3+ months	glia_Mmus_c7_sMF	-2.83884e-09	1.52972e-09	0.968258	0.968258
f3741	MF	Stomach/abdominal pain for 3+ months	glia_Mmus_c8_sMF	2.07498e-09	1.88222e-09	0.135141	0.963366
f3799	MF	Headaches for 3+ months	glia_Mmus_c8_sMF	9.99757e-10	2.92109e-09	0.36608	0.963366
f4067	MF	Facial pains for 3+ months	glia_Mmus_c8_sMF	1.95794e-10	1.6072e-09	0.45152	0.963366
f3404	MF	Neck/shoulder pain for 3+ months	glia_Mmus_c8_sMF	-4.74304e-10	1.9095e-09	0.598084	0.963366
f2956	MF	General pain for 3+ months	glia_Mmus_c8_sMF	-8.81305e-10	1.56138e-09	0.713772	0.963366
f3414	MF	Hip pain for 3+ months	glia_Mmus_c8_sMF	-1.73585e-09	1.91169e-09	0.818066	0.963366
f3773	MF	Knee pain for 3+ months	glia_Mmus_c8_sMF	-3.70668e-09	2.09723e-09	0.961421	0.963366
f3571	MF	Back pain for 3+ months	glia_Mmus_c8_sMF	-3.31648e-09	1.85158e-09	0.963366	0.963366
f2956	MF	General pain for 3+ months	glia_Mmus_c9_sMF	2.36023e-09	1.80875e-09	0.0959637	0.606767
f3414	MF	Hip pain for 3+ months	glia_Mmus_c9_sMF	1.70398e-09	1.89163e-09	0.183847	0.606767
f3404	MF	Neck/shoulder pain for 3+ months	glia_Mmus_c9_sMF	1.417e-09	1.89698e-09	0.227538	0.606767
f3741	MF	Stomach/abdominal pain for 3+ months	glia_Mmus_c9_sMF	-7.74418e-10	1.9416e-09	0.655	0.882874
f4067	MF	Facial pains for 3+ months	glia_Mmus_c9_sMF	-7.60164e-10	1.64101e-09	0.6784	0.882874
f3773	MF	Knee pain for 3+ months	glia_Mmus_c9_sMF	-1.86616e-09	1.95882e-09	0.829628	0.882874
f3571	MF	Back pain for 3+ months	glia_Mmus_c9_sMF	-2.25707e-09	1.93363e-09	0.878449	0.882874
f3799	MF	Headaches for 3+ months	glia_Mmus_c9_sMF	-3.1179e-09	2.62124e-09	0.882874	0.882874
f3799	MF	Headaches for 3+ months	glia_Mmus_c10_sMF	2.78657e-09	2.14736e-09	0.0971994	0.777595
f3571	MF	Back pain for 3+ months	glia_Mmus_c10_sMF	3.39217e-10	1.73049e-09	0.422296	0.969583
f4067	MF	Facial pains for 3+ months	glia_Mmus_c10_sMF	-6.11234e-10	1.3481e-09	0.67487	0.969583
f3414	MF	Hip pain for 3+ months	glia_Mmus_c10_sMF	-1.41119e-09	1.46311e-09	0.832606	0.969583
f3741	MF	Stomach/abdominal pain for 3+ months	glia_Mmus_c10_sMF	-1.46967e-09	1.50477e-09	0.835635	0.969583
f3404	MF	Neck/shoulder pain for 3+ months	glia_Mmus_c10_sMF	-2.41725e-09	1.47313e-09	0.94959	0.969583
f2956	MF	General pain for 3+ months	glia_Mmus_c10_sMF	-2.38015e-09	1.41347e-09	0.9539	0.969583
f3773	MF	Knee pain for 3+ months	glia_Mmus_c10_sMF	-2.74141e-09	1.46232e-09	0.969583	0.969583
f3404	MF	Neck/shoulder pain for 3+ months	glia_Mmus_c11_sMF	1.5595e-09	1.87321e-09	0.202555	0.845333
f4067	MF	Facial pains for 3+ months	glia_Mmus_c11_sMF	7.59234e-10	1.47268e-09	0.303085	0.845333
f3741	MF	Stomach/abdominal pain for 3+ months	glia_Mmus_c11_sMF	4.1588e-10	1.72971e-09	0.404997	0.845333
f3799	MF	Headaches for 3+ months	glia_Mmus_c11_sMF	4.16857e-10	2.1369e-09	0.422667	0.845333
f2956	MF	General pain for 3+ months	glia_Mmus_c11_sMF	-9.00461e-10	1.51712e-09	0.723587	0.95788
f3414	MF	Hip pain for 3+ months	glia_Mmus_c11_sMF	-1.78779e-09	1.68335e-09	0.855891	0.95788
f3571	MF	Back pain for 3+ months	glia_Mmus_c11_sMF	-2.51497e-09	1.72057e-09	0.928089	0.95788
f3773	MF	Knee pain for 3+ months	glia_Mmus_c11_sMF	-2.96315e-09	1.71618e-09	0.95788	0.95788

[truncated: 2 more sheets: Mmus, chronic, M, Mmus, chronic, F]
