# Supplementary material for: Single-cell RNA sequencing reveals time- and sex-specific responses of mouse spinal cord microglia to peripheral nerve injury and links ApoE to chronic pain
Source: Nat Commun. 2022 Feb 11;13:843. doi: 10.1038/s41467-022-28473-8 (PMC8837774; doi:10.1038/s41467-022-28473-8)
Supplement: Supplementary file 14 — Supplementary Data 11 [file 41467_2022_28473_MOESM14_ESM.xlsx]

## Sheet: desc
COLUMN	DATASET	DESCRIPTION
HGNC.symbol		human gene symbol
MGI.symbol		mouse gene symbol
cluster	microglia	cluster identifier
nbsamples	microglia	nb of samples in that cluster
beta	microglia	logistic regression's effect size for association between gene expression and cluster membership
stat	microglia	logistic regression's statistic
pval	microglia	P-value of logistic regression
fdr	microglia	genome-wide, FDR-corrected P-value
expr_avg_in	microglia	average expression in samples of the cluster
expr_avg_out	microglia	average expression in samples not of the cluster
expr_sd_all	microglia	expression standard deviation across all samples
PHENO	GWAS	the phenotype; { acute, chronic } x { pain site }
NSNPS	GWAS	total number of SNPs in the gene
NPARAM	GWAS	total number of independent SNPs in the gene
N	GWAS	number of samples in the GWAS
ZSTAT	GWAS	MAGMA's test statistic of association between gene and phenotype
P	GWAS	MAGMA' P-value
FDR	GWAS	genome-wide, FDR-corrected P-value
area		product of the two test statistics { microglia } x { GWAS }
Lists of genes are such that:
FDR microglia	<= 20%	indicating genome-wide significance for microglia
FDR GWAS	<= 20%	indicating genome-wide significance for GWAS
stat microglia	>= 0	indicating gene expression specificity for that cluster

## Sheet: heatmap cell #a
		mouse microglia									human GWAS
HGNC.symbol	MGI.symbol	cluster	nbsamples	beta	stat	pval	fdr	expr_avg_in	expr_avg_out	expr_sd_all	PHENO	NSNPS	NPARAM	N	ZSTAT	P	FDR	area
RABEPK	Rabepk	5	13799	0.670845	35.4355	4.84467e-275	5.23711e-273	0.206828	0.0940512	0.344922	acute back pain	82	16	196034	3.4724	0.00025795	0.11767	123.046
FGF18	Fgf18	5	13799	2.37807	24.3871	2.346e-131	1.4005e-129	0.0169333	0.00115242	0.0519753	acute back pain	90	21	196034	4.0938	2.1218e-05	0.0348747	99.8358
MAN1A2	Man1a2	5	13799	0.180255	15.5023	3.34612e-54	8.32752e-53	0.807433	0.71557	0.740797	acute back pain	458	27	196034	3.2707	0.00053648	0.167234	50.7034
INVS	Invs	5	13799	0.332185	9.63491	5.69445e-22	6.54219e-21	0.0565761	0.0384309	0.215151	acute back pain	376	29	196034	3.8316	6.3658e-05	0.0618827	36.9171
ATP2B1	Atp2b1	5	13799	0.074371	6.56059	5.3594e-11	3.71693e-10	0.829494	0.79511	0.770811	acute back pain	220	29	196034	4.1839	1.4327e-05	0.0287814	27.4489
CRISPLD2	Crispld2	5	13799	1.50021	8.21311	2.15534e-16	1.97271e-15	0.00290505	0.000424319	0.0273331	acute back pain	504	60	196034	3.2757	0.00052706	0.167234	26.9037
JRKL	Jrkl	5	13799	0.222155	7.46627	8.25001e-14	6.71074e-13	0.0764846	0.0595255	0.264161	acute back pain	6	4	196034	3.3964	0.00034137	0.140272	25.3584
TAOK1	Taok1	5	13799	0.0927952	7.22829	4.89122e-13	3.80719e-12	0.546803	0.510323	0.669569	acute back pain	291	18	196034	3.1806	0.00073495	0.192578	22.9903
SLC33A1	Slc33a1	5	13799	0.172609	6.88169	5.9146e-12	4.35667e-11	0.116192	0.0982868	0.326063	acute back pain	58	13	196034	3.1931	0.0007038	0.191748	21.9739
BMPR1A	Bmpr1a	5	13799	0.11371	4.91513	8.87234e-07	4.53713e-06	0.13534	0.121957	0.3629	acute back pain	420	44	196034	3.3771	0.0003663	0.147171	16.5989
MYRFL	Myrfl	5	13799	2.03325	3.83574	0.000125187	0.000517418	0.000582796	4.45386e-05	0.0106207	acute back pain	322	31	196034	3.9994	3.1757e-05	0.0410119	15.3407
FAM76B	Fam76b	5	13799	0.0608506	3.75817	0.000171162	0.000698061	0.297483	0.284911	0.533841	acute back pain	69	12	196034	4.0047	3.1043e-05	0.0410119	15.0503
CEP57	Cep57	5	13799	0.091842	3.91165	9.16691e-05	0.00038479	0.127473	0.118073	0.362146	acute back pain	149	17	196034	3.6531	0.00012956	0.0841202	14.2896
TBCEL	Tbcel	5	13799	0.114046	3.9589	7.52953e-05	0.000318977	0.0836301	0.0748449	0.289928	acute back pain	182	19	196034	3.3369	0.00042359	0.154432	13.2105
PKD1L3	Pkd1l3	5	13799	0.680146	2.93235	0.00336405	0.0114069	0.00137041	0.000652686	0.0276925	acute back pain	325	29	196034	4.3104	8.1487e-06	0.0184161	12.6396
GTF2H4	Gtf2h4	5	13799	0.106461	3.17598	0.0014933	0.00535881	0.0636808	0.0578791	0.250617	acute back pain	26	8	196034	3.8719	5.3986e-05	0.0610042	12.2971
ERP44	Erp44	5	13799	0.037782	2.19234	0.0283549	0.0802873	0.273655	0.26894	0.50691	acute back pain	213	23	196034	4.3461	6.9303e-06	0.0184161	9.52813
CREB3L1	Creb3l1	5	13799	0.160177	2.91885	0.00351327	0.0118812	0.0229897	0.0196449	0.148735	acute back pain	94	24	196034	3.1588	0.00079214	0.198915	9.22006
EDIL3	Edil3	5	13799	0.474682	2.71658	0.00659596	0.0212856	0.00171181	0.0008137	0.0360224	acute back pain	993	103	196034	3.3346	0.00042708	0.154432	9.05872
ADGRB1	Adgrb1	5	13799	1.21341	2.45851	0.0139513	0.0422098	0.000343774	9.14692e-05	0.0109897	acute back pain	173	36	196034	3.328	0.00043742	0.15507	8.18194
DMTF1	Dmtf1	5	13799	0.0333996	1.91646	0.0553064	0.145641	0.248773	0.244077	0.498844	acute back pain	141	12	196034	3.3162	0.00045631	0.156058	6.35537
TTYH2	Ttyh2	5	13799	0.0887923	1.87763	0.0604313	0.157284	0.029657	0.0268524	0.17664	acute back pain	166	25	196034	3.207	0.00067072	0.189478	6.02157
IGFBP3	Igfbp3	5	13799	1.80914	1.89918	0.0575407	0.150718	0.000116704	1.17812e-05	0.0050331	acute back pain	18	7	196034	3.1649	0.00077564	0.198915	6.01072

## Sheet: generifs cell #a
GeneID	symbol	TaxID	PubMedID	timestamp	GeneRIF
575	ADGRB1	9606	11875720	2010-01-21 00:00	brain-specific angiogenesis inhibitor 1 over-expression suppresses tumour angiogenesis
575	ADGRB1	9606	12074842	2010-01-21 00:00	BAI1 was expressed in cerebral neurons but not astrocytes. It was localized in the cytoplasm and cell membrane. BAI1 protein may play an important role in synapse formation and signal transduction
575	ADGRB1	9606	12507886	2010-01-21 00:00	BAI1 was widely expressed in normal brain but was absent in 28 glioma cell lines and in the majority of human glioblastoma investigated. BAI1 expression did not correlate with TP53 status
575	ADGRB1	9606	21724586	2011-10-29 10:21	MBD2 overexpression during gliomagenesis may drive tumor growth by suppressing the antiangiogenic activity of a key tumor BAI1.
575	ADGRB1	9606	22330140	2013-05-18 10:27	Proprotein convertases, primarily furin, activate latent matrix metalloproteinase-14, which then directly cleaves BAI1 to release the bioactive fragment.
575	ADGRB1	9606	23595754	2013-06-22 12:10	The results of this study indicated that BAI1 plays an important role in synaptogenesis that is mechanistically distinct from its role in phagocytosis.
575	ADGRB1	9606	23782696	2013-10-26 10:59	findings demonstrate that BAI1 is a synaptic receptor that can activate both the Rho and ERK pathways, with the N-terminal and C-terminal regions of the receptor playing key roles in the regulation of BAI1 signaling activity
575	ADGRB1	9606	24509909	2014-06-21 13:01	recognition of apoptotic cells by BAI1 contributes to their clearance in the human gastric mucosa and this is associated with anti-inflammatory effects
575	ADGRB1	9606	25376607	2015-10-03 10:09	Results show that lower BAI1 expression correlates with poorer patient survival, and high Nestin expression is associated with an increased probability of metastases in breast cancer patients.
575	ADGRB1	9606	26129954	2016-05-21 10:18	BAI1 may be involved in the negative regulation of bladder transitional cell carcinoma microvascular proliferation, and its expression may be associated with a reduction in p53 mutations.
575	ADGRB1	9606	26710850	2016-07-16 11:05	Data suggest agonist-induced signal transduction via either BAI1/ADGRB1 or GPR56/ADGRG1 does not require conserved membrane-proximal stalk region; thus, it appears GAIN domain cleavage via autoproteolysis is not necessary for receptor activation.
575	ADGRB1	9606	27852701	2018-02-10 12:03	We have uncovered a new role for BAI1 in facilitating macrophage anti-viral responses. We show that arming oHSV with antiangiogenic Vstat120 also shields them from inflammatory macrophage antiviral response, without reducing safety
575	ADGRB1	9606	29894688	2019-05-25 11:46	Brain-specific angiogenesis inhibitor 1 (BAI1) prevents proto-oncogene Protein c-mdm2 (Mdm2)-mediated tumor supressor p53 (p53) polyubiquitination, and its loss substantially reduces p53 levels.
107831	Adgrb1	10090	17960134	2010-01-21 00:00	BAI1 is a phosphatidylserine recognition receptor that can directly recruit a Rac-GEF complex to mediate the uptake of apoptotic cells.
107831	Adgrb1	10090	20888903	2011-10-15 11:50	expression pattern in brain regions and role as anti-angiogenic factor in mature neuropil
107831	Adgrb1	10090	21245295	2011-03-26 10:23	findings identify BAI1 as a pattern recognition receptor that mediates nonopsonic phagocytosis of Gram-negative bacteria by macrophages and directly affects the host response to infection
107831	Adgrb1	10090	23615608	2013-06-01 12:00	data identify apoptotic cells as a new type of cue that induces signalling via the phosphatidylserine receptor BAI1 to promote fusion of healthy myoblasts, with important implications for muscle development and repair
107831	Adgrb1	10090	25751059	2015-07-04 11:00	BAI1(-) mice have deficits in hippocampus-dependent spatial learning and memory, enhanced long-term potentiation, impaired long-term depression, and postsynaptic density thinning. BAI1 stops PSD-95 polyubiquitination/degradation via interaction with MDM2.
107831	Adgrb1	10090	26838550	2016-10-29 11:26	these findings suggest that BAI1 mediates the clearance of Gram-negative bacteria by stimulating both phagocytosis and NADPH oxidase activation, thereby coupling bacterial detection to the cellular microbicidal machinery.
107831	Adgrb1	10090	27037190	2016-10-01 10:04	transgenic mice overexpressing BAI1 had fewer apoptotic cells, reduced inflammation, and attenuated disease. Boosting BAI1-mediated uptake by intestinal epithelial cells was important in attenuating inflammation.
107831	Adgrb1	10090	30604775	2019-02-23 11:02	Study demonstrated that an evolutionarily conserved fragment in the C-terminal cytoplasmic tail of BAI-aGPCRs is specifically recognized by the RBD-ARR-ELMO (RAE) supramodule of the ELMO family scaffolds. The crystal structures of ELMO2-RAE and its complex with BAI1 uncover the molecular basis of BAI/ELMO interactions.
107831	Adgrb1	10090	31461398	2020-02-22 12:48	Rather, BAI1 associates with the Rho-GTPase regulatory protein Bcr late in development and stimulates its cryptic RhoA-GEF activity, which functions together with its Rac1-GAP activity to terminate dendritic arborization.
282641	ATP2B1	9913	17397965	2010-01-21 00:00	To demonstrate the subcellular localization and regulation of bovine sperm PMCA, cell fractionation, enzyme activity determination and Western blotting studies of PMCA in spermatozoa removed from the cauda epididymidis of bull, was performed.
282641	ATP2B1	9913	22905396	2012-09-22 10:09	Adding pure bovine MMP-2 to the smooth muscle membrane suspension causes an increase in Ca(2+)-ATPase activity, but the pretreatment with TIMP-2 inhibits the increase in the enzyme activity
397636	ATP2B1	9823	15471573	2010-01-21 00:00	results suggest that the activating mechanism of ethanol may involve opening an autoinhibitory domain located close to the calmodulin binding domain
397636	ATP2B1	9823	17606608	2010-01-21 00:00	ceramide activates plasma membrane Ca2+-ATPase from kidney-promixal tubule cells with protein kinase A as an intermediate
397636	ATP2B1	9823	20035709	2010-03-22 11:30	Purified plasma membrane Ca2+ ATPase was able to hydrolyze ATP at a very low rate in the absence of Ca2+.
403480	ATP2B1	9615	29085954	2018-11-03 10:20	PMCA2-interacting complex plays a role as calcium oxalate crystal-binding protein.
490	ATP2B1	9606	11786550	2010-01-21 00:00	Plasma membrane Ca2+ ATPase isoform 2b interacts preferentially with Na+/H+ exchanger regulatory factor 2 in apical plasma membranes
490	ATP2B1	9606	12784250	2010-01-21 00:00	role in the intracellular Ca(2+) extrusion of syncytiotrophoblast-like structure originating from the differentiation of cultured trophoblast cells isolated from human term placenta
490	ATP2B1	9606	12851406	2010-01-21 00:00	PMCA1 has a high sensitivity to degradation by calpain
490	ATP2B1	9606	15911623	2010-01-21 00:00	modulation of PMCA has important effects in regulating the proliferation of human breast cancer MCF-7 cells, involving changes in cell cycle kinetics but not cell cycle arrest
490	ATP2B1	9606	16328033	2010-01-21 00:00	Inactivation of the PMCA1 gene is a frequent and early event during oral carcinogenesis, and gene expression may be regulated by an epigenetic mechanism.
490	ATP2B1	9606	16412504	2010-01-21 00:00	PMCA activity is influenced by membrane lipid composition and structure. The naturally high degree of lipid order in plasma membranes such as those found in human lens may serve to support PMCA activity.
490	ATP2B1	9606	16488415	2010-01-21 00:00	Alterations in the region of the alternative splicing site A change the sensitivity to Ca(2+) of the human isoform 4 of the PMCA.
490	ATP2B1	9606	16669348	2010-01-21 00:00	This phenomenon correlates with the greater increase in [Ca2+]c induced by higher concentrations of thrombin, which further confirms that SERCA and PMCA activities are regulated by [Ca2+]c
490	ATP2B1	9606	16933204	2010-01-21 00:00	Despite similar total calcium contents, lower SERCA and PMCA activities were found in sacs associated with hydrocele compared to those associated with undescended testis suggest a difference among the levels of cytosolic calcium.
490	ATP2B1	9606	18657858	2010-01-21 00:00	PMCA1 is shown to be present in the human syncytiotrophoblast homogenate.
490	ATP2B1	9606	18929409	2010-01-21 00:00	PMCA is the main mechanism involved in Ca(2+) efflux in ECV 304 cells.
490	ATP2B1	9606	19017653	2010-01-21 00:00	Muscarinic-induced recruitment of plasma membrane Ca2+-ATPase involves PSD-95/Dlg/Zo-1-mediated interactions.
490	ATP2B1	9606	19070897	2010-01-21 00:00	These results indicate that in intact cells the Ca(2+) pump is protected from glycation-induced inactivation.
490	ATP2B1	9606	19144698	2010-01-21 00:00	Data show that the calcium dependencies of intracellular Ca(2+)-ATPase (SERCA and SPCA) activity are the same in human Alzheimer disease and normal brain but that of plasma membrane Ca(2+)-ATPase (PMCA) is different.
490	ATP2B1	9606	19396169	2009-05-06 21:31	Observational study and genome-wide association study of gene-disease association. (HuGE Navigator)
490	ATP2B1	9606	19430479	2009-05-17 21:32	Observational study, meta-analysis, and genome-wide association study of gene-disease association. (HuGE Navigator)
490	ATP2B1	9606	19840794	2010-01-21 13:07	Data show that in the presence of plasma membrane Ca(2+) ATPase inhibitors, locally-released Ca(2+) propagates from one cell to another, indicating that Ca(2+) was self-amplified to mediate intercellular Ca(2+) waves.
490	ATP2B1	9606	19892708	2010-02-01 11:35	The transmembrane domain of the PMCA undergoes major rearrangements resulting in altered lipid accessibility upon Ca(2+) binding and activation.
490	ATP2B1	9606	19913121	2010-09-15 22:06	Observational study of gene-disease association. (HuGE Navigator)
490	ATP2B1	9606	19960030	2010-01-20 21:35	Observational study of gene-disease association. (HuGE Navigator)
490	ATP2B1	9606	19960030	2010-08-30 11:08	Consistent genetic factors for ATP2B1, CSK, ARSG and CSMD1 were present, which have been shown to be associated with high blood pressure and hypertension in two Korean cohorts.
490	ATP2B1	9606	20414254	2010-06-30 22:05	Observational study of gene-disease association. (HuGE Navigator)
490	ATP2B1	9606	20479155	2010-06-30 22:06	Observational study of gene-disease association. (HuGE Navigator)
490	ATP2B1	9606	20628086	2010-09-15 22:06	Observational study of gene-disease association, gene-environment interaction, and pharmacogenomic / toxicogenomic. (HuGE Navigator)
490	ATP2B1	9606	20700443	2010-12-05 22:08	Observational study, meta-analysis, and genome-wide association study of gene-disease association. (HuGE Navigator)
490	ATP2B1	9606	20852445	2010-12-05 22:08	Observational study of gene-disease association and gene-gene interaction. (HuGE Navigator)
490	ATP2B1	9606	20921432	2010-11-13 10:24	this study confirmed common genetic variation in ATP2B1 to be associated with blood pressure levels and risk of hypertension
490	ATP2B1	9606	21045733	2010-12-05 22:08	Observational study and meta-analysis of gene-disease association. (HuGE Navigator)
490	ATP2B1	9606	21126504	2011-03-05 10:42	Cloned the C-terminal domain of the human PMCA isoform 1b, and characterized its properties in solution. The expressed protein maintains its tendency to oligomerize in aqueous solutions, but it is dissociated by amphipathic molecules.
490	ATP2B1	9606	21400627	2011-12-31 10:42	Immunohistochemical analysis of the distribution of TRPV6 and PMCA1 in the uterus revealed that both proteins are abundantly expressed in the cytoplasm of endometrial and glandular epithelial cells during menstrual phases.
490	ATP2B1	9606	22229515	2012-08-04 10:23	Polymorphism near the ATP2B1 gene is associated with hypertension risk in East Asians.
490	ATP2B1	9606	22246182	2012-05-05 10:04	The authors provide data revealing both functional and physical links between the activation of stromal interacting molecule 1 (STIM1) and PMCA-mediated Ca(2+) clearance.
490	ATP2B1	9606	23079715	2013-06-22 11:22	Association of the ATP2B1 gene and susceptibility to hypertension, blood pressure traits and carotid-femoral pulse wave velocities in a Chinese population.
490	ATP2B1	9606	23759979	2015-01-31 11:15	The present study confirmed the significant association of ATP2B1 rs17249754 with risk of hypertension among Chinese children.
490	ATP2B1	9606	23817774	2014-09-27 11:25	The downregulation of PMCA1 and the disruption of calcium homeostasis may play important roles in UVB-induced HLE B-3 cell apoptosis.
490	ATP2B1	9606	24584935	2014-06-21 10:49	analysis of how human plasma membrane Ca2+ pump PMCA h4xb is hyperactivated by mutation of Glu99 to Lys
490	ATP2B1	9606	24642721	2015-06-27 12:36	Report that ATP2B1 rs2681472 is associated with early-onset preeclampsia in Northern Han Chinese women.
490	ATP2B1	9606	25385345	2015-10-17 10:37	ATP2B1 rs12817819 A allele is associated with increased risk for drug resistant hypertension.
490	ATP2B1	9606	25605721	2015-05-23 12:33	An increase of phosphatidylcholine/detergent molar ratio leads to a biphasic behavior of the PMCA Ca2+-ATPase activity, whose maximum depends on phosphatidylcholine characteristics.
490	ATP2B1	9606	25618516	2016-04-09 10:05	rs11105378 near ATP2B1 was associated with increased systolic and diastolic blood pressure in a Chinese population.
490	ATP2B1	9606	26116539	2015-10-03 10:55	While PMCA1b has a housekeeping function in colon cancer cells, PMCA4b participates in the reorganization of the calcium signaling machinery during cell differentiation.
490	ATP2B1	9606	26307527	2016-05-21 12:44	Data show that plasma membrane Ca(2+)-ATPase (PMCA) was associated with tubulin in normotensive and hypertensive erythrocytes.
490	ATP2B1	9606	26933664	2016-12-17 12:13	Crossover analysis and stratified analysis indicated that BMI has a major effect on the development of hypertension, while ATP2B1 variants have a minor effect
490	ATP2B1	9606	27149052	2016-12-17 10:46	Excessive sodium intake significantly modified the risk of developing Hypertension associated with ATP2B1 rs17249754 genetic trait. Homozygote carriers may be at higher risk of hypertension, when they consume excessive sodium intake.
490	ATP2B1	9606	28934190	2018-07-14 11:29	people with the major allele of ATP2B1 rs17249754 are susceptible to hypertension especially in low intake of Ca and high ratio of Na and K
490	ATP2B1	9606	29416109	2019-06-08 11:53	enhanced eNOS activity induced by ATP2B1 gene silencing may be mediated via higher levels of intracellular Ca(2+), and the effect was confirmed to be dependent on the eNOS-calmodulin interaction
490	ATP2B1	9606	29902063	2019-05-25 11:47	rs17249754-A (OR = 0.43, p = 0.0002) and rs1401982-G (OR = 0.47, p = 0.0007) were associated with decreased susceptibility of concurrent extra and intracranial stenosis even after Bonferroni correction. These two minor alleles were also significantly associated with less stenotic arteries and moderate-to-severe stenosis.
490	ATP2B1	9606	29982197	2019-10-26 10:28	No significant association was found between ATP2B1 gene polymorphism and the odds of high blood pressure.
490	ATP2B1	9606	30190470	2018-12-29 12:32	Cryoelectron microscopy reveals the PMCA1 structure in complex with neuroplastin.
490	ATP2B1	9606	31242870	2020-03-21 11:55	ATP2B1 rs17249754 is positively associated with the risk of developing essential hypertension in patients from Burkina Faso, West Africa.
29598	Atp2b1	10116	16803870	2011-10-07 10:47	A Leu-Ile motif in 'b'-tail splice variants promotes PMCA1b and PMCA2b basolateral sorting in hair cells.
29598	Atp2b1	10116	17938178	2010-01-21 00:00	PKA-mediated phosphorylation of PMCA1 differentially regulates [Ca(2+)](i) clearance in the apical region of parotid acinar cells because of a dynamic translocation of PKA
29598	Atp2b1	10116	18058007	2010-01-21 00:00	review mutagenesis work on the structure-function relationship of transmembrane segment M1 in the Na+,K+-ATPase and the sarco(endo)plasmic reticulum Ca2+-ATPase
29598	Atp2b1	10116	18395836	2010-01-21 00:00	PMCA isoform 1b is released via aposomes of the epithelial cells of the rat coagulating gland and that the localization of PMCA1b in the epithelial cells is influenced by androgens
29598	Atp2b1	10116	19653992	2010-01-21 00:00	Changes in islet plasma membrane calcium-ATPase activity and isoform expression induced by insulin resistance are reported.
29598	Atp2b1	10116	20553254	2011-11-05 11:45	VDR knockdown results in a decrease in [Ca(2)]i in NRK cell lines. *
29598	Atp2b1	10116	20575074	2010-10-23 11:13	Data suggest that PMCA1a is a calcium pump specialized for neurons, where it may contribute to the modulation of somatic and dendritic Ca(2+) transients.
29598	Atp2b1	10116	22713297	2013-02-16 12:06	The contribution of PMCA after nerve injury in a rat model of neuropathic pain, is reported.
29598	Atp2b1	10116	24378673	2014-03-22 11:44	Negative calcium balance in aged ovariectomized female rats is associated with downregulation of PMCA1b.
67972	Atp2b1	10090	12060584	2010-01-21 00:00	Plasma membrane Ca2+-ATPase and NCX1 Na+/Ca2+ exchanger expression in distal convoluted tubule cells mediate calcium efflux.
67972	Atp2b1	10090	12209837	2010-01-21 00:00	Mouse photoreceptors, cone bipolar cells and horizontal cells, which respond to light with a graded polarization, express isoform PMCA1
67972	Atp2b1	10090	15178683	2010-01-21 00:00	results are consistent with an essential housekeeping or developmental function for plasma membrane Ca2+-ATPase (PMCA)1
67972	Atp2b1	10090	16291816	2010-01-21 00:00	Data indicate that plasma membrane Ca(2+)-ATPases 1 and 4, in addition to SERCA2 and NCX, play a significant role in both excitation-contraction coupling and calcium homeostasis in bladder smooth muscle.
67972	Atp2b1	10090	16956963	2010-01-21 00:00	PMCA1 isoform is involved in overall Ca(2+) clearance, while PMCA4 is essential for [Ca(2+)](i) increase and contractile response to carbachol receptor-mediated signal transduction pathway.
67972	Atp2b1	10090	17938178	2010-01-21 00:00	PKA-mediated phosphorylation of PMCA1 differentially regulates [Ca(2+)](i) clearance in the apical region of parotid acinar cells because of a dynamic translocation of PKA
67972	Atp2b1	10090	19233278	2010-01-21 00:00	Data suggest that both scaffold proteins PSD95beta and MPP4 are essential for the modulation of PMCA levels at the presynaptic plasma membrane and thereby influence the photoreceptor synaptic calcium handling.
67972	Atp2b1	10090	20717922	2011-04-02 11:21	the decapacitation mechanism of the SVA might target membrane sphingolipid SPM and regulate PMCA activity to lower [Ca(2+)](i), thereby decreasing the [cAMP](i) level and preventing sperm pre-capacitation.
67972	Atp2b1	10090	22183401	2012-04-14 10:49	Cav1.4alpha1 is required for proper targeting of the presynaptic PMCA1 complex in retinal photoreceptors.
67972	Atp2b1	10090	22311909	2012-05-12 10:04	ATP2B1 plays important roles in the regulation of blood pressure through alteration of calcium handling and vasoconstriction in vascular smooth muscle cells.
67972	Atp2b1	10090	23666421	2014-02-08 10:08	ATP2B1 is the causative gene in the blood pressure-associated 12q21 locus; ATP2B1 expression in the vessel influences blood pressure
67972	Atp2b1	10090	24805951	2015-05-16 11:16	decreased ATP2B1 gene expression is associated with impaired endothelial NOS activity and nitric oxide production, and the ATP2B1 gene plays a crucial role in the regulation of blood pressure
67972	Atp2b1	10090	26392310	2016-04-09 11:28	Deletion of the Pmca1 in the intestine is associated with reduced growth and bone mineralization, and a failure to up-regulate calcium absorption in response to 1alpha,25(OH)2D3.
67972	Atp2b1	10090	28611155	2018-08-04 11:50	These results suggest that renal PMCA1 has a role as one of the molecules involved in angiotensin II-induced hypertension and kidney injury.
67972	Atp2b1	10090	28795531	2018-05-19 11:12	Decreased expression of PMCA1 is associated with increased blood pressure when combined with advancing age.
67972	Atp2b1	10090	29023784	2018-07-21 10:45	PMCA1 is required for maintaining atrial Ca(2+) homeostasis and electrical stability.
67972	Atp2b1	10090	29046519	2019-03-23 12:08	increased intracellular calcium concentration in vascular smooth muscle cells due to lack of ATP2B1 and subsequent activation of L-type calcium channels mainly affects blood pressure and suggests increased susceptibility to calcium channel blockers
67972	Atp2b1	10090	29950683	2019-09-07 12:40	The ATP2B1 gene is important for not only intra-cellular calcium regulation but also for calcium homeostasis and blood pressure control.
100169652	BMPR1A	9823	19359354	2011-12-24 11:48	Report temporal regulation of BMPR1a mRNA expression in the oocyte, granulosa and theca cells of developing preovulatory follicles in the pig.
396308	BMPR1A	9031	15804571	2010-01-21 00:00	BMP signaling via Bmpr1a and Bmpr1b, is sufficient to modify nuclear organization in the chick diencephalon
396308	BMPR1A	9031	27048361	2016-10-01 10:04	This paper highlights that targeting the BMP and TGFbeta type I and type II receptors causes a downregulation of XIAP, TAK1, and Id1 leading to cell death of lung cancer cells.
396308	BMPR1A	9031	28359351	2017-10-21 10:33	The finding that retinal gene expression for BMP2, 4, 7 and their receptors are not affected by short-term optical defocus contrasts with previous observations of sign-dependent expression changes for the same genes in the RPE.
657	BMPR1A	9606	11536076	2001-10-13 14:59	Germline mutations in BMPR1A cause a subset of juvenile polyposis syndrome and Cowden syndrome cases.
657	BMPR1A	9606	12136244	2008-03-13 09:22	Observational study of gene-disease association. (HuGE Navigator)
657	BMPR1A	9606	12417513	2008-03-13 09:22	Observational study of gene-disease association. (HuGE Navigator)
657	BMPR1A	9606	12620973	2010-01-21 00:00	BMPR1A can act as a minor susceptibility gene for PTEN mutation negative Cowden syndrome
657	BMPR1A	9606	15235019	2008-03-13 09:22	Observational study of genotype prevalence. (HuGE Navigator)
657	BMPR1A	9606	15351706	2010-01-21 00:00	BMPR-IA may interact with and modulate the activity of a developmentally relevant splicing factor
657	BMPR1A	9606	15940369	2010-01-21 00:00	A defect in BMPRIA internalization and increased activation of downstream signaling, suggesting that altered BMP receptor trafficking underlies ectopic bone formation in fibrodysplasia ossificans progressiva.
657	BMPR1A	9606	16226113	2010-01-21 00:00	BMPR1A is a promising marker for evaluating ganglion cells in the enteric nervous system.
657	BMPR1A	9606	16385451	2009-12-02 21:41	Observational study of gene-disease association. (HuGE Navigator)
657	BMPR1A	9606	16436528	2010-01-21 00:00	Human granulosa-like tumor cell line KGN expressed BMP type I (BMPR1A and BMPR1B) and type II receptors (BMPR2) and the BMP signaling molecules SMADs (SMAD1 and SMAD5).
657	BMPR1A	9606	16436638	2008-03-13 09:22	Observational study of genotype prevalence. (HuGE Navigator)
657	BMPR1A	9606	16525031	2010-01-21 00:00	BMPR1A mutation accounts for hereditary mixed polyposis syndrome and inactivating this gene can initiate colorectal tumourigenesis
657	BMPR1A	9606	16672363	2010-01-21 00:00	structure of the ternary complex representing the signaling competent complex of BMP-2 bound to the entire extracellular domains of both its type I receptor, BMPR-Ia, & its type II receptor, ActRII, at a resolution of 2.2 angstroms
657	BMPR1A	9606	16886151	2008-03-13 09:22	Observational study of gene-disease association. (HuGE Navigator)
657	BMPR1A	9606	17101085	2010-01-21 00:00	Cooperation between this gene and PTEN gene is deleted on chromoome 10 in juvenile polyposis coli.
657	BMPR1A	9606	17513295	2010-01-21 00:00	SF3b4, known to be localized in the nucleus and involved in RNA splicing, binds BMPR-IA and specifically inhibits BMP-mediated osteochondral cell differentiation
657	BMPR1A	9606	17573831	2010-01-21 00:00	Linkage analysis suggested a cryptic BMPR1A mutation or the presence of another gene in close proximity to the BMPR1A locus.
657	BMPR1A	9606	17624341	2010-01-21 00:00	Expression of BMP-4 and BMP-7 and their receptors in human ovaries from fetuses as well as adults.
657	BMPR1A	9606	17873119	2008-03-13 09:22	Observational study of gene-disease association. (HuGE Navigator)
657	BMPR1A	9606	17873119	2010-01-21 00:00	5 nonsense, 2 frameshift, 4 missense and 2 splice site mutations were associated with juvenile polyposis syndrome. A 65-BP deletion in intron 4 included -2 of the splice acceptor side of exon 5.
657	BMPR1A	9606	18160401	2010-01-21 00:00	inactivating BMPR-IA and causing a loss of the BMP-2 tumor suppressor function in colon epithelial cells.
657	BMPR1A	9606	18178612	2010-01-21 00:00	Large genomic deletions of SMAD4, BMPR1A and PTEN are a common cause of JPS.
657	BMPR1A	9606	18262054	2010-01-21 00:00	Germline mutation of BMPR1A in a family with juvenile polyposis and colon cancer
657	BMPR1A	9606	18510548	2010-01-21 00:00	patients with 10q23 microdeletions involving the PTEN and BMPR1A genes have variable clinical phenotypes, which cannot be explained merely by the deletion sizes, and are not restricted to severe infantile juvenile polyposis
657	BMPR1A	9606	18667463	2010-01-21 00:00	Loss of Bmpr1a, by decreasing MMP2 and/or MMP9 activity, can account for vascular dilatation and persistence of brain microvessels, leading to the impaired organogenesis documented in the brain.
657	BMPR1A	9606	18823382	2008-10-08 21:31	Observational study of gene-disease association. (HuGE Navigator)
657	BMPR1A	9606	18823382	2010-01-21 00:00	The overall prevalence of SMAD4 and BMPR1A point mutations and deletions in JPS was 45% in the largest series of patients to date
657	BMPR1A	9606	18937504	2010-01-21 00:00	The solution structure of BMPR-IA reveals a local disorder-to-order transition upon BMP-2 binding.
657	BMPR1A	9606	19244313	2010-01-21 00:00	5-HT transactivates the serine kinase receptor, BMPR 1A, to activate Smads 1/5/8 via Rho and Rho kinase in in bovine and human pulmonary artery smooth muscle cells
657	BMPR1A	9606	19438883	2010-10-30 10:43	we describe the significance of a bone morphogenetic protein receptor type 1A gene mutation in an Irish family with hereditary mixed polyposis syndrome.
657	BMPR1A	9606	19453261	2009-06-24 21:33	Observational study of gene-disease association. (HuGE Navigator)
657	BMPR1A	9606	19463221	2010-01-21 00:00	The prevalence of germline mutations of BMPR1A and SMAD4 are about 20% each in the patient with JPS.
657	BMPR1A	9606	19502417	2009-06-24 21:33	Observational study of gene-disease association. (HuGE Navigator)
657	BMPR1A	9606	19502417	2010-01-21 00:00	genetic variation in the BMPR1A may play a role in the pathophysiology of human obesity, possibly mediated through effects on mRNA expression
657	BMPR1A	9606	19773747	2010-02-01 11:44	Germline BMPR1A defect is the disease-causing mutation in 50% of the HMPS families.
657	BMPR1A	9606	20346360	2010-04-07 21:39	Observational study of gene-disease association. (HuGE Navigator)
657	BMPR1A	9606	20587070	2010-10-30 11:01	Low BMP2 is associated with epithelial ovarian cancer.
657	BMPR1A	9606	20634891	2010-09-15 22:06	Observational study of gene-disease association. (HuGE Navigator)
657	BMPR1A	9606	20673479	2011-08-06 11:13	Data show that blocking both endogenous BMPR1A and BMPR1B almost offset the effect of BMP7 on the proliferation of NCI-H460 cell completely.
657	BMPR1A	9606	20693682	2010-11-27 11:00	Crystals BMP receptor type IA bound to the antibody Fab fragment belonged to the monoclinic space group P2(1), with unit-cell parameters a=89.32, b=129.25, c=100.24 A, beta=92.27 degrees
657	BMPR1A	9606	20734064	2010-12-05 22:08	Observational study of gene-disease association. (HuGE Navigator)
657	BMPR1A	9606	20843829	2011-05-14 11:35	identified the promoter for BMPR1A, in which mutations may be responsible for as many as 10% of juvenile polyposis cases with unknown mutations
657	BMPR1A	9606	20927405	2011-02-26 11:19	The crystal structure of the complex of the BMPR-IA bound to the Fab AbD1556 revealed that the contact surface of BMPR-IA overlaps extensively with the contact surface for BMP-2 interaction.
657	BMPR1A	9606	21152263	2011-02-05 11:08	BMPR1A were detected in the human retina and retinoblastoma cell lines.
657	BMPR1A	9606	21258932	2011-12-03 10:28	Disruption of BMPR1A-mediated BMP1 signalling during the narrow window of early embryogenesis may interfere with normal VBW formation, causing omphalocele phenotype in the Cd chick model.
657	BMPR1A	9606	21412070	2011-05-14 11:36	Juvenile polyps with a SMAD4 germline mutation were predominantly type B, whereas type A was more common among juvenile polyps with a BMPR1A germline mutation.
657	BMPR1A	9606	21543859	2012-11-24 11:01	Crystals of GDF5 and BMP receptor IA complex belonged to a monoclinic space group: either I2, with unit-cell parameters a = 63.81, b = 62.85, c = 124.99 A, beta = 95.9 degrees , or C2, with unit-cell parameters a = 132.17, b = 62.78, c = 63.53 A, beta = 112.8 degrees
657	BMPR1A	9606	21640116	2011-09-10 11:00	Letter: Report the phenotypic spectrum of BMPR1A mutations in hereditary nonpolyposis colorectal cancer without mismatch repair deficiency.
657	BMPR1A	9606	21872883	2012-01-14 11:12	Sp1 was found to be a candidate factor that likely plays a role in the transcriptional regulation of BMPR1A.
657	BMPR1A	9606	22210872	2012-05-26 10:45	Results suggest that BMPRIA expression identifies thymic NK cell precursors and that BMP signaling is relevant for NK cell differentiation in the thymus.
657	BMPR1A	9606	22293501	2012-09-22 11:24	generation of TGF-beta and BMP receptor homo- and hetero-oligomers and its roles as a mechanism capable of fast regulation of signaling by these crucial cytokines [review]
657	BMPR1A	9606	22519633	2013-04-06 12:20	These data support the role of BMPR-1A as an indicator ofosteoarthritis progression in human knees with circumscribed cartilage lesions.
657	BMPR1A	9606	22710174	2012-09-22 11:21	analysis of promiscuity and specificity in BMP receptor activation [review]
657	BMPR1A	9606	22886282	2013-07-27 10:16	Results suggest that rs7922846 BMPR1A polymorphism may account for subtle variation in kidney size at birth, reflecting congenital nephron endowment.
657	BMPR1A	9606	22971142	2013-07-20 11:20	lack of associations between LVM, values of blood pressure, and the BMP4, BMPR1A, BMPR1B, and ACVR1 genotypes
657	BMPR1A	9606	23399955	2013-08-03 11:03	Seventy-seven patients (13%) were found to have colorectal polyposis-associated mutations, including 20 in BMPR1A (3.3%)
657	BMPR1A	9606	23433720	2014-03-22 11:49	Bone morphogenetic protein receptor type 1A missense mutations occurring in patients with juvenile polyposis affected cellular localization in an in vitro model.
657	BMPR1A	9606	23531103	2015-04-18 13:14	Decreased expression of BMPR1A was associated malignant gallbladder lesions.
657	BMPR1A	9606	23593444	2013-10-26 11:48	BMP receptor antagonists and silencing of BMP type I receptors with siRNA induced cell death, inhibited cell growth, and caused a significant decrease in the expression of inhibitor of differentiation (Id1, Id2, and Id3) family members.
657	BMPR1A	9606	23969729	2013-12-07 11:27	findings show that a reduction in the expression of BMPRIA is associated with a poorer prognosis in pancreatic cancer
657	BMPR1A	9606	24140593	2014-08-09 10:21	BMP15 down-regulates StAR expression and decreases progesterone production in human granulosa cells, likely via ALK3-mediated SMAD1/5/8 signaling.
657	BMPR1A	9606	24398041	2014-04-19 12:09	BMPR1a and BMPR2 are downregulated in cardiac remodeling and heart failure
657	BMPR1A	9606	24480809	2015-02-21 11:53	High BMPR1A expression is associated with glioma tumorigenesis.
657	BMPR1A	9606	24850914	2015-01-10 13:41	Data show that USP15 enhances BMP-induced phosphorylation of SMAD1 by interacting with and deubiquitylating ALK3.
657	BMPR1A	9606	24882581	2015-06-27 12:28	Results support a novel role for miR-885-3p in tumor angiogenesis by targeting BMPR1A, which regulates a proangiogenic factor.
657	BMPR1A	9606	24904118	2014-10-18 10:11	results provide evidence that HFE induces hepcidin expression via the BMP pathway: HFE interacts with ALK3 to stabilize ALK3 protein and increase ALK3 expression at the cell surface.
657	BMPR1A	9606	24966941	2015-02-28 11:52	The mRNA/protein expressions of BMPR1alpha was higher in the stenotic colon segment tissue than in the normal colon segment tissue of Hirschsrung disease patients.
657	BMPR1A	9606	25129392	2015-01-03 10:08	This is the first case report to document coding exon 3 duplication in the BMPR1A gene in a patient with juvenile polyposis syndrome.
657	BMPR1A	9606	26171675	2016-04-30 10:25	About half of BMPR1A-related polyps displayed loss of heterozygosity, predominantly in the epithelial compartment, compatible with BMPR1A acting as a tumour suppressor gene.
657	BMPR1A	9606	26274893	2016-08-06 11:12	Authors analyzed human databases from TCGA and survival data from microarrays to confirm BMPR1a tumor promoting functions, and found that high BMPR1a gene expression correlates with decreased survival regardless of molecular breast cancer subtype.
657	BMPR1A	9606	26383923	2016-10-22 11:34	Duplication of 10q22.3-q23.3 encompassing BMPR1A gene is associated with congenital heart disease, microcephaly, and mild intellectual disability
657	BMPR1A	9606	26585335	2016-11-05 12:15	BMPR1A(+) ASCs show an enhanced ability for adipogenesis in vitro, as shown by gene expression and histological staining.
657	BMPR1A	9606	26701726	2016-12-17 11:55	Data show that protein kinase LKB1 physically interacts with BMP type I receptors and requires Smad7 protein to promote downregulation of the receptor.
657	BMPR1A	9606	27146957	2017-08-26 12:56	Several germline variants in Hamartomatous Polyposis Syndrome genes were detected, among them three in ENG, two in BMPR1A, one in PTEN, and one in SMAD4. Although some of the detected variants have been reported previously none could be definitely pathogenic or likely pathogenic.
657	BMPR1A	9606	27660075	2017-06-24 10:55	The present study suggests that HNF-4alpha has a suppressive effect on hepcidin expression by inactivating the BMP pathway, specifically via BMPR1A, in HepG2 cells.
657	BMPR1A	9606	27780042	2017-04-29 11:48	In solid ameloblastoma, positive correlations were observed between the stromal and parenchymal expression of BMP-2 and between the stromal expression of BMP-2 and BMP-4, as well as between the stromal expression of BMPR-II and BMP-4 and the stromal and parenchymal expression of BMPR-II.
657	BMPR1A	9606	28357470	2017-09-02 12:42	BMPR1A and the ubiquitous isoform of BMPR1B differed in mode of translocation into the endoplasmic reticulum; and (ii) BMPR1A was N-glycosylated while BMPR1B was not, resulting in greater efficiency of processing and plasma membrane expression of BMPR1A.
657	BMPR1A	9606	28660566	2019-02-02 10:51	Study findings highlight that BMPR1a mutations are not a major contributor of Familial colorectal cancer type X incidence in Newfoundland.
657	BMPR1A	9606	28733457	2017-11-25 15:56	both bone morphogenetic protein 2 (BMP2) and BMP6 are proangiogenic in vitro and ex vivo and that the BMP type I receptors, activin receptor-like kinase 3 (ALK3) and ALK2, play crucial and distinct roles in this process.
657	BMPR1A	9606	28869862	2018-07-28 10:18	The binding free energies indicate that ALK-3 preferably binds to BMP-2 instead of BMP-9. The structural analysis shows that ALK-3 binding with BMP-2 occurs in a perfectly symmetry pathway, whereas this symmetry is lost for possible ALK-3 interactions with BMP-9
657	BMPR1A	9606	29396550	2019-08-03 13:42	IL-6 may be responsible for coformation of new bone and excessive adipose tissue in rhBMP-2-induced bone voids.
657	BMPR1A	9606	29458345	2018-09-01 10:20	Single nucleotide polymorphisms of the BMPR-1A gene were significantly associated with the development of ossification of the posterior longitudinal ligament of the cervical spine.
657	BMPR1A	9606	29495003	2018-05-19 11:56	Knockdown of BMPR1a of breast cancer cells suppresses their production of RANKL via p38 pathway and inhibits cancer-induced osteoclastogenesis.
657	BMPR1A	9606	29522511	2018-07-14 12:15	BMPR1A mutation in superior coloboma
657	BMPR1A	9606	30262802	2019-11-16 13:56	This high expression of BMPR1A is further increased upon BMP4 exposure.
657	BMPR1A	9606	31062505	2020-07-11 12:16	dentified an interstitial 10q23.1q23.3 deletion in a buccal mucosa sample of Patient 1 that encompassed PTEN, BMPR1A, and KLLN, among others. In contrast, neither sequencing nor array-CGH analysis identified a pathogenic variant in PTEN or BMPR1A in a blood sample of Patient 2
12166	Bmpr1a	10090	11854453	2010-01-21 00:00	ALK3 is essential, beyond just the egg cylinder stage, for myocyte-dependent functions and signals in cardiac organogenesis.
12166	Bmpr1a	10090	12368913	2010-01-21 00:00	Bmpr1a is a type I receptor for anti-Mullerian hormone-induced regression of Mullerian ducts
12166	Bmpr1a	10090	14574412	2010-01-21 00:00	BMP signalling through BMPRIA controls the number of hematopoietic stem cells by regulating niche size
12166	Bmpr1a	10090	14584896	2010-01-21 00:00	BMPR-1A, -2, and Noggin are upregulated in undifferentiated mesenchymal cells and regenerating muscle fibers occurs during the early phase of BMP-2-induced bone formation
12166	Bmpr1a	10090	15064755	2010-01-21 00:00	identification of Leu51 and Asp53 on bone morphogenetic protein 2 as receptor binding sites
12166	Bmpr1a	10090	15073157	2010-01-21 00:00	Data suggest that bone morphogenetic protein receptor IA is unnecessary for many aspects of early neural crest biology, but mutant embryos display a shortened cardiac outflow tract with defective septation, a process essential for perinatal viability.
12166	Bmpr1a	10090	15090551	2010-01-21 00:00	Type IA receptor for BMP signaling is required for osteoblast function and bone remodeling.
12166	Bmpr1a	10090	15102710	2010-01-21 00:00	Bmpr1a is required for completion of tooth morphogenesis, and regulates terminal differentiation and proliferation in postnatal hair follicles.
12166	Bmpr1a	10090	15124223	2010-01-21 00:00	BMPR-IA signaling plays critical and multiple roles in controlling cell fate decisions or maintenance, proliferation, and differentiation during hair morphogenesis and growth, and implicate Bmpr1a as a tumor suppressor in skin tumorigenesis
12166	Bmpr1a	10090	15136140	2010-01-21 00:00	Results suggest that bone morphogenetic protein (BMP) receptor IA signaling in the epiblast does not restrict cells to or from any of the germ layers, and reveal roles for BMP signaling in endodermal morphogenesis and ectodermal patterning.
12166	Bmpr1a	10090	15322331	2010-01-21 00:00	in mesenchymal progenitors bone morphogenetic protein receptor BMPR-IA is responsible for initiation of osteogenic as well as chondrogenic development and BMPR-IA and -IB receptor pathways are well separated during differentiation of mesenchymal lineages
12166	Bmpr1a	10090	15492776	2010-01-21 00:00	BMPR1a is not required for normal formation of joints in mice, but articular cartilage within the joints gradually wears away in receptor-deficient mice after birth in a process resembling human osteoarthritis
12166	Bmpr1a	10090	15531373	2010-01-21 00:00	BMP signaling through Bmpr is required for left-right patterning in the early mouse embryo.
12166	Bmpr1a	10090	15673568	2010-01-21 00:00	Bmpr1a and Bmpr1b play redundant roles during retinal development, and different threshold levels of Bmp signaling regulate distinct developmental programs such as patterning, growth and differentiation of the retina
12166	Bmpr1a	10090	15752764	2010-01-21 00:00	The fact that for both gdf5 family members the type I and type II receptor-binding sites interact suggests that the sites on the receptors may interact as well, suggesting how preformed receptor heterodimers may form.
12166	Bmpr1a	10090	15781876	2010-01-21 00:00	BMPR1A and BMPR1B are functionally redundant during early chondrogenesis and BMP signaling is required for chondrocyte proliferation, survival, and differentiation in vivo.
12166	Bmpr1a	10090	15969004	2010-05-03 11:16	Data found that the mice with ALK3 gene knock-out produced heart defects involving the interventricular septum.
12166	Bmpr1a	10090	16037571	2010-01-21 00:00	roles for Alk3 signaling in the AV myocardium during the development of AV valves and the annulus fibrosus.
12166	Bmpr1a	10090	16414041	2010-01-21 00:00	Deletion of Bmpr1a in the epithelium with an Sftpc-cre transgene leads to dramatic defects in lung development.
12166	Bmpr1a	10090	16432712	2010-01-21 00:00	These results provide the first evidence of multiple type I and type II BMP-receptors, expressed in the dental epithelium and mesenchyme at different stages of development, to signal different cellular activities in a time- and tissue-specific way.
12166	Bmpr1a	10090	16481421	2010-01-21 00:00	Signaling plays a crucial role in the specification of granule cells during cerebellar development
12166	Bmpr1a	10090	16622178	2010-01-21 00:00	we show the existence of mRNA for BMP-2 and for the BMP receptors BMPR1A, BMPR1B, BMPRII, ACVR1A, ACVR2, and ACVR2B in differentiated mouse podocytes and the protein expression of BMPR1A in human glomerular podocytes.
12166	Bmpr1a	10090	16630606	2010-01-21 00:00	signaling through BMPR-IA in limb mesenchyme is essential for distal outgrowth and also influences body patterning
12166	Bmpr1a	10090	16887829	2010-01-21 00:00	Bone morphogenetic protein receptor 1A signaling is dispensable for hematopoietic development but essential for vessel and atrioventricular endocardial cushion formation
12166	Bmpr1a	10090	16959237	2010-01-21 00:00	Alk3-mediated BMP signaling in AV endocardial/mesenchymal cells plays a central role during cushion morphogenesis
12166	Bmpr1a	10090	17339028	2010-01-21 00:00	results provide evidence that an autocrine, positive BMP4-BMPR1A signaling feedback loop in beta cells plays a key role in maintaining and enhancing glucose-stimulated insulin secretion
12166	Bmpr1a	10090	17553962	2010-01-21 00:00	When the Bmpr1a gene is conditionally ablated, otherwise quiescent stem cells are activated to proliferate, causing an expansion of the niche and loss of slow-cycling cells.
12166	Bmpr1a	10090	17588538	2010-01-21 00:00	Our finding suggests that Alk3 plays an essential role in the formation of embryonic ventral abdominal wall.
12166	Bmpr1a	10090	17626200	2010-01-21 00:00	BMPR1a mediates the suppressive effects of BMP signaling on oligodendrocyte lineage commitment and on the specification of calbindin-positive interneurons in the dorsomedial cortex.
12166	Bmpr1a	10090	17678919	2010-01-21 00:00	Epithelial Bmp (Bmpr1a) signaling plays an important role in the terminal differentiation of the intestinal secretory cell lineage but not in de novo crypt formation.
12166	Bmpr1a	10090	17804727	2010-01-21 00:00	BMP signaling through Bmpr1a suppresses tumorigenesis at gastric epithelial junctional zones that are distinct from the adjacent gastric epithelium in both cellular differentiation and proliferation.
12166	Bmpr1a	10090	17998461	2010-01-21 00:00	bone morphogenetic protein signaling is required in the myocardium of the AV canal for proper AV junction development, including the AV node.
12166	Bmpr1a	10090	18079409	2010-01-21 00:00	Smooth muscle protein 22alpha-mediated patchy deletion of Bmpr1a impairs cardiac contractility but protects against pulmonary vascular remodeling
12166	Bmpr1a	10090	18178801	2010-01-21 00:00	Mormal kidney development requires ALK3-dependent bone morphogenetic protein signaling, which controls ureteric bud branching.
12166	Bmpr1a	10090	18258849	2010-01-21 00:00	Deficiency of appropriate BMP signaling in lung epithelial cells results in prenatal lung malformation, neonatal atelectasis, and respiratory failure.
12166	Bmpr1a	10090	18449905	2010-01-21 00:00	These results suggest that heparin suppresses bone morphogenetic protein (BMP)-2-BMP receptor binding, and inhibits BMP-2 osteogenic activity in vitro.
12166	Bmpr1a	10090	18498827	2010-01-21 00:00	Bmpr1a has two functions in the developing atrioventricular canal: to induce endocardial endothelial-mesenchymal transition, and to pattern the septal mesenchyme into endocardial cushions.
12166	Bmpr1a	10090	18501628	2010-01-21 00:00	BMPRIA signaling in astrocytes regulates the expression and level of vascular endothelial growth factor for proper cerebrovascular angiogenesis and has a role in the formation of the blood-brain-barrier.
12166	Bmpr1a	10090	18543407	2010-01-21 00:00	Data provided support that the ALK3 gene plays an important role during interventricular septum development.
12166	Bmpr1a	10090	18667463	2010-01-21 00:00	Loss of Bmpr1a, by decreasing MMP2 and/or MMP9 activity, can account for vascular dilatation and persistence of brain microvessels, leading to the impaired organogenesis documented in the brain.
12166	Bmpr1a	10090	18684091	2010-01-21 00:00	BMPRIA signaling in osteoblasts affects both bone formation and resorption to reduce endogenous bone mass in vivo
12166	Bmpr1a	10090	19211807	2010-01-21 00:00	BMPR1A is the preferred BMP2 type I receptor in LbetaT2 cells.
12166	Bmpr1a	10090	19246680	2010-01-21 00:00	Activation of the bone morphogenetic protein receptors Alk3 and Bmpr2 by H11kinase/Hsp22 promotes cardiac cell growth and survival.
12166	Bmpr1a	10090	19358156	2010-01-21 00:00	Data suggest that BMP signaling through BMPRIA plays an important role in glucose metabolism and possibly working through the GSIS pathway.
12166	Bmpr1a	10090	19393343	2010-01-21 00:00	Data present a detailed study of the developmental expression profiles of three BMP ligands (Bmp2, Bmp4, Bmp7) and three BMP receptors (Bmpr1a, Bmpr1b, and BmprII), as well as noggin, in the early embryo during the initial steps of organogenesis.
12166	Bmpr1a	10090	19442313	2010-01-21 00:00	Forced myogenic gene expression in fibroblasts was associated with a significant increase in Bmpr-1a expression and a synergistic increase in the osteogenic response to BMP-2.
12166	Bmpr1a	10090	19717734	2010-01-21 00:00	Outflow tract cushions perform a critical valve-like function in the early embryonic heart requiring BMPRIA-mediated signaling in cardiac neural crest.
12166	Bmpr1a	10090	19726563	2010-04-12 12:17	TbetaRIII specifically enhanced ALK3-mediated up-regulation of the early response gene ID-1. TbetaRIII associated with ALK3 primarily through their extracellular domains.
12166	Bmpr1a	10090	19733164	2010-01-21 00:00	key function of Smad-independent BMP receptor signaling may be reorganization of actin cytoskeleton to drive lens invagination
12166	Bmpr1a	10090	19804412	2010-01-21 00:00	The pro-form of BMP-2 interferes with BMP-2 signalling by competing with BMP-2 for IA receptor binding.
12166	Bmpr1a	10090	19874086	2010-10-23 10:04	BMPRIA in osteoblasts negatively regulates endogenous bone mass and Wnt/beta-catenin signaling and that this regulation may be mediated by the activities of Sost and Dkk1
12166	Bmpr1a	10090	20130193	2010-03-08 12:04	BMPR1a and BMPR1b exert directly opposing effects on the initial reactive astrocytic hypertrophy in gliosis after spinal cord injury.
12166	Bmpr1a	10090	20211162	2010-05-03 12:09	In embryos with an epiblast-specific deletion of Bmpr1a (Bmpr1a(null/flox); Sox2Cre embryos), the anterior visceral endoderm cells migrate randomly from the distal end of embryos, resulting in an expansion of the anterior visceral endoderm.
12166	Bmpr1a	10090	20363875	2010-09-06 11:59	These studies support a role for a functional BMP signaling axis as a tumor suppressor pathway in the ovary, with BMPR1A and BMPR1B acting downstream of BMP ligands and upstream of BMP receptor SMADs.
12166	Bmpr1a	10090	20445055	2010-06-14 11:18	results indicate a requirement for BMP signaling in generating the dorsalmost neuronal lineage of the telencephalon, DG granule neurons, and development of the stem cell niche that makes neurons in the adult hippocampus.
12166	Bmpr1a	10090	21034733	2011-02-26 11:19	BmprIa is required in mesenchymal tissue and has limited redundant function with BmprIb in tooth and palate development.
12166	Bmpr1a	10090	21068065	2011-01-01 11:14	Deletion of Bmpr1a inhibits differentiation of the esophageal and forestomach epithelium.
12166	Bmpr1a	10090	21185278	2011-04-02 10:04	Expression of Msx1 and Fgf10 was downregulated in the anterior palate mesenchyme and expression of Shh was downregulated in the anterior palatal epithelium in the Bmpr1a conditional mutant embryos
12166	Bmpr1a	10090	21303850	2011-04-09 11:05	signaling through BMPR1A;B performs at least two roles in early respiratory development: first, it promotes tracheal formation through repression of Sox2; and second, it restricts the site of lung bud initiation.
12166	Bmpr1a	10090	21394823	2011-07-16 10:50	A requirement for BMP signaling in patterning of dorsal neural tube cell fate and in neural crest cell formation, and a critical period shortly before neural tube closure.
12166	Bmpr1a	10090	21542012	2011-08-20 10:49	JNK1 activation decreases binding of inhibitory Smad6 to the type I BMP receptor.
12166	Bmpr1a	10090	21613322	2011-08-27 11:28	The results demonstrate a requirement for Alk3 in distinct progenitor cell populations derived from the intermediate mesoderm.
12166	Bmpr1a	10090	21763800	2012-03-17 10:31	Mineralization was initiated with the overexpression of the BMPRIa mutants indicating CK2 is a negative regulatory protein for osteoblast differentiation
12166	Bmpr1a	10090	21786321	2012-01-28 11:36	results indicate that deletion of Bmpr1a in differentiated osteoclasts increases osteoblastic bone formation, thus suggesting that BMPR1A signaling in osteoclasts regulates coupling to osteoblasts by reducing bone-formation activity during bone remodeling
12166	Bmpr1a	10090	21841161	2011-12-03 10:51	Alk3, is critically responsible for basal hepcidin expression, whereas 2 type I BMP receptors, Alk2 and Alk3, are required for regulation of hepcidin gene expression in response to iron and BMP signaling.
12166	Bmpr1a	10090	21848994	2011-12-10 12:05	This would be the first report showing that the mutation of the Bmpr1a gene in the bulbourethral gland (BUG) epithelia phenocopied some abnormalities of human congenital syndromes affecting the BUG duct
12166	Bmpr1a	10090	22036911	2012-04-14 10:49	These data suggest that in congenic 6T mice BMP receptor, including BMPR1a, aggregation is inhibited causing an inhibition of signaling and reduced bone mass.
12166	Bmpr1a	10090	22170575	2012-07-21 10:43	A regulatory mechanism of BMPRIa signaling at the plasma membrane of BMSCs.
12166	Bmpr1a	10090	22306733	2012-07-02 16:51	activin-like kinase 3 (Alk3) is elevated early in diseased kidneys after injury..its deletion leads to enhanced Smad3 signaling, epithelial damage and fibrosis, suggesting a protective role for Alk3-mediated signaling in the kidney
12166	Bmpr1a	10090	22729646	2012-12-22 10:46	evidence functionally identifies BMPR1A as a potential new regulator of mammary epithelial alveolar cell differentiation
12166	Bmpr1a	10090	22761317	2012-10-13 10:14	BMPR1A fusion protein stimulates osteoblastic bone formation and decreases bone resorption, which leads to an increase in bone mass, and offers a promising unique alternative for the treatment of bone-related disorders.
12166	Bmpr1a	10090	22773757	2013-04-20 10:36	These findings provide genetic evidence indicating that optimal Bmpr1a-mediated signaling is essential for neural crest-derived mesenchymal cell survival in both normal nasal and frontal bone development.
12166	Bmpr1a	10090	22872577	2012-12-22 11:15	ALK3 is the primary type I receptor recruited by the MIS-MISRII complex during Leydig cell differentiation.
12166	Bmpr1a	10090	23197713	2013-02-23 10:32	These findings suggest that BMPR1A signaling is critical for postnatal establishment of leptin-responsive orexigenic fibers from ARH to multiple hypothalamic nuclei.
12166	Bmpr1a	10090	23584254	2013-07-27 10:42	Perturbation of Alk3-mediated BMP signaling from the second heart field results in impaired development of the dorsal mesenchymal protrusion and ostium primum defects.
12166	Bmpr1a	10090	23708139	2013-09-07 10:37	This study demonistrated that BMP signaling has no major role in the development of excitatory and inhibitory synapses in the lateral superior olive.
12166	Bmpr1a	10090	23776616	2014-01-25 12:23	Augmented BMPRIA-mediated BMP signaling in cranial neural crest lineage leads to cleft palate formation and delayed tooth differentiation.
12166	Bmpr1a	10090	24048844	2013-11-30 11:28	BMPR1 signaling controls dendrite complexity postnatally during the major dendritic growth period of sympathetic neurons.
12166	Bmpr1a	10090	24081330	2014-01-11 11:04	The effects of Alk3 knockout on tooth epithelial cells are dependent on the upregulation of the Wnt/beta-catenin pathway.
12166	Bmpr1a	10090	24163588	2014-08-23 10:05	Bmpr1a is involved in postnatal growth plate cell differentiation.
12166	Bmpr1a	10090	24240189	2014-11-22 12:38	Fetal T-cell development BMP2/4 signals directly to thymocytes through BMPRIA.
12166	Bmpr1a	10090	24312319	2014-12-20 11:05	Anti-Mullerian hormone recruits BMPR-IA in immature granulosa cells
12166	Bmpr1a	10090	24398041	2014-04-19 12:09	BMPR1a and BMPR2 are downregulated in cardiac remodeling and heart failure
12166	Bmpr1a	10090	24501215	2014-06-14 10:20	The ability of IL-6 to induce hepatic hepcidin gene expression and reduce serum iron concentrations is dependent on the BMP type I receptor Alk3.
12166	Bmpr1a	10090	24601881	2014-06-21 10:05	Data suggest BMP2 (bone morphogenetic protein 2) stimulates SMAD2/3 signaling in gonadotrophs via Bmpr1a activation; such signaling via SMAD3 appears to be necessary for up-regulation of Fshb (follicle stimulating hormone beta) transcription.
12166	Bmpr1a	10090	24657641	2014-07-05 12:47	FGFR3 induces degradation of Bmpr1a to regulate skeletal development.
12166	Bmpr1a	10090	24667771	2016-07-30 10:38	study suggested that Bmpr-Ia and Bmpr-Ib signaling regulates tooth formation via miR-135a.
12166	Bmpr1a	10090	24731097	2014-08-30 10:45	Data indicate that epithelial-specific bone morphogenetic protein (Bmp) receptor 1a (Bmpr1a) conditional mutation leads to prostatic epithelial hyperplasia.
12166	Bmpr1a	10090	24898859	2015-10-03 10:32	Myo-endothelial progenitors with functioning Bmpr1a signalling demonstrate myogenic potential, but their main function in vivo is to inhibit intramuscular adipogenesis, both through a cell-autonomous and a cell-cell interaction mechanism.
12166	Bmpr1a	10090	24904118	2014-10-18 10:11	results provide evidence that HFE induces hepcidin expression via the BMP pathway: HFE interacts with ALK3 to stabilize ALK3 protein and increase ALK3 expression at the cell surface.
12166	Bmpr1a	10090	25093411	2015-04-25 11:31	An essential role of finely tuned BMPRIA mediated signaling in temporomandibular joint development.
12166	Bmpr1a	10090	25158185	2015-08-15 10:25	Bmpr1a is critical for the development and growth of the mandibular condyle via its effect on proliferation of prechondroblasts and chondrocyte differentiation
12166	Bmpr1a	10090	25300579	2015-02-07 11:47	Alk3 mediated Bmp signaling is important in the cascade of events that regulate the contribution of EPDCs to the AV sulcus, annulus fibrosus, and the parietal leaflets of the AV valve
12166	Bmpr1a	10090	25641697	2015-05-23 12:13	BMP-Smad4 signaling is required for precartilaginous mesenchymal condensation independent of Sox9 in the mouse.
12166	Bmpr1a	10090	26475222	2016-07-02 11:20	integrin alpha1beta1/BMPR IA may block BMP-2/BMPR IA complex information and interfere with the BMP-2 signalling pathway in cells
12166	Bmpr1a	10090	26489086	2016-06-11 11:35	Interactions between mechanical loading and BMP signaling through BMPR1A.
12166	Bmpr1a	10090	26683138	2017-10-14 12:00	deletion of BMPR1a in oncogenic astrocytes resulted in decreased proliferation, decreased invasion, decreased migration, and increased expression of stemness markers
12166	Bmpr1a	10090	26721398	2016-06-28 10:56	signaling via activin-like kinase 3 (ALK3/BMPR1A), a BMP type 1 receptor, is necessary for blastocyst attachment.
12166	Bmpr1a	10090	26773796	2016-08-06 11:12	Bmpr1aDeltaMES mice exhibited increased subepithelial proliferation with changes in cellular composition leading to the development of a primed stroma with modulation of extracellular matrix proteins, immune cells and cytokines as early as 90 days of age
12166	Bmpr1a	10090	26781745	2017-01-14 10:12	These results suggest that Pax8 maybe the downstream molecule of ALK3, it mediates the murine heart development via cellular senescence, which may serve as a mechanism that compensates for the cell loss via apoptosis in heart development.
12166	Bmpr1a	10090	27029473	2017-06-10 13:00	Gonadotrope-specific Bmpr1a knockout animals developed normally and had reproductive organ weights comparable with those of controls. Knockouts were fertile, with normal serum gonadotropins and pituitary gonadotropin subunit mRNA expression. Cre-mediated recombination of the floxed Bmpr1a allele was efficient and specific, as indicated by PCR analysis of diverse tissues and isolated gonadotrope c…
12166	Bmpr1a	10090	27113526	2017-12-23 12:59	These studies emphasize the pivotal role of BMPR1A in the determination of bone quality and mechanical integrity under physiological conditions, with different impact on femoral cortical and trabecular compartments.
12166	Bmpr1a	10090	27312334	2017-05-13 13:37	CK2.1 peptide drives chondrogenesis and cartilage formation without induction of chondrocyte hypertrophy by releasing CK2 from distinct sites at BMPRIa
12166	Bmpr1a	10090	27402532	2017-12-23 12:55	loss of BMP signaling specifically in osteocytes dramatically increases bone mass presumably through simultaneous inhibition of RANKL and SOST, leading to osteoclast inhibition and Wnt activation together.
12166	Bmpr1a	10090	27649478	2017-11-04 12:08	findings suggest that GJA1 may be one of the downstream targets of BMPR1A signaling in osteoclasts that mediates osteoclast-osteoblast communication during bone remodeling.
12166	Bmpr1a	10090	28232325	2017-06-24 11:44	BMP signaling mediated by coordination of ALK2/ACVR1, ALK3/BMPR1A, and BMPR2 is an essential proangiogenic cue for retinal vessels.
12166	Bmpr1a	10090	28641928	2017-10-14 11:38	different levels of expression and subsequent activation of Smad signaling differentially contribute each BMP type I receptor to BMP-Smad signaling and craniofacial development.
12166	Bmpr1a	10090	28922976	2018-07-14 10:55	Bmpr1a deletion transiently disrupted development of prenatal pancreatic islets and reduced expression of E-Cadherin.
12166	Bmpr1a	10090	29040444	2017-12-23 12:21	Data indicate the regulation of energy balance in BMPR1A-mediated appetite regulation in POMC neurons.
12166	Bmpr1a	10090	29175363	2019-09-28 10:55	Bone morphogenetic protein signaling is mediated by ACVR1 and is critical in regulating bone quantity and bone quality.
12166	Bmpr1a	10090	29411501	2018-09-29 10:31	we generated the transgenic mouse line with deletion of Tak1 and gain of function of Bmpr1a. This compound mutation leads to more severe craniofacial deformities than each single mutation.
12166	Bmpr1a	10090	29482530	2018-08-18 11:57	Data shows that 1) hepatocyte-specific Alk3 deficiency partly protects from anemia of inflammation (AI), 2) the development of hypoferremia is partly dependent on ALK3, and 3) the ALK3/BMP/hepcidin axis may serve as a possible therapeutic target to attenuate AI.
12166	Bmpr1a	10090	29987355	2019-06-01 12:14	even though disruption of BMPR1A could increase bone mass, it also impairs bone quality and bone strength.
12166	Bmpr1a	10090	30154100	2019-10-12 12:35	Data indicate that bone morphogenetic protein receptor 1alpha (BMPR1alpha) signaling in CD4+ T cells opposes transforming growth factor beta 1 (TGF-beta)-mediated effector T helper 17 (TH17) cells (TH17) differentiation.
12166	Bmpr1a	10090	30154465	2019-11-16 11:51	Immortalized Ahnak knock-out SVF cells showed lower level of Bmpr1alpha expression.
12166	Bmpr1a	10090	30227271	2019-10-05 11:09	ALK3-ALK3 and ALK2-ALK3 receptor complexes induced hepcidin expression in hepatic cells.
12166	Bmpr1a	10090	30692543	2019-02-16 10:39	Data show that BMP signalling controls venous identity via the bone morphogenetic protein receptor type-1A receptor(ALK3/BMPR1A).
12166	Bmpr1a	10090	31772009	2020-04-18 10:10	Identified that bone morphogenic protein receptor 1a (BMPR1a), a core mediator of BMP signaling, is palmitoylated in mouse neural stem cells (NSCs), and that BMPR1a palmitoylation is a mechanism for regulating the fate and activity of NSCs.
12166	Bmpr1a	10090	31800957	2020-07-25 12:50	ERFE bound directly to BMP2/6 heterodimers and prevented BMP2/6 binding to ALK3.
12166	Bmpr1a	10090	31869353	2020-04-11 12:49	Bone morphogenetic protein signaling through the Bmpr1a and Bmpr1b regulates the development of the hindbrain.
81507	Bmpr1a	10116	19669850	2010-01-21 00:00	The upregulation in BMP/BMPR expression after nerve transection suggests that they may play a role in the healing response of the peripheral nerve.
81507	Bmpr1a	10116	21542012	2011-08-20 10:49	JNK1 activation decreases binding of inhibitory Smad6 to the type I BMP receptor.
81507	Bmpr1a	10116	21764678	2013-04-20 10:13	Expression of BMPR IA increases significantly in the astrocytes and activated microglia cells in rats after contusive spinal cord injury.
81507	Bmpr1a	10116	23097200	2013-03-30 12:18	This study demonstrates a late role of BMP-6 and BMPR-1a in fracture-induced physeal growth alterations and furthermore, may have discovered the existence of a regulatory "cross-talk" mechanism between the lower limbs.
81507	Bmpr1a	10116	27477499	2017-06-03 10:52	downregulation of Bmpr1a and Bmp2 at the time of cloacal separation into the primitive rectum and UGS might be related to the development of anorectal malformations.
81507	Bmpr1a	10116	30656682	2020-05-30 12:36	It is worthy to note that Aloin has the highest affinity to BMPR1A, whereas there are no reports regarding the impact of Aloenin, Aloesin, and gamma-sitosterol on osteogenesis.
9702	CEP57	9606	19913121	2010-09-15 22:06	Observational study of gene-disease association. (HuGE Navigator)
9702	CEP57	9606	20628086	2010-09-15 22:06	Observational study of gene-disease association, gene-environment interaction, and pharmacogenomic / toxicogenomic. (HuGE Navigator)
9702	CEP57	9606	21552266	2011-07-30 10:43	Our findings indicate that these and/or additional functions of CEP57 are crucial for maintaining correct chromosomal number during cell division.
9702	CEP57	9606	22508265	2013-01-12 10:49	Cep57 acts as a PCM component through binding to NEDD1 and is required for spindle microtubule organization and maintenance of spindle pole integrity.
9702	CEP57	9606	23243019	2013-04-20 14:03	Data suggest for therapeutic targeting of the FGF-2/FGFR1/CEP57 axis in prostate cancer.
9702	CEP57	9606	23333316	2013-08-31 11:19	Cep57, Cep63, and Cep152 are parts of a ring-like complex localizing around the proximal end of centrioles.
9702	CEP57	9606	23569207	2013-08-10 10:32	Cep57 is essential for cytokinesis via regulation of central spindle assembly and formation of the midbody
9702	CEP57	9606	26561035	2016-01-16 11:25	We identified copy number variation (CNV) deletion impacting the exon sequences of CEP57L1, present in the affected mother and her affected daughter
9702	CEP57	9606	26743940	2016-05-21 12:37	Cep57 is a mitotic kinetochore component that links the function of the KMN (KNL1/Mis12 complex/Ndc80 complex) network and spindle assembly checkpoint via Mis12 binding and Mad1-Mad2 interaction.
9702	CEP57	9606	30804344	2019-04-20 11:23	Depletion of Cep57 causes PCM disorganization and precocious centriole disengagement during mitosis.
9702	CEP57	9606	32152252	2020-08-15 19:08	Requirement of the Cep57-Cep63 Interaction for Proper Cep152 Recruitment and Centriole Duplication.
74360	Cep57	10090	12954732	2010-01-21 00:00	Tsp57 protein plays a role in the postmeiotic phase of germ cell differentiation
74360	Cep57	10090	18294141	2010-01-21 00:00	Data suggest that Cep57 serves as a link with its N-terminus anchored to the centriole or centromatrix and its C-terminus to microtubules.
74360	Cep57	10090	19804566	2010-02-08 11:30	report the identification of four Translokin partners: sorting nexin 6, Ran-binding protein M and the kinesins KIF3A and KIF3B
74360	Cep57	10090	21306487	2011-07-16 10:10	Data suggest that translokin acts as a key negative regulator in the pathway that drives nuclear import of cyclin D1, thus contributing to prevent pRB inactivation and to maintain cellular quiescence.
74360	Cep57	10090	23569207	2013-08-10 10:32	Cep57 is essential for cytokinesis via regulation of central spindle assembly and formation of the midbody
74360	Cep57	10090	30035751	2019-09-14 12:33	This study identifies Cep57 as a haploinsufficient tumor suppressor with biologically diverse roles in centrosome maturation and Fgf2-mediated bone formation.
90993	CREB3L1	9606	12054625	2010-01-21 00:00	a transcriptional activator of CREB/ATF family with a transmembrane domain
90993	CREB3L1	9606	17721195	2010-01-21 00:00	Presence of FUS/CREB3L2 and FUS/CREB3L1 in low-grade fibromyxoid sarcoma and sclerosing epithelioid fibrosarcoma suggests these neoplasms may be related.
90993	CREB3L1	9606	21041443	2010-12-11 10:08	The human Creb3L1 can activate SPCG transcription in a heterologous system(Drosophila embryos), which suggests a general and direct role for this family of bZip transcription factors in mediating high-level secretory capacity.
90993	CREB3L1	9606	21536545	2011-09-17 11:48	FUS-CREB3L2/L1-positive sarcomas show a specific gene expression profile with upregulation of CD24 and FOXL1.
90993	CREB3L1	9606	21767813	2011-09-01 07:37	Upon infection with diverse DNA and RNA viruses, CREB3L1 was proteolytically cleaved, allowing its NH(2) terminus to enter the nucleus and induce multiple genes encoding inhibitors of the cell cycle to block cell proliferation of infected cells.
90993	CREB3L1	9606	21767813	2011-12-03 11:22	CREB3L1 may play an important role in limiting virus spread by inhibiting proliferation of virus-infected cells.
90993	CREB3L1	9606	21987447	2012-04-14 10:29	Rapid amplification of cDNA ends revealed exon 6 of the cAMP-responsive element binding protein 3-like 1 gene (CREB3L1) fused in-frame to the EWSR1 exon 11.
90993	CREB3L1	9606	22705851	2013-04-20 14:12	OASIS is notably unstable proteins that are easily degraded via the ubiquitin-proteasome pathway under normal conditions.
90993	CREB3L1	9606	23256041	2015-05-16 10:19	CREB3L1 expression may be a useful biomarker in identifying cancer cells sensitive to doxorubicin.
90993	CREB3L1	9606	23335989	2013-06-29 12:27	OASIS is important for the ER stress response and maintenance of some extracellular matrix proteins in human glioma cells.
90993	CREB3L1	9606	23383089	2013-07-20 11:54	a novel regulatory mechanism for VEGFA transcription by OASIS in human retinal pigment epithelial cells
90993	CREB3L1	9606	23588368	2013-06-08 11:35	We report 2 cases of Low-grade fibromyxoid sarcoma serendipitously found to harbor a novel alternative EWSR1-CREB3L1 gene fusion.
90993	CREB3L1	9606	23955342	2013-12-07 11:23	Fbxw7 controls osteogenesis and chondrogenesis by targeting OASIS and BBF2H7, respectively, for degradation.
90993	CREB3L1	9606	24126059	2014-02-01 12:19	CREB3L1 plays an important role in suppressing tumorigenesis and that loss of expression is required for the development of a metastatic phenotype.
90993	CREB3L1	9606	24242870	2014-07-19 10:15	Temporally regulates the differentiation from neural precursor cells into astrocytes [review]
90993	CREB3L1	9606	24441665	2014-06-28 10:31	EWSR1-CREB3L1 gene fusions are predominant over FUS and CREB3L2 rearrangements in pure sclerosing epithelioid fibrosarcoma.
90993	CREB3L1	9606	24896634	2014-10-25 11:43	Case Report: low-grade fibromyxoid sarcoma of the kidney found to harbor the EWSR1-CREB3L1 gene fusion.
90993	CREB3L1	9606	25310401	2015-07-04 15:24	Cleavage of CREB3L1 releases its NH2-terminal domain from membranes, allowing it to enter the nucleus where it binds to Smad4 to activate transcription of genes encoding proteins required for assembly of collagen-containing extracellular matrix.
90993	CREB3L1	9606	25353281	2015-04-11 12:59	Case Reports: genetically confirmed primary renal sclerosing epithelioid fibrosarcoma with EWSR1-CREB3L1 gene fusion.
90993	CREB3L1	9606	25625847	2015-07-25 10:27	CREB3L1 mRNA expression is downregulated in human bladder cancer.CREB3L1 is epigenetically silenced in human bladder cancer facilitating tumor cell spreading and migration in vitro.
90993	CREB3L1	9606	26110425	2016-04-09 11:35	CREB3L1 was expressed in 19% of RCC, which is generally resistant to doxorubicin, but in 70% of diffuse large B-cell lymphoma that is sensitive to doxorubicin.
90993	CREB3L1	9606	26810754	2016-10-08 12:04	Our data further strengthens the role for CREB3L1 as a metastasis suppressor in breast cancer and demonstrates that epigenetic silencing is a major regulator of the loss of CREB3L1 expression
90993	CREB3L1	9606	26917262	2016-12-17 12:06	The results suggest that CREB3L1 is required for decidualization in mice and humans and may be linked to the pathogenesis of endometriosis in a progesterone-dependent manner.
90993	CREB3L1	9606	27121396	2018-01-20 11:21	These findings indicate that the miR-146a-CREB3L1-FGFBP1 signaling axis plays an important role in the regulation of angiogenesis in human umbilical vein endothelial cells.
90993	CREB3L1	9606	27499293	2017-09-02 13:56	Ceramide inverts the membrane orientation of TMS4SF20, creating a form of TM4SF20 that stimulates the cleavage of CREB3L1.
90993	CREB3L1	9606	28750683	2018-04-21 11:10	Identification of novel prostate cancer drivers, ERF, CREB3L1, and POU2F2, using RegNetDriver, a framework for integration of genetic and epigenetic alterations with tissue-specific regulatory network.
90993	CREB3L1	9606	28817112	2018-09-29 10:31	ConclusionThis report confirms that CREB3L1 is an OI-related gene and suggests the pathogenic mechanism of CREB3L1-associated OI involves the altered regulation of proteins involved in cellular secretion.
90993	CREB3L1	9606	29093023	2018-07-21 10:05	Our findings support a model in which CREB3L1 acts as a downstream effector of TSH to regulate the expression of cargo proteins, and simultaneously increases the synthesis of transport factors and the expansion of the Golgi to synchronize the rise in cargo load with the amplified capacity of the secretory pathway
90993	CREB3L1	9606	29531016	2019-03-09 10:22	There was a relationship between the expression levels of both proteins and survival time. CREB3L1 and PTN expression levels serve as biomarkers with utility in grading gliomas. Absence of CREB3L1 and presence of PTN in brain glioma cells correlate with survival time of the glioma patients.
90993	CREB3L1	9606	30103710	2018-10-27 10:45	These results suggest that CREB3L1 expression level may be used as a biomarker to identify TNBC patients who are more likely to benefit from doxorubicin-based chemotherapy.
90993	CREB3L1	9606	30657919	2020-02-08 11:05	Here, we presenta Turkish family, in which molecular analysis of the proband revealeda previously unreported homozygous missense variant(c.911C>T,p.(Ala304Val))of the CREB3L1
90993	CREB3L1	9606	31207160	2020-07-04 12:53	Study reports a novel homozygous CREB3L1 mutation in a large Indonesian family with osteogenesis imperfecta (OI); the homozygous affected members have survived to adulthood and they present a more severe phenotype than previously reported, expanding the clinical spectrum of OI for this gene.
26427	Creb3l1	10090	12480185	2010-01-21 00:00	Data suggest that OASIS protein positively regulates gene transcription in a subset of reactive astrocytes, and may influence the reaction of injured central nervous system tissues [OASIS protein].
26427	Creb3l1	10090	12684764	2010-01-21 00:00	In mice, the OASIS gene may be related to proteoglycan expression and play a role in the differentiation of the odontoblast and cells in inner enamel epithelium.
26427	Creb3l1	10090	15665855	2010-01-21 00:00	Our results reveal pivotal roles for OASIS in modulating the unfolded protein response in astrocytes, and the possibility that cell type-specific UPR signalling also exists in other cells
26427	Creb3l1	10090	16417584	2010-01-21 00:00	Oasis is an endoplasmic reticulum stress transducer in astrocytes, a membrane-bound transcription factor that activates genes in the stress response.
26427	Creb3l1	10090	19549009	2010-01-21 00:00	OASIS expressed in astrocytes plays important roles in protection against kainic acid-induced damage to hippocampal pyramidal neurons.
26427	Creb3l1	10090	19767743	2010-01-21 00:00	Signalling mediated by the endoplasmic reticulum stress inducer Oasis is involved in bone formation.
26427	Creb3l1	10090	20024590	2010-09-27 12:21	OASIS-/- mice exhibit severe osteopenia involving a decrease in type I collagen in the bone matrix and a dysfunction of osteoblasts, which show abnormal expansion of the rough ER.
26427	Creb3l1	10090	21047569	2011-05-28 10:50	OASIS regulates skeletal development by osteoblast-dependent and -independent mechanisms.
26427	Creb3l1	10090	21708301	2011-12-24 10:04	OASIS may play a role in bone formation through the expression of type I collagen and the secretion of bone matrix proteins in fracture healing.
26427	Creb3l1	10090	22262831	2012-05-05 10:04	OASIS plays crucial roles in promoting the differentiation of early goblet cells to mature goblet cells in the large intestine.
26427	Creb3l1	10090	22828627	2012-11-03 11:09	Findings demonstrate a novel mechanism by which OASIS and its associated family members are modulated by the unfolded protein response to finely control astrocyte differentiation.
26427	Creb3l1	10090	23268958	2013-06-08 12:36	Gliosis-specific transcription factor OASIS coincides with proteoglycan core protein genes in the glial scar and inhibits neurite outgrowth.
26427	Creb3l1	10090	23955342	2013-12-07 11:23	Fbxw7 controls osteogenesis and chondrogenesis by targeting OASIS and BBF2H7, respectively, for degradation.
26427	Creb3l1	10090	24242870	2014-07-19 10:15	Temporally regulates the differentiation from neural precursor cells into astrocytes [review]
26427	Creb3l1	10090	24498426	2014-10-25 12:23	Increased susceptibility to dextran sulfate sodium-induced colitis in the endoplasmic reticulum stress transducer OASIS deficient mice.
26427	Creb3l1	10090	24716865	2014-10-18 11:23	We conclude that OASIS functions as an anti-regenerative transcription factor by establishing a non-permissive microenvironment to regenerating axons
26427	Creb3l1	10090	26110425	2016-04-09 11:35	Higher levels of CREB3L1 protein are correlated with increased doxorubicin sensitivity of xenograft RCC tumors
26427	Creb3l1	10090	26558437	2016-09-10 10:27	OASIS affects the expression of HIF-1alpha target genes through the protein interaction with HIF-1alpha, and that OASIS-HIF-1alpha complexes may play essential roles in angiogenesis during bone development.
26427	Creb3l1	10090	26917262	2016-12-17 12:06	The results suggest that CREB3L1 is required for decidualization in mice and humans and may be linked to the pathogenesis of endometriosis in a progesterone-dependent manner.
26427	Creb3l1	10090	30273224	2019-02-16 10:52	The endoplasmic reticulum stress transducer old astrocyte specifically induced substance (OASIS) positively regulates glial scar formation in spinal cord injury (SCI). OASIS deletion inhibited the development of N-cadherin-positive reactive astrocytes that form glial scars and promoted axon growth and functional recovery after SCI.
362165	Creb3l1	10116	20668028	2010-10-23 10:43	Results suggest that the repertoire of genes induced by OASIS is cell type-dependent and that the OASIS protein may have a role in pancreas development.
362165	Creb3l1	10116	24623760	2014-05-24 11:36	We identify CREB3L1 as a regulator of AVP transcription in the rat hypothalamus.
362165	Creb3l1	10116	24716865	2014-10-18 11:23	We conclude that OASIS functions as an anti-regenerative transcription factor by establishing a non-permissive microenvironment to regenerating axons
362165	Creb3l1	10116	25915053	2016-01-23 11:55	CREB3L1 is a transcriptional mediator of ER stress response in osmotically stimulated supraoptic nucleus.
362165	Creb3l1	10116	26503226	2016-07-16 11:06	This data provides the connection between CREB3L1, a newly identified transcription factor of AVP expression.
83716	CRISPLD2	9606	17616516	2008-03-13 09:00	Observational study of gene-disease association. (HuGE Navigator)
83716	CRISPLD2	9606	17616516	2010-01-21 00:00	CRISPLD2 is expressed in the mandible, palate and nasopharynx regions during craniofacial development at E13.5-E17.5, respectively. Altogether, these data suggest that genetic variation in CRISPLD2 has a role in the etiology of NSCLP.
83716	CRISPLD2	9606	19864597	2010-01-21 00:00	present work introduces mammal CRISPLD2 as a major serum protein that acts as a natural LPS antagonist and promises to be of considerable preventative value against endotoxic shock.
83716	CRISPLD2	9606	19913121	2010-09-15 22:05	Observational study of gene-disease association. (HuGE Navigator)
83716	CRISPLD2	9606	19937600	2010-01-20 21:34	Observational study of gene-disease association. (HuGE Navigator)
83716	CRISPLD2	9606	20628086	2010-09-15 22:05	Observational study of gene-disease association, gene-environment interaction, and pharmacogenomic / toxicogenomic. (HuGE Navigator)
83716	CRISPLD2	9606	20662919	2010-09-15 22:05	Observational study of gene-disease association. (HuGE Navigator)
83716	CRISPLD2	9606	20662919	2010-12-11 10:03	three SNPs in northern Chinese population found an association between these polymorphisms and NSCLP in both single-marker and haplotype analyses. data further strengthen the conclusion that altered CRISPLD2 is associated with NSCLP susceptibility.
83716	CRISPLD2	9606	20815724	2010-09-15 22:05	Observational study of gene-disease association. (HuGE Navigator)
83716	CRISPLD2	9606	20815724	2014-10-04 11:11	results support the hypothesis that variants in the CRISPLD2 gene may be involved in the etiology of NS CL(P).
83716	CRISPLD2	9606	21244519	2011-05-21 10:10	the present investigation did not support the hypothesis of the involvement of CRISPLD2 in nonsyndromic cleft lip and palate
83716	CRISPLD2	9606	21254358	2011-05-28 11:00	These novel findings suggest that CRISPLD1 plays a role in Nonsyndromic cleft lip and palate (NSCLP) through the interaction with CRISPLD2 and folate pathway genes.
83716	CRISPLD2	9606	21800413	2011-12-24 11:49	CRISPLD2 gene contributes to the etiology of NSCLP in the Northwestern Chinese population. SNP rs1546124 is significantly related to NSCLP, associated with both CL/P and CPO groups, and SNP rs4783099 is significantly associated with CPO.
83716	CRISPLD2	9606	23799041	2014-02-01 12:23	There is a decreased expression of CRISPLD2 in septic shock and it is association with procalcitonin in sepsis.
83716	CRISPLD2	9606	24090571	2014-08-30 11:52	Both LCCL-domains of human CRISPLD2 have high affinity for lipid A.
83716	CRISPLD2	9606	24955763	2015-11-07 11:51	CRISPLD2 is a target of progesterone receptor and its expression is decreased in women with endometriosis.
83716	CRISPLD2	9606	25480331	2015-04-11 12:35	findings define a role for LGL1 in fibroblast expansion and migration, epithelial cell migration, and mesenchymal-epithelial signaling, key processes in fetal lung development.
83716	CRISPLD2	9606	25496823	2015-10-24 10:47	Results demonstrate genetic polymorphism of CRISPLD2 gene is associated with an increased risk of non-syndromic cleft lip with or without cleft palate.
83716	CRISPLD2	9606	26624800	2016-05-14 10:58	Our data suggest that CRISPLD2 may have a unique anti-HMGB1 effect via miRNA155 and play an important role in immune balance.
83716	CRISPLD2	9606	27328068	2018-02-17 11:18	Our results suggest that CRISPLD2 rs4783099 may represent a risk factor for NSCPO (non-syndromic oral clefts).
83716	CRISPLD2	9606	27597766	2017-10-28 12:12	Data suggest that suppression of CRISPLD2 increases the risk of lung inflammation in early life and adulthood.
83716	CRISPLD2	9606	29437515	2019-06-08 11:57	CRISPLD2 rs4783099 was associated with cleft lip and/or palate (CL/P) statistically (OR = 3.18, P < .01). Compared to genotype TT, genotypes CC and CT were correlated significantly (OR = 2.04, P = .04) with CL/P. No evidence showed an association between genetic variation at the CRISPLD2 locus and cleft palate only (CP).
83716	CRISPLD2	9606	29899370	2019-03-09 12:59	we demonstrated that knockdown of Crispld2 in zebrafish alters neural crest cell migration patterns resulting in abnormal jaw and palate development. In this study, we performed RNA profiling in zebrafish embryos and identified 249 differentially expressed genes following knockdown of Crispld2.
83716	CRISPLD2	9606	31557467	2020-05-30 11:33	Our findings suggest that using specific asthma characteristics, such as airway hyperresponsiveness, can help identify more genetically homogeneous asthma subgroups with genotype-phenotype associations that may not be observed in all children with asthma. CRISPLD2 also may be important for baseline lung function in individuals with asthma who also may have airway hyperresponsiveness.
171547	Crispld2	10116	12540491	2010-01-21 00:00	lgl1 plays an important role in fetal airway branching morphogenesis.
171547	Crispld2	10116	12880386	2010-01-21 00:00	Lgl1 is imported by late gestation lung epithelial cells.
171547	Crispld2	10116	16492977	2010-01-21 00:00	Data suggest that deficiency of lgl1 contributes to the arrested alveolar partitioning observed in bronchopulmonary dysplasia and that recovery is associated with normalization of lgl1 levels.
171547	Crispld2	10116	20057335	2010-05-31 12:03	Data show that in rat lung, glucocorticoid stimulates (7- to 115-fold) and Vitamin D suppresses (twofold) Lgl1 expression.
171547	Crispld2	10116	21069352	2011-05-28 11:28	Upregulation of LGL1 pulmonary gene expression after RA treatment may promote lung growth by stimulating alveologenesis in the nitrofen CDH model.
171547	Crispld2	10116	21856246	2011-11-26 10:36	the Lgl1 regulation of Rab10 stimulates the trafficking of membrane precursor vesicles, whose fusion with the plasmalemma is crucial for axonal growth.
171547	Crispld2	10116	23038739	2013-02-02 11:22	Scribble/Lgl/Dlg polarity protein complex is a regulator of blood-testis barrier dynamics and spermatid polarity during spermatogenesis
78892	Crispld2	10090	17616516	2010-01-21 00:00	CRISPLD2 is expressed in the mandible, palate and nasopharynx regions during craniofacial development at E13.5-E17.5, respectively. Altogether, these data suggest that genetic variation in CRISPLD2 has a role in the etiology of NSCLP.
9988	DMTF1	9606	12917399	2010-01-21 00:00	hDMP1beta antagonizes hDMP1alpha activity and cellular functions of hDMP1 may be regulated by cellular hDMP1 isoform levels
9988	DMTF1	9606	15010895	2008-03-13 09:04	Observational study of gene-disease association. (HuGE Navigator)
9988	DMTF1	9606	17936562	2010-01-21 00:00	Loss of heterozygosity (LOH) of the hDMP1 gene was detectable in approximately 35% of human lung carcinomas, which was found in mutually exclusive fashion with LOH of INK4a/ARF or that of P53. DMP1 is a pivotal tumor suppressor for human lung cancers.
9988	DMTF1	9606	17972942	2010-01-21 00:00	WT1 downregulation during myeloid differentiation of NB4 and HL60 leukemic cell lines is associated with increased tumor repressor hDMP1 mRNA levels
9988	DMTF1	9606	20351715	2010-04-07 21:40	Meta-analysis and genome-wide association study of gene-disease association. (HuGE Navigator)
9988	DMTF1	9606	22331460	2012-05-26 11:30	new mechanism of p53 activation mediated by direct physical interaction between Dmp1 and p53.
9988	DMTF1	9606	23045280	2013-11-16 11:55	LOH for hDMP1 was associated with luminal A category and longer relapse-free survival
9988	DMTF1	9606	23938323	2014-04-26 11:02	This study reveals a pivotal role of combined Dmp1 loss and cyclin D1 overexpression in breast cancer.
9988	DMTF1	9606	25965824	2016-05-07 12:06	Low DMTF1 expression is associated with in bladder cancer.
9988	DMTF1	9606	26187004	2015-10-31 10:23	findings imply that DMP1alpha- and beta-ratios are tightly regulated in hematopoietic cells and DMP1beta antagonizes DMP1alpha transcriptional regulation of ARF resulting in the alteration of cellular control with a gain in proliferation
9988	DMTF1	9606	28257090	2017-03-18 12:06	Study demonstrated that an alternative cyclin D-binding myb-like transcription factor 1 (DMTF1) pre-mRNA splicing isoform, DMTF1 beta, is increasingly expressed in breast cancer and promotes mammary tumorigenesis in a transgenic mouse model. [review].
9988	DMTF1	9606	30100063	2019-01-12 10:08	Cisplatin sensitivity in breast cancer cells is associated with a DMTF1beta splice variant expression.
9988	DMTF1	9606	30592263	2019-05-25 12:35	the results of the study demonstrated that miR6753p directly regulated the expression of DMTF1, which contributed to the further regulation of Colorectal cancer cell proliferation.
9988	DMTF1	9606	30599775	2019-03-16 10:17	DMTF1 is hemizygously deleted in 35-42% of human cancers and is associated with longer survival. [review]
23857	Dmtf1	10090	15601844	2010-01-21 00:00	a novel Jun-Dmp1 pathway directly links oncogenic Ras-Raf signaling and p19(Arf), independent of the classical cyclin D1/Cdk4-Rb-E2F pathway
23857	Dmtf1	10090	17546045	2010-01-21 00:00	The Dmp1-Arf pathway is repressed by p65 in response to genotoxic stress.
23857	Dmtf1	10090	17936562	2010-01-21 00:00	Approximately 40% of K-ras(LA) lung tumors from Dmp1(+/+) mice lost one allele of the Dmp1 gene, suggesting the primary involvement of Dmp1 in K-ras-induced tumorigenesis.
23857	Dmtf1	10090	19816943	2010-03-01 11:26	Data show that Dmp1 directly bound to the genomic loci of Areg, Tsp-1, JunB and Egr1.
23857	Dmtf1	10090	22039255	2012-03-17 11:44	Results implicate Dmtf1 in the regulation of HSC function through novel cell cycle-regulatory mechanisms.
23857	Dmtf1	10090	22331460	2012-05-26 11:30	new mechanism of p53 activation mediated by direct physical interaction between Dmp1 and p53.
23857	Dmtf1	10090	23938323	2014-04-26 11:02	This study reveals a pivotal role of combined Dmp1 loss and cyclin D1 overexpression in breast cancer.
23857	Dmtf1	10090	28406729	2017-08-26 11:41	Dmp1 (Dmp1alpha) physically interacts with p53, stabilizes p53's binding to its target genes, and increases the transcriptional activity of p53.
10085	EDIL3	9606	11959660	2010-01-21 00:00	Del1 mediates vascular smooth muscle cell adhesion, migration, and proliferation through interaction with integrin alpha(v)beta(3).
10085	EDIL3	9606	12074641	2010-01-21 00:00	acts as an angiogenic factor in the context of solid tumor formation; the increase in vascularization accelerates tumor growth through decreased apoptosis
10085	EDIL3	9606	18090124	2010-01-21 00:00	Alpha v beta 5, alpha v beta 5 and their ligands Del-1 and L1 play an important role in the process of tumor cells moving from the original place.
10085	EDIL3	9606	19292890	2013-05-04 13:07	Downregulation of developmentally regulated endothelial cell locus-1 inhibits the growth of colon cancer.
10085	EDIL3	9606	19578876	2009-08-12 21:34	Observational study of gene-disease association. (HuGE Navigator)
10085	EDIL3	9606	20237162	2010-04-07 21:40	Observational study and genome-wide association study of gene-disease association. (HuGE Navigator)
10085	EDIL3	9606	20379614	2010-06-30 22:07	Clinical trial of gene-disease association and gene-environment interaction. (HuGE Navigator)
10085	EDIL3	9606	20857535	2011-01-29 10:36	High expression level of EDIL3 predicts poor prognosis of hepatocellular carcinoma patients.
10085	EDIL3	9606	20950786	2010-12-05 22:09	Observational study and genome-wide association study of gene-disease association. (HuGE Navigator)
10085	EDIL3	9606	22388320	2012-05-19 11:14	Del-1 mediates phosphatidylserine- and integrin-dependent endothelial uptake of microparticles by endocytosis.
10085	EDIL3	9606	22601780	2012-10-20 11:47	database search for EGF domain sequences shows that this RGD finger is likely an evolutionary insertion and unique to the EGF domain of Del-1
10085	EDIL3	9606	23364949	2013-04-20 12:01	Del-1 may act as a gatekeeper of adrenal gland inflammation and may regulate the integrity of the hypothalamic-pituitary-adrenal axis stress response, thereby modulating adrenal (dys)function in the course of SIRS.
10085	EDIL3	9606	24416060	2014-08-09 11:19	The reciprocal regulation between Del-1 and inflammation may contribute to optimally balance the protective and the potentially harmful effects of inflammatory cell recruitment.
10085	EDIL3	9606	25273699	2015-07-04 15:17	The importance of interaction between EDIL3 and integrin alphaV.
10085	EDIL3	9606	26545781	2016-03-26 10:31	Overexpression of the Del-1 gene potentiates proliferation and invasion of lung carcinoma cells.
10085	EDIL3	9606	26603257	2016-12-24 11:11	Del-1 on circulating EVs is a promising marker to improve identification of patients with early-stage breast cancer and distinguish breast cancer from benign breast tumors and noncancerous diseases.
10085	EDIL3	9606	26676803	2016-12-31 11:15	Del-1 pre-treatment of blood before addition of islets diminished coagulation activation and islet damage
10085	EDIL3	9606	26735172	2016-11-05 12:03	Overexpressed EDIL3 promotes anchorage-independent tumor growth in human pancreatic cancer.
10085	EDIL3	9606	28447099	2018-05-19 11:53	these data reveal an unrecognised function of endogenous Del-1 as a local inhibitor of ischaemia-induced angiogenesis by restraining LFA-1-dependent homing of pro-angiogenic haematopoietic cells to ischaemic tissues
10085	EDIL3	9606	28765888	2018-05-26 10:14	EDIL3 may be implicated in retinal neovascularization in vitro. Silencing EDIL3 expression was demonstrated to impair the proliferative, migratory and tube forming capabilities of HRECs in vitro.
10085	EDIL3	9606	28819306	2019-03-16 11:04	EDIL3 is significantly correlated with mesenchymal phenotype, angiogenesis, and tumor progression in lung adenocarcinoma.
10085	EDIL3	9606	28846069	2017-10-21 12:04	Del-1-induced HSC proliferation and myeloid lineage commitment were mediated by beta3 integrin on hematopoietic progenitors.
10085	EDIL3	9606	29437247	2019-06-29 11:08	these data demonstrate that Del-1 can negatively regulate IL-17 and its proinflammatory function, thereby limiting airway inflammation in allergic asthmatics, and suggest Del-1 as a potential candidate for prevention and treatment of allergic asthma.
10085	EDIL3	9606	30278915	2019-04-20 12:03	protects chondrocytes from apoptosis
10085	EDIL3	9606	30455459	2019-05-25 12:13	this study shows that DEL-1 promotes macrophage efferocytosis and clearance of inflammation
10085	EDIL3	9606	31330520	2019-09-14 10:49	TAM-R breast cancer is characterized by Del-1 overexpression and tumor progression can be inhibited by Del-1 depletion, which restores TAM sensitivity. Thus, therapeutic strategies that target Del-1 may be effective for the treatment of hormone-resistant breast cancer.
427326	EDIL3	9031	25284052	2015-08-08 10:47	Cluster analysis revealed a first group of proteins related to mineralization and mainly present at the onset of calcification including OVOT, OVAL, OC-17, and two novel calcium binding proteins (EDIL3, MFGE8).
427326	EDIL3	9031	31358619	2020-05-09 11:06	In chicken, we confirmed the presence of EDIL3 and MFGE8 proteins in eggshell, uterine fluid, and uterus. We observed that only edil3 is overexpressed in tissues in which eggshell mineralization takes place and that this overexpression occurs only at the onset of shell calcification.
13612	Edil3	10090	11959660	2010-01-21 00:00	mediates vascular smooth muscle cells adhesion, migration, and proliferation through interaction with integrin alpha(v)beta(3)
13612	Edil3	10090	12074641	2010-01-21 00:00	acts as an angiogenic factor in the context of solid tumor formation; the increase in vascularization accelerates tumor growth through decreased apoptosis
13612	Edil3	10090	14981004	2010-01-21 00:00	Del-1 is expressed in ischemic tissue. Del-1 stimulates angiogenesis, an effect that is dependent on the RGD motif and a second signaling sequence in the discoidin-I-like domain.
13612	Edil3	10090	15004195	2010-01-21 00:00	Demonstration of Del-1 and milk fat globule-EGF-factor 8 (MFG-E8) binding to phosphatidylserine exposed on apoptotic cells suggests the existence of macrophage subsets that use Del-1 or MFG-E8 differently to engulf apoptotic cells.
13612	Edil3	10090	15964546	2010-01-21 00:00	Del1 (Edil3) is induced by a number of growth factors/cytokines including VEGF, indicating the possible involvement of Del1 in tumor angiogenesis.
13612	Edil3	10090	17701220	2010-01-21 00:00	Fusion with the deposition domain of Del1 dramatically alters the distribution of exogenous proteins in mice.
13612	Edil3	10090	17764695	2010-01-21 00:00	Constitutive expression of Del1 in skin does not affect skin vascularity or improve wound healing.
13612	Edil3	10090	18534562	2010-01-21 00:00	Del-1 may participate in modulating cerebral angiogenesis, and that gene transfer of Del-1 may provide a novel and potent means for stimulating cerebral angiogenesis.
13612	Edil3	10090	19008446	2010-01-21 00:00	study describes Del-1 as an anti-adhesive factor that interferes with the integrin LFA-1-dependent leukocyte-endothelial adhesion; Del-1 is an endogenous inhibitor of inflammatory cell recruitment
13612	Edil3	10090	20171188	2010-05-03 11:06	The apoptosis-inducing activity of Del1 could be mapped to the third EGF motif, which fitted the consensus sequence CX(D/N)XXXX(F/Y)XCXC, wherein the aspartic acid residue (D) could be beta-hydroxylated.
13612	Edil3	10090	22388320	2012-05-19 11:14	Del-1 plays a physiological role in the clearance of phosphatidylserine-expressing microparticles by endothelium.
13612	Edil3	10090	22447028	2012-06-30 11:50	Del-1 suppressed LFA-1-dependent recruitment of neutrophils and IL-17-triggered inflammatory pathology and may thus be a promising therapeutic agent for inflammatory diseases.
13612	Edil3	10090	23364949	2013-04-20 12:01	Observed increased leukocyte accumulation, inflammation, and higher apoptosis in the adrenal glands of Del-1-deficient mice. Del-1 deficiency was also associated with reduced corticosterone and ACTH levels 24 hours after lipopolysaccharide administration.
13612	Edil3	10090	24060278	2014-02-01 11:16	Decreased Del-1 expression is associated with salivary gland inflammation in Sjogren syndrome.
13612	Edil3	10090	24416060	2014-08-09 11:19	The reciprocal regulation between Del-1 and inflammation may contribute to optimally balance the protective and the potentially harmful effects of inflammatory cell recruitment.
13612	Edil3	10090	24504014	2014-10-25 10:22	Del-1 controls NF-kappaB-activated MIF production in macrophages.
13612	Edil3	10090	24525119	2014-06-07 10:06	Bleomycin-induced pulmonary fibrosis increased collagen deposition and TGF-beta production in the lung of Del-1(-/-) mice.
13612	Edil3	10090	25385367	2016-03-26 11:56	Study identified Del-1 as an endogenous homeostatic factor of the CNS protecting from neuroinflammation in the course of CNS autoimmunity
13612	Edil3	10090	25980764	2016-07-30 10:38	EDIL3-mediated activation of TGF-beta and ERK signaling could provide therapeutic implications for HCC.
13612	Edil3	10090	27784857	2017-02-25 12:23	Del-1 intercepted oxLDL before its receptor binding to reduce atherogenesis
13612	Edil3	10090	28447099	2018-05-19 11:53	these data reveal an unrecognised function of endogenous Del-1 as a local inhibitor of ischaemia-induced angiogenesis by restraining LFA-1-dependent homing of pro-angiogenic haematopoietic cells to ischaemic tissues
13612	Edil3	10090	28846069	2017-10-21 12:04	Del-1-induced HSC proliferation and myeloid lineage commitment were mediated by beta3 integrin on hematopoietic progenitors.
13612	Edil3	10090	29182679	2017-12-30 12:41	results suggest that Edil3 may stimulate osteoblast differentiation and matrix mineralization by increasing expression of Runx2 through alpha5beta1 integrin /ERK pathway
13612	Edil3	10090	29684347	2018-09-15 10:37	these results indicate a protective role for Del-1 in postoperative peritoneal adhesion formation.
13612	Edil3	10090	30455459	2019-05-25 12:13	this study shows that DEL-1 promotes macrophage efferocytosis and clearance of inflammation
13612	Edil3	10090	30743056	2019-12-07 10:24	Del-1 is not a major determinant of prion pathogenesis.
100192437	ERP44	9823	20484463	2010-07-12 12:11	Results indicated that PPARgamma is an essential regulatory factor for the transcriptional activity of ERp44, which in turn controls the secretion of adiponectin.
100192437	ERP44	9823	21664357	2012-01-28 11:12	Tissue distribution analysis of Ero1L and ERp44 genes revealed extremely high expression in adipose tissue, and the topology of their phylogenic tree indicates a high degree of conservation among different species.
23071	ERP44	9606	11847130	2010-01-21 00:00	contains a thioredoxin domain with a CRFS motif and is induced during ER stress
23071	ERP44	9606	16677073	2010-01-21 00:00	Ero1alpha and Ero1beta are retained in the endoplasmic reticulum by interactions with PDI and ERp44
23071	ERP44	9606	17805346	2010-01-21 00:00	ERGIC-53 provides a platform that receives micro(2)L(2) subunits from the BiP-dependent checkpoint, assisting polymerization. In this process, ERp44 couples thiol-dependent assembly and quality control.
23071	ERP44	9606	18178549	2010-01-21 00:00	ERp44-mediated retention of FGE, indicating that noncovalent interactions between ERp44 and FGE are sufficient to mediate ER retention.
23071	ERP44	9606	18508857	2010-01-21 00:00	Study shows that SUMF1 interacts with protein disulfide isomerase (PDI) and ERp44, two thioredoxin family members residing in the early secretory pathway, and with ERGIC-53, a lectin that shuttles between the ER and the Golgi.
23071	ERP44	9606	18552768	2010-01-21 00:00	Crystal structure of ERp44 at a resolution of 2.6 A, is presented.
23071	ERP44	9606	19913121	2010-09-15 22:06	Observational study of gene-disease association. (HuGE Navigator)
23071	ERP44	9606	20628086	2010-09-15 22:06	Observational study of gene-disease association, gene-environment interaction, and pharmacogenomic / toxicogenomic. (HuGE Navigator)
23071	ERP44	9606	23685074	2013-09-14 12:05	The ERp44 assembly control cycle couples secretion fidelity and efficiency downstream of the calnexin/calreticulin and BiP-dependent quality control cycles.
23071	ERP44	9606	23979138	2013-12-14 11:23	Data indicate that protein disulfide isomerase (PDI) and ERp44 dynamically localize Ero1alpha and peroxiredoxin 4 in early secretory compartment (ESC).
23071	ERP44	9606	24804790	2015-06-27 14:22	findings indicated that overexpression of miR-101 could downregulate ERp44
23071	ERP44	9606	25097228	2015-11-21 11:41	Endogenous ERp44 is O-glycosylated and secreted by human primary endometrial cells, suggesting possible pathophysiological roles of these processes.
23071	ERP44	9606	25512553	2015-04-25 10:17	the decrease in 5-HT uptake rates of GDM trophoblast is the consequence of defective insulin signaling, which entraps SERT with ERp44 and impairs its glycosylation.
23071	ERP44	9606	27642162	2017-05-06 10:22	Results show that ERp44 binds the oxidized but not the reduced form of Prx4; the ERp44-Prx4 complex is formed via thiol-disulfide interchange reactions, and its crystal structure reveals a redox-dependent recognition.
23071	ERP44	9606	30723194	2019-04-13 11:08	Endoplasmic reticulum protein 44 (ERp44) forms zinc ions (Zn(2+))-bridged homodimers, which dissociate upon client binding.
76299	Erp44	10090	17353260	2010-01-21 00:00	Data suggest that ERp44 and Ero1-lalpha play a major role in the assembly of higher-order adiponectin complexes, and highlight the importance of posttranslational events controlling adiponectin levels and the release of adiponectin from adipocytes.
76299	Erp44	10090	25332179	2015-11-07 11:29	ERp44 plays a critical role in embryonic heart development and is crucial in regulating cardiac cell Ca(2+) signaling, ER stress, ROS-induced oxidative stress, and activation of the intrinsic mitochondrial apoptosis pathway.
76299	Erp44	10090	25959394	2015-09-26 21:45	Data show that endoplasmic reticulum protein 44 (ERp44) forms a mixed disulfide bond with aminopeptidase ERAP1 and controls the release of ERAP1 in a redox-dependent manner to control blood pressure.
76299	Erp44	10090	26060250	2015-10-17 11:36	ERp44 exclusively recognizes and converts assembly-trapped adiponectin intermediates back to precursors of the biologically potent high molecular weight form.
76299	Erp44	10090	30224065	2019-06-01 12:28	The role of ERp44 in the dysfunction of endoplasmic reticulum in diabetic nephropathy.
76299	Erp44	10090	31283909	2020-03-21 11:19	ERp44(-/-) newborns had lower blood glucose compared to wild-type
395453	FGF18	9031	25446536	2015-02-07 12:12	Interactions between FGF18 and retinoic acid regulate differentiation of chick embryo limb myoblasts.
533929	FGF18	9913	20484739	2010-12-04 10:18	these data point to a unique role for FGF18 in signaling from theca cells to granulosa cells and suggest that FGF18 influences the process of atresia in ovarian follicles.
533929	FGF18	9913	23707615	2014-02-08 10:32	FGF8 and FGF18 signal through divergent pathways in ovarian granulosa cells, despite reportedly similar receptor activation patterns.
533929	FGF18	9913	25411391	2015-09-12 11:33	FGF18 is proapoptotic in vivo and may act through a mechanism involving the BBC3-MDM2 pathway.
533929	FGF18	9913	30625262	2019-12-14 10:08	These data suggest that FGF18 may be an intraovarian factor that regulates steroidogenesis in fetal ovaries.
611641	FGF18	9615	21418347	2012-03-03 10:06	Fibroblast growth factor 18 was detected as granular cytoplasmatic staining in follicles at the level of the inner root sheath, rarely in the outer root sheath and dermal papilla; no difference in potential sources of variation of expression was found.
611641	FGF18	9615	22808925	2013-02-16 11:29	These results showed a signficant difference in FGF18 protein in the epithelium of control dogs compared to those with recurrent alopecia.
8817	FGF18	9606	15749088	2010-01-21 00:00	mRNA expression examined by in situ hybridization in whole human embryos at 30 days and 8 weeks of gestation.
8817	FGF18	9606	16019430	2010-01-21 00:00	analysis of FGF18 and FGFR5 expression in primary endothelial cells and vascular smooth muscle cells
8817	FGF18	9606	16756958	2010-01-21 00:00	FGF18 is wildly expressed in the cardiovascular tissue. It enhanced cell migration in response to mechanical damage. we detected FGF18 expression in liver vascular and liver sinusoidal endothelial cells (LSECs), but not in hepatic parenchymal cells.
8817	FGF18	9606	17128416	2010-01-21 00:00	FGF18 may play a prominent role in chondrogenesis and osteogenesis during skeletal development and growth (review)
8817	FGF18	9606	17360555	2010-01-21 00:00	FGF3, FGF7, FGF10, FGF18, and FGFR1 may have roles in nonsyndromic cleft lip and palate
8817	FGF18	9606	17890768	2010-01-21 00:00	FGF18 is almost generally over-expressed in colon cancer and exerts pro-tumorigenic effects both in the epithelial and the stromal compartments by stimulating growth and survival of tumour cells, migration of fibroblasts and neovascularization
8817	FGF18	9606	18978678	2008-11-16 21:30	Observational study of gene-disease association. (HuGE Navigator)
8817	FGF18	9606	19453261	2009-06-24 21:33	Observational study of gene-disease association. (HuGE Navigator)
8817	FGF18	9606	19727229	2009-09-20 21:32	Observational study of gene-disease association. (HuGE Navigator)
8817	FGF18	9606	19727229	2011-01-29 10:16	There was an association between gene FGF18 rs4043716 and nonsyndromic cleft lip with or without palate in Chinese population.
8817	FGF18	9606	19909293	2010-02-15 11:26	fibroblast growth factor 18 seems to play a role in maintenance of chondrocyte properties, although its expression was rather high in dedifferentiated chondrocytes.
8817	FGF18	9606	20507176	2010-07-26 11:50	FGF2 and -18 bind to discrete structures on the heparan sulfate chains attached to chondrocyte-derived perlecan which modulate the growth factor activities
8817	FGF18	9606	21048031	2010-12-05 22:08	Observational study of gene-disease association and gene-environment interaction. (HuGE Navigator)
8817	FGF18	9606	21319186	2011-05-14 10:45	FGF8, FGF17, and FGF18 are involved in autocrine and paracrine signaling in HCC and enhance the survival of tumor cells under stress conditions, malignant behavior, and neoangiogenesis.
8817	FGF18	9606	23397188	2014-05-31 11:19	role for FGF-18 in chondrogenic and osteogenic events which drive discal development and ossification of the vertebral bodies.
8817	FGF18	9606	24018557	2013-11-30 12:02	Tumors from ovarian cancer patients had increased FGF18 expression levels with microvessel density and M2 macrophage infiltration.
8817	FGF18	9606	24577103	2014-05-31 11:09	Fgf18 as a molecule that protects articular cartilage by gene expression profiling, and the anticatabolic effects may at least partially be mediated by the Timp1 expression.
8817	FGF18	9606	24668462	2014-12-06 12:59	The position of sulfate ions bound to FGF18 provides insight into the putative HS-binding site and allows comparison with the prototypical FGFs, FGF1, and FGF2.
8817	FGF18	9606	26427667	2017-02-18 12:08	Data suggest that the combination of FIGO stage, ovarian carcinoma type, and/or fibroblast growth factor 18 (FGF18) score could predict poor prognosis among ovarian carcinoma patients.
8817	FGF18	9606	26773067	2017-05-20 14:17	FGF9 and FGF18 increased the migratory capacities of human lung fibroblasts, and FGF9 actively modulated matrix metalloproteinase activity in idiopathic pulmonary fibrosis.
8817	FGF18	9606	27267714	2017-06-03 11:15	significantly increased in endometrioid adenocarinoma
8817	FGF18	9606	27959447	2017-03-25 10:44	FGF18 serves an essential role in the growth and migration of non-small cell lung cancer cells by regulating the ERK, p38 signaling pathways and MMP26 protein levels.
8817	FGF18	9606	28765917	2018-07-07 10:17	the suppressive effect of miR-139 on FGF18 and in turn on proliferation, apoptosis, invasion, migration and tumor-induced angiogenesis of HCC cells was investigated. FGF18 was suggested as a prognostic biomarker and therapeutic target in HCC patients and miR-139 may be a promising strategy used in HCC treatment via the suppression of FGF18
8817	FGF18	9606	28765932	2018-05-19 12:15	the results suggest that FGF18 may be involved in MC3T3E1 cell proliferation and osteoblastic differentiation.
8817	FGF18	9606	29240020	2018-07-28 11:11	we genotyped rs9313548 and performed case-control-based association analysis with developmental dyslexia in a Chinese population. Our results were in consistent with previous studies as we did not observe significant association of rs9313548 with developmental dyslexia.
8817	FGF18	9606	29242604	2019-03-09 10:56	High FGF18 expression is associated with angiogenesis in hepatocellular carcinoma.
8817	FGF18	9606	29723542	2019-05-04 10:28	EGR1 is a major upstream component of FGF signaling in theca cells and that it directs cell fate toward proliferation.
8817	FGF18	9606	29901199	2018-10-20 10:29	FGF18 played an important role in the growth and metastasis of breast cancer.
8817	FGF18	9606	30082912	2019-03-16 12:26	In primary gastric cancer samples, FGF18 was overexpressed in genomically stable and chromosomal instability subtypes of GC. Overexpression was associated with poor survival. FGF18 knockdown inhibited tumor formation abilities, induced G1 phase cell cycle arrest, enhanced anti-cancer drug sensitivity, activated ATM pathway but quenched TGF-beta pathway. FGF18 was a direct target of tumor suppress…
8817	FGF18	9606	30416101	2020-03-14 11:41	The halo-recombinant human FGF18 promotes chondrocyte differentiation through ERK signaling pathway.
8817	FGF18	9606	31527546	2020-06-06 12:14	The FGF18 is promising candidates for prognostic factors in adenocarcinomas of the esophago-gastric junction and new potential targets for new anti-cancer therapies.
8817	FGF18	9606	32109713	2020-08-01 14:04	Identification of a genetic polymorphism in FGF18 significantly associated with the risk of Knee osteoarthritis based on samples with Chinese Han ancestry.
14172	Fgf18	10090	11741978	2010-01-21 00:00	FGF-18 may therefore compensate for the action of FGF-2 on bone and cartilage.
14172	Fgf18	10090	11900978	2010-01-21 00:00	expression of FGF18 in calvarial and limb development
14172	Fgf18	10090	11927601	2010-01-21 00:00	Fibroblast growth factor 18 influences proximal programming during lung morphogenesis
14172	Fgf18	10090	11937493	2010-01-21 00:00	Coordination of chondrogenesis and osteogenesis by fibroblast growth factor 18
14172	Fgf18	10090	11937494	2010-01-21 00:00	FGF18 is required for normal cell proliferation and differentiation during osteogenesis and chondrogenesis
14172	Fgf18	10090	15252029	2010-01-21 00:00	FGF18 represses noggin expression and is induced by calcineurin
14172	Fgf18	10090	15336546	2010-01-21 00:00	Cell proliferation in the Fgf18-/- lungs was also transiently reduced in embryonic lung alveoli.
14172	Fgf18	10090	15781473	2010-01-21 00:00	data identified fibroblast growth factor (FGF) 18 as a selective ligand for fibroblast growth factor receptor 3(FGFR3) in limb bud mesenchymal cells, which suppressed proliferation and promoted their differentiation and production of cartilage matrix
14172	Fgf18	10090	17014841	2010-01-21 00:00	These findings support a model in which FGF18 regulates skeletal vascularization and subsequent recruitment of osteoblasts/osteoclasts through regulation of early stages of chondrogenesis and VEGF expression.
14172	Fgf18	10090	17128416	2010-01-21 00:00	FGF18 may play a prominent role in chondrogenesis and osteogenesis during skeletal development and growth (review)
14172	Fgf18	10090	17158875	2010-01-21 00:00	Fgf18 may function as an essential component of the Wnt-dependent steps of osteoblastogenesis that are genetically downstream of Runx2.
14172	Fgf18	10090	17488195	2010-01-21 00:00	promotion of osteoblast differentiation by Glis3 involves increased expression of FGF18
14172	Fgf18	10090	18286540	2010-01-21 00:00	Data indicate that FGF18 and FGFR3 are involved, possibly as partners, in the control of intestinal precursor cell proliferation.
14172	Fgf18	10090	19358209	2010-01-21 00:00	FGF18 provided both directional and proliferative cues to chondrocytes in the developing upper respiratory tract.
14172	Fgf18	10090	20023171	2010-02-01 11:35	Data revealed interaction between Glg1 and Fgf18 both genetically and physically and reveals a novel regulatory mechanism for Fgf18 signaling involving Glg1 and Dlk.
14172	Fgf18	10090	20034106	2010-05-10 11:43	Regulation of Hmgn1 and Fgf18 at the digit-interdigit junction suggests retinoic acid controls tissue remodeling as well as apoptosis.
14172	Fgf18	10090	20432451	2010-06-28 12:07	FGF18 is upregulated during osteoblast differentiation induced by dexamethasone in murine mesenchymal stem cells.
14172	Fgf18	10090	21457097	2011-11-26 10:37	Fgf-18 is an important mediator of bone regeneration, which is required during later stages of bone regeneration.
14172	Fgf18	10090	21878612	2012-05-05 10:04	These findings therefore argue for an involvement of FGF18 in the control of various developmental events during the alveolar stage.
14172	Fgf18	10090	23751042	2014-02-15 10:45	These results suggest that FGF18 accelerates osteogenesis by upregulation of Bmp2 as well as maintenance or upregulation of Fgfr1, -2 and -3 expression in osteoblasts.
14172	Fgf18	10090	23804023	2014-01-04 13:09	Fgf-10 and Fgf-18 are expressed specifically within ventral tanycyte subpopulations.
14172	Fgf18	10090	23946441	2013-11-16 11:54	Foxp1 regulates the quiescent stem cell state in the hair follicle stem cell niche by controlling Fgf18 expression.
14172	Fgf18	10090	25953896	2015-10-03 10:23	Phlpp1 deficiency increases Akt2 activity, which diminishes FoxO1 levels and induces Fgf18 expression to stimulate chondrocyte proliferation.
14172	Fgf18	10090	26566904	2016-07-30 11:23	retinoic acid is produced by pulmonary endothelial cells and regulates pulmonary angiogenesis and elastin synthesis by induction of VEGF-A and fibroblast growth factor (FGF)-18, respectively
14172	Fgf18	10090	26595272	2016-01-16 10:07	post-natal induction of chondrocyte autophagy is mediated by the growth factor FGF18 through FGFR4 and JNK-dependent activation of the autophagy initiation complex VPS34-beclin-1
14172	Fgf18	10090	26745863	2016-05-14 11:49	novel Shh-Foxf-Fgf18-Shh circuit in the palate development molecular network, in which Foxf1 and Foxf2 regulate palatal shelf growth downstream of Shh signaling, at least in part, by repressing Fgf18 expression
14172	Fgf18	10090	26794256	2016-08-06 11:15	Loss of alleles of Fgf9 and Fgf18 also affect the expression of genes encoding other key intrinsic skeletal regulators, including IHH, PTHLH (PTHrP), and RUNX2, revealing potential direct, indirect, and compensatory mechanisms to coordinate chondrogenesis and osteogenesis.
14172	Fgf18	10090	28027321	2017-05-13 21:50	Elevation of FGF signaling, mainly due to increased Fgf18 expression upon inactivation of Evc2 in the perichondrium, critically contributes to the pathogenesis of limb dwarfism. The limb dwarfism phenotype is partially rescued by inactivation of one allele of Fgf18 in the Evc2 mutant mice
14172	Fgf18	10090	29323161	2018-12-01 10:04	Study found that Fgf18 mRNA was one of the spinal motor neurons (SMNs)-specific FGFs in adult mice. Fgf18 mRNA was expressed in the spinal cord, and to a lesser extent in the diaphragm, in mouse embryos. In C2C12 myotubes, FGF18 enhanced AChR clustering. These data propose that FGF18 plays a pivotal role in AChR clustering and NMJ formation in mouse embryogenesis.
14172	Fgf18	10090	31862844	2020-07-04 11:00	Using a novel Fgf18:CreERT2 allele to lineage trace alveolar myofibroblast, it is demonstrated that most alveolar myofibroblast are developmentally cleared during alveologenesis.
14172	Fgf18	10090	9651520	2010-01-21 00:00	The expression from early streak stage to midgestation of Fgf18 is measured. It is, closely related to Fgf8 (56.8% identical at the amino acid level). Fgf18 RNA is not expressed until later, in paraxial mesoderm.
29369	Fgf18	10116	12738892	2010-01-21 00:00	FGF18 is an effective neuroprotective agent in a rat model of transient middle cerebral artery occlusion
29369	Fgf18	10116	15252029	2010-01-21 00:00	FGF18 represses noggin expression and is induced by calcineurin
29369	Fgf18	10116	15447937	2010-01-21 00:00	FGF-18 is involved in postnatal lung development through stimulating myofibroblast proliferation and differentiation.
29369	Fgf18	10116	16019430	2010-01-21 00:00	analysis of FGF18 and FGFR5 expression in primary endothelial cells and vascular smooth muscle cells
29369	Fgf18	10116	23979401	2014-06-21 13:08	Downregulation of FGF-18 gene expression in nitrofen-induced hypoplastic lungs suggests that decreased FGF-18 expression during the canalicular-saccular stages
2968	GTF2H4	9606	12590132	2010-01-21 00:00	General transcription factor IIH protects promoters from PC4-mediated repression by relieving the topological constraint imposed by PC4 through the ERCC3 helicase activity rather than by reducing the repressive activity of PC4 via its phosphorylation.
2968	GTF2H4	9606	15533047	2010-01-21 00:00	The second domain of TFIIH p62 subunit(residues 186-240) contains a region of high sequence conservation with an invariant tyrosine/phenylalanine motif which could play a key role as a protein-protein recognition module within TFIIH.
2968	GTF2H4	9606	15601838	2010-01-21 00:00	TFIIH uses an expanded proximal promoter to regulate c-myc expression
2968	GTF2H4	9606	16874302	2010-01-21 00:00	We conclude that the recruitment and activation of TFIIH represents a rate-limiting step for the emergence of HIV from latency.
2968	GTF2H4	9606	17242193	2010-01-21 00:00	Alterations of chromatin at the RNA polymerase II stall site, which depend on CSB and TFIIH at least, are necessary for the UV-induced translocation of CSA to the nuclear matrix.
2968	GTF2H4	9606	17466625	2010-01-21 00:00	XPG forms a stable complex with TFIIH, which is active in transcription and nucleotide excision repair
2968	GTF2H4	9606	17466626	2010-01-21 00:00	mechanism in which the helicase activity of XPB is not used for the opening and repair of damaged DNA, which is instead only driven by its ATPase activity, in combination with the helicase activity of XPD
2968	GTF2H4	9606	18354501	2010-01-21 00:00	The specific binding of the C-terminal acidic domain (AC-D) of the human TFIIEalpha subunit to the pleckstrin homology domain (PH-D) of the human TFIIH p62 subunit is demonstrated.
2968	GTF2H4	9606	18391197	2010-01-21 00:00	TAF7 interacts with the transcription factors, TFIIH and P-TEFb, resulting in the inhibition of their Pol II CTD kinase activities
2968	GTF2H4	9606	18614043	2010-01-21 00:00	TFIIH changes subunit composition in response to DNA damage. The CAK is released from the core during nucleotide excision repair (NER).
2968	GTF2H4	9606	18676829	2010-01-21 00:00	For 6-4 photoproducts, we show that TFIIH complexes carrying an NH(2)-terminal XPD mutated protein are also deficient in recruitment of NER proteins downstream of TFIIH
2968	GTF2H4	9606	19681155	2010-01-21 00:00	The frequency of congenital ichthyosis, collodion-baby type, was significantly higher in the TFIIH mutated group of trichothiodystrophy patients.
2968	GTF2H4	9606	19851445	2010-01-20 21:35	Observational study of gene-disease association. (HuGE Navigator)
2968	GTF2H4	9606	19945377	2010-01-21 00:00	Study demonstrates that an essential initiation factor, TFB2, forms a network of interactions with DNA near the transcription start site and facilitates promoter melting but may not be essential for promoter recognition.
2968	GTF2H4	9606	20522537	2010-06-30 22:06	Observational study of gene-disease association. (HuGE Navigator)
2968	GTF2H4	9606	20522537	2010-08-09 11:52	A single nucleotide polymorphism variant within the general transcription factor IIH, polypeptide 4 gene, GTF2H4, on chromosome 6p21.33 was significantly associated with MS
2968	GTF2H4	9606	20587610	2010-09-15 22:07	Observational study of gene-disease association. (HuGE Navigator)
2968	GTF2H4	9606	22524621	2013-08-10 11:27	GTF2H4 variants may not be associated with susceptibility to aspirin-exacerbated respiratory disease and obstructive symptoms in asthmatics.
2968	GTF2H4	9606	27288692	2017-08-12 10:55	functional genetic variants of GTF2H4 confer susceptibility to lung cancer.
2968	GTF2H4	9606	30642396	2019-08-24 12:35	Data demonstrates gene expression changes in differentially methylated GTF2H4 gene in patients with age-related macular degeneration.
100034155	IGFBP3	9796	25078409	2015-04-04 11:32	Data suggest that metabolism of IGFBP3, IGF1 (insulin-like growth factor I), and IGF2 (insulin-like growth factor II) can be altered by dietary modifications (here, long-term caloric restriction in Welsh Pony mares).
100286737	IGFBP3	9940	24996190	2015-05-16 12:26	Poor maternal nutrition during gestation reduced growth rate in offspring which may be because of reduced circulating IGF-I and IGFBP-3 and decreased expression of IGFBP-3 in the liver.
100286737	IGFBP3	9940	31547834	2020-02-08 12:15	Comparative analysis of IGFBP-3 gene sequence in Egyptian sheep, cattle, and buffalo shows substantial degree of homology.
100855619	IGFBP3	9615	20406781	2016-12-27 05:09	variability in height between dogs were associated with dramatic differences in insulin-like growth factor 1(IGF1) and IGF binding protein 3 levels in plasma and follicular fluid and differences were associated with functional aspects of ovarian follicles
101803685	IGFBP3	8839	24555793	2014-10-11 12:25	Our data indicate a differential expression of selected genes that comprise the IGF system in the duck liver tissue during embryonic and early PH growth and development.
102395071	IGFBP3	89462	31547834	2020-02-08 12:15	Comparative analysis of IGFBP-3 gene sequence in Egyptian sheep, cattle, and buffalo shows substantial degree of homology.
282261	IGFBP3	9913	14561651	2010-01-21 00:00	spatial and temporal patterns of expression of IGFBP-2 and -3 were markedly altered in the placentomes of nuclear transfer pregnancies
282261	IGFBP3	9913	15192040	2010-01-21 00:00	stimulation of IGFBP-3 mRNA levels by mitogens is regulated through both the PI3K and MAPK pathways in bovine mammary epithelial cells
282261	IGFBP3	9913	15927849	2010-01-21 00:00	Preincubation of erythroid cells with thrombospondin 1 eliminated the inhibitory activity of IGFBP-3
282261	IGFBP3	9913	16870578	2010-01-21 00:00	GH, IGF-I and IGF-IBP3 regulated the growth and development traits in different growth period.
282261	IGFBP3	9913	18491951	2010-01-21 00:00	delivery of insulin-like growth factor-1 (IGF-1, delivered at concentrations of 0, 10, 50, and 100 ng/mL) affects the endogenous expression of IGF-1, its receptor (IGF-1R), and a well known IGF-1 binding protein (IGFBP-3) by articular chondrocytes
282261	IGFBP3	9913	18703768	2010-01-21 00:00	Multivariable adjusted analyses did not reveal a statistically significant linear relationship between IGF1 or IGFBP3 concentrations or their molar ratio and risk of myocardial infarction
282261	IGFBP3	9913	19259947	2010-01-21 00:00	Endogenous IGFBP-3 is required for both growth factor-stimulated cell proliferation and cytokine-induced apoptosis in mammary epithelial cells.
282261	IGFBP3	9913	21940120	2012-03-03 11:15	The present study suggests that the insulin like growth factor (IGF) system or imbalances between IGF and IGF binding proteins may be involved in cystic ovary disease of cattle.
282261	IGFBP3	9913	26340041	2016-02-06 10:55	These data suggest that endogenous IGFBP-3 plays a role in intrinsic apoptosis by facilitating phosphorylation and nuclear export of Nur77 to the cytoplasm where it exerts its apoptotic effect.
282261	IGFBP3	9913	28003146	2017-10-21 10:39	The study demonstrates that hyaluronan acts as an anti-inflammatory molecule by down-regulating IFNAR1 and IFNAR2, the signaling molecules STAT1, STAT2, JAK1 and the downstream apoptotic targets IGFBP3 and IFIT3.
282261	IGFBP3	9913	31547834	2020-02-08 12:15	Comparative analysis of IGFBP-3 gene sequence in Egyptian sheep, cattle, and buffalo shows substantial degree of homology.
3486	IGFBP3	9606	11238520	2008-03-13 08:58	Observational study of gene-disease association. (HuGE Navigator)
3486	IGFBP3	9606	11319179	2008-03-13 08:58	Observational study of gene-disease association and gene-environment interaction. (HuGE Navigator)
3486	IGFBP3	9606	11751851	2010-01-21 00:00	This study defines a signaling pathway for IGFBP-3 from a cell surface receptor to nuclear transcriptional activity, requiring TGF-betaRII but not dependent on the nuclear translocation of IGFBP-3
3486	IGFBP3	9606	11762714	2010-01-21 00:00	Hypothyroidism is associated with significant reductions of IGFBP-3
3486	IGFBP3	9606	11784719	2010-01-21 00:00	Insulin-like growth factor (IGF)-binding protein-3 mutants that do not bind IGF-I or IGF-II stimulate apoptosis in human prostate cancer cells
3486	IGFBP3	9606	11804742	2003-10-21 14:59	The upstream AP2-binding site of IGFBP3's promoter is specifically hypermethylated in hepatomas.
3486	IGFBP3	9606	11886859	2010-01-21 00:00	interaction with STAT-1 during chondrogenesis
3486	IGFBP3	9606	11914023	2010-01-21 00:00	Reduced serum insulin-like growth factor-1 (IGF-1) and IGF-binding protein-3 levels in adults with inflammatory bowel disease.
3486	IGFBP3	9606	11914026	2010-01-21 00:00	Total and free insulin-like growth factor I, insulin-like growth factor binding protein 3 and acid-labile subunit reflect clinical activity in acromegaly.
3486	IGFBP3	9606	11940579	2010-01-21 00:00	Insulin-like growth factor-binding protein-3 activates a phosphotyrosine phosphatase
3486	IGFBP3	9606	11948969	2010-01-21 00:00	induces early apoptosis and has potential tumor suppressive effects in prostate cancer
3486	IGFBP3	9606	11953210	2010-01-21 00:00	study the changes of plasma insulin-like growth factor -1 (IGF-1) and IGF binding protein 3 (IGFBP3) in patients with acute cerebral infarct (ACI) and acute cerebral hemorrhage (ACH)
3486	IGFBP3	9606	11959812	2010-01-21 00:00	A possible role for insulin-like growth factor-binding protein-3 autocrine/paracrine loops in controlling hepatocellular carcinoma cell proliferation
3486	IGFBP3	9606	11971816	2010-01-21 00:00	IGFBP-3 is essential for TNF-alpha-induced apoptosis in PC-3 cells
3486	IGFBP3	9606	11997031	2010-01-21 00:00	identification of the proteolytic cleavage sites in circulating IGFBP-3
3486	IGFBP3	9606	12006706	2010-01-21 00:00	determination of blood levels in adult patients with severe liver disease before and after orthotopic liver transplantation
3486	IGFBP3	9606	12011225	2010-01-21 00:00	Insulin-like growth factor I, IGF-binding protein 3, and lung cancer risk in a prospective study of men in China.
3486	IGFBP3	9606	12051736	2010-01-21 00:00	Enhanced expression in gastric cancer cells increases paclitaxel and etoposide-induced growth inhibition
3486	IGFBP3	9606	12054563	2010-01-21 00:00	The amino-terminal region induces apoptosis of MCF-7 breast carcinoma cells.
3486	IGFBP3	9606	12068000	2010-01-21 00:00	Insulin-like growth factor binding protein-3 inhibits the growth of non-small cell lung cancer.
3486	IGFBP3	9606	12111701	2010-01-21 00:00	is inversely associated with benign prostatic hyperplasia risk
3486	IGFBP3	9606	12122101	2010-01-21 00:00	Insulin-like growth factor-I (IGF-I) and IGF binding protein-3 as predictors of advanced-stage prostate cancer.
3486	IGFBP3	9606	12135130	2010-01-21 00:00	circulating level of IGFBP3 is related to the extent of myocardial injury in patients with hypertrophic cardiomyopathy.
3486	IGFBP3	9606	12150454	2010-01-21 00:00	high levels of IGFBP-3 predicted distant recurrence but not death in postmenopausal breast cancer patients and those with estrogen receptor-positive tumors
3486	IGFBP3	9606	12163384	2010-01-21 00:00	expression increases during immortalization of cervical keratinocytes
3486	IGFBP3	9606	12200149	2010-01-21 00:00	IGFBP-3 promoter is activated by Trichostatin A-upregulated Sp1
3486	IGFBP3	9606	12210764	2010-01-21 00:00	Variable mid-region is responsible for the specific pro-apoptotic functions of IGFBP-3; phosphorylation may provide a mechanism for regulation of this action
3486	IGFBP3	9606	12213898	2010-01-21 00:00	improves insulin resistance by GH-dependent and independent mechanisms
3486	IGFBP3	9606	12219010	2010-01-21 00:00	HT29 tumor cell proliferation in vitro was due, at least in part, to surgery-related depletion of insulin-like growth factor binding protein 3 in peripheral blood.
3486	IGFBP3	9606	12220677	2010-01-21 00:00	These results provide evidence that a specific intracellular signal is triggered by IGFBP-3 binding to a cell surface receptor.
3486	IGFBP3	9606	12242693	2010-01-21 00:00	role in breast cancer cell growth - review
3486	IGFBP3	9606	12473575	2010-01-21 00:00	Hypermethylation of IGFBP-3 promoter is associated with non-small cell lung cancer
3486	IGFBP3	9606	12508918	2010-01-21 00:00	IGFBP-3 concentration significantly lower in acute ischemic stroke than in controls.
3486	IGFBP3	9606	12519841	2010-01-21 00:00	data demonstrate for the first time that serum levels of IGFs (including free fractions) and IGFBPs are not increased in euthyroid Graves' patients with active thyroid eye disease
3486	IGFBP3	9606	12571183	2010-01-21 00:00	Follicular fluid IGF-1 and IGFBP-3 levels were not significantly different among the groups; however, follicular fluid IGFBP-1 levels were lower in those patients with moderate/severe endometriosis
3486	IGFBP3	9606	12571851	2010-01-21 00:00	quantities of IGFBP-3 produced in culture by human cartilage are small compared with the amount supplied in the form of "small complexes" from the circulation
3486	IGFBP3	9606	12590636	2010-01-21 00:00	Augmented serum levels of the IGF-I/IGF-binding protein-3 ratio in pre-menopausal patients with type I breast cysts.
3486	IGFBP3	9606	12599210	2010-01-21 00:00	IGFBP-3 supports myoblast differentiation
3486	IGFBP3	9606	12725526	2010-01-21 00:00	IGFBP-3 mRNA and protein are differentially expressed in distinct human brain microvascular endothelial cells populations.
3486	IGFBP3	9606	12810533	2010-01-21 00:00	isolated amino-terminal and carboxyl-terminal domains of IGFBP-3 cooperate in the presence of IGFs to form high-affinity complexes that retain the ability to block IGF activity.
3486	IGFBP3	9606	12865482	2010-01-21 00:00	Divergent influences of sex steroids, IGF-1, and IGFBP3 on age-related changes in lean body mass in healthy elderly men and women.
3486	IGFBP3	9606	12870155	2010-01-21 00:00	endurance training improves glucose disposal and increases insulin-like growth binding protein-1 and -3 in men
3486	IGFBP3	9606	12907612	2008-03-13 08:58	Observational study of gene-disease association. (HuGE Navigator)
3486	IGFBP3	9606	12907612	2010-01-21 00:00	The IGFBP-3 -202 A/C polymorphism was not associated with susceptibility to prostate cancer.
3486	IGFBP3	9606	12925957	2008-03-13 08:58	Observational study of gene-disease association. (HuGE Navigator)
3486	IGFBP3	9606	12925957	2010-01-21 00:00	Polymorphic variation in IGFBP3 is associated with breast cancer risk.
3486	IGFBP3	9606	12926118	2010-01-21 00:00	During Tamoxifen treatment, IGFBP-3 proteolysis was increased in breast cancer.
3486	IGFBP3	9606	12937269	2010-01-21 00:00	IGFBP-3 degrading by MMP might have widespread consequences for the behavior of epidermal keratinocytes.
3486	IGFBP3	9606	12962157	2010-01-21 00:00	IGFBP-3 can bind to LTBP-1 and provide a potential mechanism whereby IGFBP-3 can interact with the TGF-beta system
3486	IGFBP3	9606	14561895	2010-01-21 00:00	functional effects of Humanin-IGFBP-3 interaction on cell survival and apoptosis
3486	IGFBP3	9606	14576163	2010-01-21 00:00	The metal-binding domain of IGFBP3 mediate cellular uptake and modulates apoptosis.
3486	IGFBP3	9606	14576164	2010-01-21 00:00	Actions of IGFBP-3 are mediated by internalization via distinct endocytic pathways.
3486	IGFBP3	9606	14597676	2005-11-21 11:11	LRP1 is the type V TGF-beta receptor and mediates growth inhibition by IGFBP-3
3486	IGFBP3	9606	14598881	2010-01-21 00:00	Upregulated with exposure to bone microenvironment and linked to TGF-beta mediated cell proliferaton
3486	IGFBP3	9606	14644829	2010-01-21 00:00	IGFBP-3 mRna expression is increased in endometriosis, compared to normal endomatrium.
3486	IGFBP3	9606	14674122	2010-01-21 00:00	breast malignant explants showed the progesterone induced IGFBP-3/IGF-I index decrease; the decrease was most evident in malignant explants expressing progesterone receptor
3486	IGFBP3	9606	14693733	2008-03-13 08:58	Observational study of gene-disease association. (HuGE Navigator)
3486	IGFBP3	9606	14710345	2010-01-21 00:00	an apparent altered regulation of local IGFBP-3 production during malignancy
3486	IGFBP3	9606	14744783	2010-01-21 00:00	IGFBP-3 plays a crucial role in regulating IGF-I bioavailability, promoting cell survival.
3486	IGFBP3	9606	14751238	2010-01-21 00:00	IGFBP-3 directly triggers a specific intracellular signal in MCF-7 cells
3486	IGFBP3	9606	15014034	2010-01-21 00:00	an important additional prognostic marker in serum in ovarian cancer
3486	IGFBP3	9606	15047131	2010-01-21 00:00	Following severe burn, a shift occurs toward a predominant Th2 phenotype. Exogenous IGF-I/IGFBP-3 treatment partially reverses this response.
3486	IGFBP3	9606	15066922	2008-03-13 08:58	Observational study of gene-disease association. (HuGE Navigator)
3486	IGFBP3	9606	15067329	2010-01-21 00:00	Down-regulation of IGFBP-3 gene expression is associated with Prostatic Neoplasms
3486	IGFBP3	9606	15069073	2010-01-21 00:00	IGFBP-3 is phosphorylated by tissue transglutaminase 2
3486	IGFBP3	9606	15070968	2010-01-21 00:00	Interaction between IGFBP-3 and EGF receptor system is central to whether IGFBP-3 acts as growth stimulator or inhibitor in breast cancer cells. Therapies targeting EGFR may have increased efficacy in breast tumors expressing high levels of IGFBP-3.
3486	IGFBP3	9606	15086466	2010-01-21 00:00	Renal cell carcinoma (RCC) expresses IGF-I and IGFBP-3 and is responsive to exogenous IGF-I stimulation. In metastatic RCC, autocrine IGF-I and IGFBP-3 stimulated and inhibited growth. IGF-I and IGFBP-3 possible treatment in advanced RCC.
3486	IGFBP3	9606	15126567	2010-01-21 00:00	Pregnancy-proteolyzed IGFBP-3, despite forming normal ternary complexes, is less effective than intact IGFBP-3 in retarding IGF egress from the circulation.
3486	IGFBP3	9606	15140235	2010-01-21 00:00	Reduced expression of IGFBP-3 in recessive dystrophic epidermolysis bullosa squamous cell carcinoma may provide a partial explanation for the aggressive behavior and poor prognosis of these tumors in this genodermatosis.
3486	IGFBP3	9606	15178549	2010-01-21 00:00	endogenous IGFBP-3 directly inhibits proliferation of human intestinal smooth muscle cells by activation of TGF-betaRI and Smad2, an effect that is independent of its effect on IGF-I-stimulated growth.
3486	IGFBP3	9606	15198293	2010-01-21 00:00	Patients with typical Sotos syndrome show low plasma IGF-II, IGFBP-3, IGFBP-4, and increased proteolysis of IGFBP-3 in serum.
3486	IGFBP3	9606	15221971	2010-01-21 00:00	Association between high IGF-I and IGFBP-3 levels and increased risk of breast cancer in premenopausal women.
3486	IGFBP3	9606	15247132	2008-03-13 08:58	Observational study of gene-disease association and gene-gene interaction. (HuGE Navigator)
3486	IGFBP3	9606	15247132	2010-01-21 00:00	the IGFBP3 variants was not associated independently with colon cancer, but there was an association when examined with IRS1. The risk increased 70%.
3486	IGFBP3	9606	15247904	2010-01-21 00:00	interference with Sp-1 transactivation by MeCP2 may contribute to the transcriptional defect of IGFBP-3 expression in NSCLC cells with methylated promoter
3486	IGFBP3	9606	15282325	2010-01-21 00:00	These findings identify the repression of insulin-like growth factor binding protein 3 gene by EWS/FLI-1 as a key event in the development of Ewing's sarcoma.
3486	IGFBP3	9606	15298948	2008-03-13 08:58	Observational study of gene-disease association. (HuGE Navigator)
3486	IGFBP3	9606	15298948	2010-01-21 00:00	IGFBP3 polymorphism maybe associated with the level of blood IGFBP3 protein and an increase risk of breast cancer.
3486	IGFBP3	9606	15302288	2010-01-21 00:00	Long-term use of both conjugated equine etrogens and raloxifene decreases serum IGF-I and the IGF-I/IGFBP-3 ratio, but raloxifene increases ISGFBP-3.
3486	IGFBP3	9606	15379965	2010-01-21 00:00	Mutation analysis in patients with undescended testis revealed functionally deleterious mutations, which may be responsible for the abnormal phenotype in some of the patients. (review)
3486	IGFBP3	9606	15448002	2010-01-21 00:00	Met proto-oncogene and insulin-like growth factor binding protein 3 have roles in metastasis of well-differentiated pancreatic endocrine neoplasms
3486	IGFBP3	9606	15485880	2010-01-21 00:00	N- and C-terminal residues of IGFBP-3 have roles in regulating IGF complex formation and receptor activation
3486	IGFBP3	9606	15517912	2010-01-21 00:00	The serum IGF-1 and IGFBP-3 levels were significantly elevated in esophageal cancer patients and there was a positive correlation between IGF-1 and IGFBP-3.
3486	IGFBP3	9606	15625284	2010-01-21 00:00	Increased circulating IGF-1 and IGFBP-3 may be stimulators of atherosclerosis.
3486	IGFBP3	9606	15641262	2010-01-21 00:00	IGFBP-3 levels decreased significantly six months after the iodine supplementation.
3486	IGFBP3	9606	15641264	2010-01-21 00:00	Serum IGFBP-3 levels differed significantly between pubertal developmental stages.
3486	IGFBP3	9606	15642160	2010-01-21 00:00	Increased breast epithelial IGFBP-3 expression is a feature of tumorigenesis with cytoplasmic immunoreactivity in the absence of significant nuclear localisation in IDCs and DCIS; IGFBP-3 suggested to be a potential mitogen
3486	IGFBP3	9606	15642732	2010-01-21 00:00	plasminogen binds with high affinity to IGF-II and IGF-binding protein-3
3486	IGFBP3	9606	15651061	2010-01-21 00:00	1,25-dihydroxyvitamin D3-induced up-regulation of IGFBP-3 is not required for the growth inhibitory effects of 1,25D in prostate cancer cells grown in serum-containing media.
3486	IGFBP3	9606	15661050	2010-01-21 00:00	The expression of certain IGFBP is significantly altered in renal cell carcinoma
3486	IGFBP3	9606	15668470	2008-03-13 08:58	Observational study of gene-disease association. (HuGE Navigator)
3486	IGFBP3	9606	15681824	2010-01-21 00:00	Insulin-like growth factor binding proteins 3 and 5 are xpressed in idiopathic pulmonary fibrosis and have a role in extracellular matrix deposition
3486	IGFBP3	9606	15703779	2010-01-21 00:00	dysregulation of IGFBP-3 in patients with myelodysplastic syndromes
3486	IGFBP3	9606	15734965	2008-03-13 08:58	Observational study of gene-disease association. (HuGE Navigator)
3486	IGFBP3	9606	15769996	2010-01-21 00:00	DNA damage and hypoxia are two important physiologic activators of p53.
3486	IGFBP3	9606	15781645	2010-01-21 00:00	IGFBP-3 is a target of transcriptional repression by DeltaNp63alpha and that this repression represents a mechanism by which tumors that overexpress p63 may be protected from apoptosis.
3486	IGFBP3	9606	15800934	2008-03-13 08:58	Observational study of gene-disease association. (HuGE Navigator)
3486	IGFBP3	9606	15802501	2010-01-21 00:00	Although IGFBP-3 and IGFBP-5 share much structural and functional homology, they can modulate distinct apoptotic pathways in human breast cancer cells.
3486	IGFBP3	9606	15809062	2010-01-21 00:00	PTEN may inhibit antiapoptotic IGF actions not only by blocking the IGF-IGFR-induced Akt activity, but also by regulating expression of components of the IGF system, in particular, upregulation of IGFBP-3
3486	IGFBP3	9606	15817480	2010-01-21 00:00	IEE (IGFBP-3 enhancer element) is a positive transcription regulatory element that contributes to the up-regulation of IGFBP-3 during cellular senescence
3486	IGFBP3	9606	15844718	2010-01-21 00:00	The level of intact IGFBP-3 is decreased in inflammatory bowel disease with moderate to severe disease activity. This decrease may be linked to altered IGFBP-3 production or to increased cleavage by proteases other than MMP-9.
3486	IGFBP3	9606	15894673	2008-03-13 09:02	Observational study of gene-disease association, gene-environment interaction, and pharmacogenomic / toxicogenomic. (HuGE Navigator)
3486	IGFBP3	9606	15894694	2008-03-13 09:08	Observational study of gene-disease association. (HuGE Navigator)
3486	IGFBP3	9606	15894694	2010-01-21 00:00	Finds IGFBP3 2133C variant allele associated with lower circulating IGFBP-3 hormone levels and an increased risk of colorectal cancer.
3486	IGFBP3	9606	15927849	2010-01-21 00:00	Preincubation of erythroid cells with thrombospondin 1 eliminated the inhibitory activity of IGFBP-3
3486	IGFBP3	9606	15941947	2008-03-13 09:08	Observational study of gene-disease association, gene-environment interaction, and pharmacogenomic / toxicogenomic. (HuGE Navigator)
3486	IGFBP3	9606	15959422	2010-01-21 00:00	Maternal diabetes is not associated with suppressed levels of IGFBP-1 in cord serum.
3486	IGFBP3	9606	15986122	2008-03-13 09:08	Observational study of gene-disease association. (HuGE Navigator)
3486	IGFBP3	9606	15986122	2010-01-21 00:00	Increased breast cancer risk in women with promoter polymorphisms in IGF1 and IGFBP3 genes, with increased risk for individuals homozygous for both polymorphisms.
3486	IGFBP3	9606	15987847	2010-01-21 00:00	IGF BP3 was associated with birth weight as measured in seconsd semestser amniotic fluid.
3486	IGFBP3	9606	16015705	2010-01-21 00:00	Imbalance of IGF-1 and IGFBP-3 may play a role in hepatocarcinogenesis and tumor development of liver cirrhosis patients
3486	IGFBP3	9606	16030120	2008-03-13 09:08	Observational study of gene-disease association. (HuGE Navigator)
3486	IGFBP3	9606	16049980	2008-03-13 09:08	Observational study of gene-disease association. (HuGE Navigator)
3486	IGFBP3	9606	16181731	2010-01-21 00:00	Loss of insulin-like growth factor-binding protein-3 expression is associated with head and neck carcinogenesis.
3486	IGFBP3	9606	16189247	2010-01-21 00:00	In diabetics, nonglycosylated IGFBP-3 is degraded more rapidly than glycosylated IGFBP-3. By acting as substrate for IGFBP-3 protease, nonglycosylated IGFBP-3 protects endogenous, glycosylated IGFBP-3 from degradation, allowing total IGFBP-3 to increase.
3486	IGFBP3	9606	16189260	2010-01-21 00:00	Impacts on insulin signaling pathway to Inhibited insulin-stimulated glucose uptake independent of IGFs and through nonnuclear mechanisms. inhibited insulin-stimulated glucose uptake in omental but not s.c. adipose tissue explants.
3486	IGFBP3	9606	16210470	2010-01-21 00:00	insulin-like growth factor signaling is subject to negative regulation through IGF binding protein-3 and positive regulation by EGF
3486	IGFBP3	9606	16211216	2010-01-21 00:00	IGFBP-3 mediates growth suppression signals via the TGF-beta and/or retinoblastoma protein pathways in hepatocellular carcinoma
3486	IGFBP3	9606	16215864	2008-03-13 09:08	Observational study of gene-disease association. (HuGE Navigator)
3486	IGFBP3	9606	16275148	2010-01-21 00:00	Using the rat insulinoma RINm5F cell line, we report the first studies in insulin-secreting cells that IGFBP-3 selectively suppresses multiple, key intracellular phosphorelays.
3486	IGFBP3	9606	16306136	2008-03-13 09:08	Observational study of gene-disease association. (HuGE Navigator)
3486	IGFBP3	9606	16306136	2010-01-21 00:00	IGF1 and IGFBP3 tagging polymorphisms are associated with circulating levels of IGF1, IGFBP3 and risk of breast cancer.
3486	IGFBP3	9606	16322329	2010-01-21 00:00	IGFBP-3 is differentially expressed between stromal and epithelial components of normal and malignant colon, which may reflect its pro-apoptotic, IGF-I-independent effect on colonic epithelial cells.
3486	IGFBP3	9606	16394092	2010-01-21 00:00	IGF-I and IGFBP-3 levels were positively associated with weight gain and height gain from birth to 3 months in small for gestational weight versus appropriate weight children.
3486	IGFBP3	9606	16404426	2008-03-13 09:08	Observational study of gene-disease association. (HuGE Navigator)
3486	IGFBP3	9606	16448675	2008-03-13 09:08	Observational study of gene-disease association. (HuGE Navigator)
3486	IGFBP3	9606	16455777	2010-01-21 00:00	Rpb3 is a potential nuclear target of insulin-like growth factor binding protein-3
3486	IGFBP3	9606	16489075	2010-01-21 00:00	IGFBP-3 expression was higher in less aggressive tumors, but was not associated with disease progression.
3486	IGFBP3	9606	16489531	2008-03-13 09:08	Observational study of gene-disease association, gene-environment interaction, and pharmacogenomic / toxicogenomic. (HuGE Navigator)
3486	IGFBP3	9606	16540651	2007-07-09 13:06	an IGFBP-3 mutant with deleted leader sequence localizes within the nucleus, its abundance is regulated by the ubiquitin/proteasome pathway, nuclear IGFBP-3 can induce apoptosis
3486	IGFBP3	9606	16541420	2010-01-21 00:00	C4-2 cell survival in an androgen-depleted environment may be facilitated through differential resistance to the apoptotic effects elicited by IGFBP-3
3486	IGFBP3	9606	16543235	2010-01-21 00:00	there are several conserved residues in the IGFBP-5 N-terminal region that are critical for transactivation and IGFBP-2 and -3 also have strong transactivation activity in their N-domains
3486	IGFBP3	9606	16552541	2010-01-21 00:00	The IGFBP3, hRas, JunB, Egr-1, Id1 and MIDA1 genes were up-regulated in psoriatic involved skin compared with uninvolved skin.
3486	IGFBP3	9606	16614079	2010-01-21 00:00	IGFBP-3 has positive or negative effects on growth and survival dependent upon the status of cholesterol-stabilized integrin receptor complexes
3486	IGFBP3	9606	16617154	2010-01-21 00:00	IGFBP-3 is a growth inhibitor molecule (news)
3486	IGFBP3	9606	16645643	2010-01-21 00:00	Both addition of IGFBP-3 protein to cell cultures or enforced expression of IGFBP-3 in the HT29 colon carcinoma cell line inhibited nuclear factor kappa B (NF-kappaB) activation in response to the induction of apoptosis by TRAIL.
3486	IGFBP3	9606	16723126	2010-01-21 00:00	By Northern blot, we confirm hypoxia-induced expression of insulin-like growth factor binding protein 3 (igfbp3), thioredoxin-interacting protein (txnip), neuritin (nrn1).
3486	IGFBP3	9606	16763062	2010-01-21 00:00	results indicate a previously unrecognized and potentially important role for insulin-like growth factor binding protein 3(IGFBP-3) in the extracellular matrix
3486	IGFBP3	9606	16775172	2010-01-21 00:00	High levels of IGFBP-3 is associated with an increased risk of prostate cancer
3486	IGFBP3	9606	16776662	2010-01-21 00:00	IGFBP-1, IGFBP-3 and IGF-I show acute changes following a glucose load and there are marked gender differences in these responses.
3486	IGFBP3	9606	16793770	2010-01-21 00:00	IGFBP-3 can induce apoptosis in an IGF-independent manner without being secreted or concentrated in the nucleus
3486	IGFBP3	9606	16825320	2010-01-21 00:00	a novel functional androgen response element is present in the IGFBP-3 promoter that directly mediates androgen induction of IGFBP-3 expression
3486	IGFBP3	9606	16887362	2010-01-21 00:00	A decrease in free insulin-like growth factor 1 and IGFBP-3 levels, along with increases in blood pressure, significantly influenced the presence of diabetic complications
3486	IGFBP3	9606	16915540	2010-01-21 00:00	Blood level is not a marker for metabolic syndrome x.
3486	IGFBP3	9606	16935391	2010-01-21 00:00	High plasma levels of IGF-1, IGF-2, and IGFBP-3 were associated with good prognosis in patients with advanced NSCLC.
3486	IGFBP3	9606	16965600	2010-01-21 00:00	Low expression of IGFBP-3 is associated with hepatocellular carcinoma
3486	IGFBP3	9606	16969385	2010-01-21 00:00	This study demonstrates a direct interaction of the IGF and TGF-beta systems in human renal carcinoma cells. The observations that IGF-I enhances the TGF-beta signaling and that TGF-beta promotes IGFBP-3 production
3486	IGFBP3	9606	17018785	2008-03-13 09:08	Observational study of gene-disease association. (HuGE Navigator)
3486	IGFBP3	9606	17035411	2008-03-13 09:08	Observational study of gene-disease association. (HuGE Navigator)
3486	IGFBP3	9606	17035411	2010-01-21 00:00	Common genetic variation in the IGFBP3 gene does not substantially influence prostate and breast cancer susceptibility.
3486	IGFBP3	9606	17044098	2008-03-13 09:08	Observational study of gene-disease association. (HuGE Navigator)
3486	IGFBP3	9606	17047053	2010-01-21 00:00	Cleavage of IGFBP-3 in breast carcinoma tissues was correlated with ADAM28 expression levels and inhibited by treatment with ADAM inhibitor or anti-ADAM28 antibody.
3486	IGFBP3	9606	17051426	2008-03-13 09:08	Observational study of gene-disease association and gene-environment interaction. (HuGE Navigator)
3486	IGFBP3	9606	17051426	2010-01-21 00:00	Genetic variation in IGFBP3 is associated with breast cancer risk
3486	IGFBP3	9606	17056474	2010-01-21 00:00	IGFBP-3, IGFBP-4, and IGFBP-10/CYR61 mRNA levels were up-regulated in Barrett's and tumour tissue of oesophageal adenocarcinoma patients
3486	IGFBP3	9606	17063263	2008-03-13 09:08	Observational study of gene-disease association and gene-environment interaction. (HuGE Navigator)
3486	IGFBP3	9606	17063263	2010-01-21 00:00	polymorphisms in the IGF-1R and IGFBP3 genes, but not IGF-1 or IGFALS, may be associated with altered survival among subgroups of breast cancer patients defined by menopausal status
3486	IGFBP3	9606	17070193	2010-01-21 00:00	High IGF-II, IGFBP-3, IGFBP-4, and low PAPP-A levels in FF at the time of oocyte retrieval suggest better oocyte maturation and early embryo development.
3486	IGFBP3	9606	17085968	2010-01-21 00:00	These results suggest that caspase-10, DR-3 and IGFBP-3 are involved in apoptosis in the preeclamptic placenta.
3486	IGFBP3	9606	17096329	2010-01-21 00:00	Results showed that IGFBP-3 methylation played an important role in the silencing of its expression, suggesting that IGFBP-3 may act as a tumor suppressor gene in several human cancers examined.
3486	IGFBP3	9606	17113753	2010-01-21 00:00	circulating levels may be lowered in patients with head and neck cancer
3486	IGFBP3	9606	17119061	2010-01-21 00:00	plasma levels of IGF1 and IGFBP-3 vary by ethnic group and have roles in development of obesity
3486	IGFBP3	9606	17172410	2010-01-21 00:00	results strongly suggest that IGFBP-3 expression may be a vital cell motility, migration, and proliferation factor necessary for melanoma metastasis and is an important biomarker in human melanoma
3486	IGFBP3	9606	17187018	2010-01-21 00:00	exposure to hypoxia and acidosis at birth strongly correlated with a fall in IGF-1 and IGFBP-3 levels in cord blood
3486	IGFBP3	9606	17210081	2010-01-21 00:00	the expression level of IGFBP3 in breast tissues may be involved in breast tumorigenesis
3486	IGFBP3	9606	17237715	2010-01-21 00:00	IGFBP-3 has potent insulin-antagonizing capability and suggest a role for IGFBP-3 in cytokine-induced insulin resistance and other mechanisms involved in the development of type-2 diabetes.
3486	IGFBP3	9606	17264182	2010-01-21 00:00	Circulating low levels of total IGFBP-3 was associated with increased risk of incident coronary events in older adults.
3486	IGFBP3	9606	17287408	2010-01-21 00:00	protective role of IGFBP-3 in risk of breast cancer
3486	IGFBP3	9606	17289909	2008-03-13 09:08	Observational study of gene-disease association and gene-environment interaction. (HuGE Navigator)
3486	IGFBP3	9606	17293864	2008-03-13 09:08	Observational study of gene-disease association. (HuGE Navigator)
3486	IGFBP3	9606	17297462	2010-01-21 00:00	CDX2 can function as a transcriptional repressor, and one mechanism by which CDX2 promotes anchorage-independent growth is by transcriptional repression of IGFBP-3.
3486	IGFBP3	9606	17300730	2008-03-13 09:08	Observational study of gene-disease association. (HuGE Navigator)
3486	IGFBP3	9606	17350302	2008-03-13 09:08	Observational study of gene-disease association. (HuGE Navigator)
3486	IGFBP3	9606	17388800	2010-01-21 00:00	IGFBP-3 induces angiogenesis through IGF-I- and SphK1-dependent mechanisms
3486	IGFBP3	9606	17396438	2010-01-21 00:00	children with sickle cell anemia with poor growth had significantly more proteolyzed IGFBP-3 in serum compared to children with normal growth
3486	IGFBP3	9606	17434446	2010-01-21 00:00	The role of GalNAc-T14 as an intracellular mediator of the effects of IGFBP-3 need to be verified in future studies.
3486	IGFBP3	9606	17434920	2010-01-21 00:00	IGFBP-3 and Nur77 associate in the cytoplasmic compartment in 22RV1 human prostate cancer cells.
3486	IGFBP3	9606	17446556	2010-01-21 00:00	normal breast epithelial cells can induce apoptosis of breast cancer cells through IGFBP-3 and maspin.
3486	IGFBP3	9606	17447118	2010-01-21 00:00	Serum testosterone concentration and serum IGF-1/IGFBP-3 molar ratio are the major determinants of bone mineral density in boys at different pubertal stages.
3486	IGFBP3	9606	17453001	2010-01-21 00:00	Methylation of IGFBP3 may be involved in the early stages of prostate cancer development.
3486	IGFBP3	9606	17457048	2010-01-21 00:00	IGFBP-3 contributes to esophageal tumor development and progression through IGF-dependent and independent mechanisms.
3486	IGFBP3	9606	17546465	2008-03-13 09:08	Observational study of gene-disease association and gene-gene interaction. (HuGE Navigator)
3486	IGFBP3	9606	17555512	2008-03-13 09:08	Observational study of gene-disease association and pharmacogenomic / toxicogenomic. (HuGE Navigator)
3486	IGFBP3	9606	17560154	2010-01-21 00:00	Severely deficient in a case of insulin-resistance syndrome (Rabson-Mendenhall type).
3486	IGFBP3	9606	17566087	2008-03-13 09:08	Observational study of gene-disease association. (HuGE Navigator)
3486	IGFBP3	9606	17566087	2010-01-21 00:00	Common genetic variation in IGFBP3 influences circulating levels of IGFBP-3 among African-Americans, Native Hawaiians, Japanese-Americans, Latinos, and whites.
3486	IGFBP3	9606	17567756	2010-01-21 00:00	IGFBP3 suppresses retinopathy through suppression of oxygen-induced vessel loss and promotion of vascular regrowth.
3486	IGFBP3	9606	17577982	2010-05-10 11:50	Studies show that the purify of recombinant IGFBP3 is over 95% and was identified by Western-blot.
3486	IGFBP3	9606	17593323	2010-01-21 00:00	A 30-kDa proteolytic IGFBP-3 fragment was isolated from third trimester pregnancy human serum and identified by amino acid sequence analysis and mass spectrometry to correspond to residues 1-212 of the parent protein.
3486	IGFBP3	9606	17597108	2010-01-21 00:00	large prospective study showed no overall association between the insulin-like growth factor axis and prostate cancer risk, however, IGF-1:IGFBP-3 molar ratio was related to risk for aggressive prostate cancer in obese men
3486	IGFBP3	9606	17624927	2010-01-21 00:00	Insulin-like growth factor binding protein (IGFBP)-3 mRNA is more abundantly expressed in hypoxia-related inflammatory angiogenesis and recent in vivo data suggest that IGFBP-3 has direct, IGF-independent inhibitory effects on angiogenesis.
3486	IGFBP3	9606	17627014	2008-03-13 09:08	Observational study of gene-disease association. (HuGE Navigator)
3486	IGFBP3	9606	17635417	2010-01-21 00:00	These results suggest that IGFBP3 might play an important role in the cellular senescence of human umbilical vein endothelial cells as well as in vivo aging.
3486	IGFBP3	9606	17655506	2010-01-21 00:00	[(125)I]-labeled IGFBP-2 and -3, but not IGFBP-1, were proteolyzed by Ca(2+)-activated m-calpain in vitro.
3486	IGFBP3	9606	17668637	2010-01-21 00:00	Men who carry the IGFBP3 C allele were found to have a higher risk of developing prostate cancer compared to controls, and the association was grade specific in both ethnic groups
3486	IGFBP3	9606	17689128	2010-01-21 00:00	No significant differences in levels in fibromyalgia patients.
3486	IGFBP3	9606	17719815	2010-01-21 00:00	IGFBP-3 sensitizes prostate cancer cells to interferon-gamma (IFN-gamma)-induced apoptosis and inhibition of cell proliferation
3486	IGFBP3	9606	17724372	2008-03-13 09:08	Observational study of gene-disease association. (HuGE Navigator)
3486	IGFBP3	9606	17724372	2010-01-21 00:00	Serum levvels amd a single nucleotide polymorphism are indiative of prostate carcinogenesis.
3486	IGFBP3	9606	17761791	2008-03-13 09:08	Observational study of gene-disease association and gene-gene interaction. (HuGE Navigator)
3486	IGFBP3	9606	17763192	2010-01-21 00:00	Perturbations in the IGF/IGFBP-3 axis may be potential additional targets for pharmacological manipulation in coronary heart disease.
3486	IGFBP3	9606	17803702	2012-04-28 10:14	IGFBP-3 were unrelated to carotid intima-media thickness.
3486	IGFBP3	9606	17823260	2010-01-21 00:00	study reports a methylation-dependent upstream stimulatory factor (USF) binding site influencing the basal and insulin-stimulated transcriptional activity of the IGFBP3 promoter
3486	IGFBP3	9606	17827406	2010-01-21 00:00	E7-mediated destruction of nuclear IGFBP-3 correlates with the inhibition of IGFBP-3-induced apoptotic cell death.
3486	IGFBP3	9606	17879951	2010-01-21 00:00	In a group of older US men, a strong inverse association between IGFBP-3 and lower urinary tract symptoms was observed.
3486	IGFBP3	9606	17912004	2010-01-21 00:00	Osteopenia is common in children with cerebral palsy and may be associated with lower IGF-1 and IGFBP-3 levels
3486	IGFBP3	9606	17952116	2010-01-21 00:00	IGFBP-3 plays an important role as an invasion-metastasis suppressor in ovarian endometrioid carcinoma.
3486	IGFBP3	9606	17957164	2010-01-21 00:00	Serum IGFBP-3 was not altered in neonates with intrauterine growth retardation.
3486	IGFBP3	9606	17959403	2010-01-21 00:00	The N-terminal IGF-binding protein-3 fragment induces apoptosis in human prostate cancer cells in an IGF-independent manner
3486	IGFBP3	9606	17972510	2010-01-21 00:00	This study supports the role of IGFBP-1, -3 and -7 as potential tumour suppressor genes in human breast cancer.
3486	IGFBP3	9606	17997337	2010-01-21 00:00	study established age- and sex-specific reference ranges for serum IGF-1 and IGFBP-3 levels
3486	IGFBP3	9606	18006928	2008-03-13 09:08	Observational study of gene-disease association. (HuGE Navigator)
3486	IGFBP3	9606	18031946	2008-03-13 09:08	Observational study of gene-disease association. (HuGE Navigator)
3486	IGFBP3	9606	18031946	2010-01-21 00:00	no major role of the assessed genetic variation within the IGF1 and the IGFBP3 genes in CRC risk.
3486	IGFBP3	9606	18059035	2008-03-13 09:08	Observational study of gene-disease association, gene-gene interaction, gene-environment interaction, and pharmacogenomic / toxicogenomic. (HuGE Navigator)
3486	IGFBP3	9606	18084616	2010-01-21 00:00	microsatellite instability in CPG-island-metahylator-high colorectal cancers, & this relationship is limited to p53-negative tumors.
3486	IGFBP3	9606	18162523	2010-01-21 00:00	in PC-3 cells, RXR-alpha is not required for the nuclear translocation of IGFBP-3 and that IGFBP-3 can induce apoptosis in human prostate cancer cells without binding RXR-alpha.
3486	IGFBP3	9606	18163429	2008-03-13 09:08	Observational study of gene-disease association. (HuGE Navigator)
3486	IGFBP3	9606	18171112	2010-01-21 00:00	The role of IGFBP-3 on senescence depends on the genetic background of the donor, and additional factors might be important to maintain the senescent phenotype.
3486	IGFBP3	9606	18177247	2010-01-21 00:00	These findings suggest that serum levels of IGFBP-3 (and possibly IGF-I) are associated with the rate of HIV disease progression in women.
3486	IGFBP3	9606	18178497	2010-01-21 00:00	A concurrence of elevated GH levels and decreased IGF-I, IGFBP-3, and total ghrelin levels during the early burn injury period.
3486	IGFBP3	9606	18259111	2010-01-21 00:00	Higher early levels of the human milk IGF system might contribute to maturation of the infant gut.
3486	IGFBP3	9606	18287864	2008-04-03 08:28	Observational study of gene-disease association. (HuGE Navigator)
3486	IGFBP3	9606	18287864	2010-01-21 00:00	functional variants of insulin-like growth factor-binding protein-3 might be important markers for gastric cancer susceptibility
3486	IGFBP3	9606	18329388	2010-01-21 00:00	IGFBP-3 regulates the appearance of several biomarkers of senescence after repeated exposures of WI-38 fibroblasts to tert-butylhydroperoxide and ethanol.
3486	IGFBP3	9606	18335323	2010-01-21 00:00	data suggest that low concentrations of insulin-like growth factor-I (IGF-I) and insulin-like growth factor binding protein-3 (IGFBP-3) could be a reliable marker to differentiate benign from malignant ovarian tumors
3486	IGFBP3	9606	18375957	2010-01-21 00:00	Levels of circulating insulin growth factor I (IGF-I) and insulin-like growth factor-binding protein 3 and breast cancer risk were investigated.
3486	IGFBP3	9606	18398029	2008-04-23 21:30	Observational study of gene-disease association. (HuGE Navigator)
3486	IGFBP3	9606	18410545	2010-01-21 00:00	This study is the first to demonstrate that the systemic levels of IGF axis components are associated with the presence & severity of PAD, and that the inflammatory status of the ischaemic limb affects the transfemoral concentrations of IGF-1 & IGFBP-3.
3486	IGFBP3	9606	18450319	2008-05-14 21:30	Observational study of gene-disease association and gene-environment interaction. (HuGE Navigator)
3486	IGFBP3	9606	18450319	2010-01-21 00:00	IGFBP-3 promoter polymorphisms of -1590 C>A and -202 A>C might be a genetic risk factor for lung cancer
3486	IGFBP3	9606	18459102	2010-01-21 00:00	The stroma--particularly reactivated stroma--is the main source of IGFBP-3 in the prostate, suggesting that this peptide acts as a mediator of stromal-epithelial interactions
3486	IGFBP3	9606	18471292	2010-01-21 00:00	associations of some breast cancer risk factors with intact levels of IGFBP-3 are different from those with total (intact and fragmented) IGFBP-3 levels
3486	IGFBP3	9606	18481170	2010-01-21 00:00	IGF-I, IGF-II and IGFBP-3 mRNA expression and tissue levels of IGF peptides are regulated by different mechanisms
3486	IGFBP3	9606	18498652	2010-01-21 00:00	Low expression of IGFBP-3 mRNA in normal colonic mucosa predicts increased risk of adenomas
3486	IGFBP3	9606	18534134	2010-01-21 00:00	This study suggests that there is an interaction between leptin, IGF-1, IGFBP-3 and insulin resistance in patients with chronic kidney disease.
3486	IGFBP3	9606	18562769	2008-07-02 21:30	Observational study of gene-disease association. (HuGE Navigator)
3486	IGFBP3	9606	18596909	2008-07-16 21:30	Observational study of gene-disease association. (HuGE Navigator)
3486	IGFBP3	9606	18596909	2010-01-21 00:00	the association between common genetic variation in the IGFBP3 genes in relation to circulating IGFBP3 levels and breast cancer risk
3486	IGFBP3	9606	18602100	2010-01-21 00:00	A new approach for designing protein delivery systems using IGFBP-3/5 derived peptides based on the molecular mechanisms of IGF-independent activities of IGFBPs.
3486	IGFBP3	9606	18615538	2010-01-21 00:00	None of the components in the IGF-1 pathway including IGFBP3, PI3k, and PTEN influence the relation between IRS-1 genotype and prostate cancer risk. Ther is no association between carriage of the variant IRS-1 gene and prostate cancer risk.
3486	IGFBP3	9606	18618736	2010-01-21 00:00	A high IGFI:IGFBP3 ratio was associated with increased benign prostate hyperplasia risk, and high serum IGFBP3 was associated with decreased BPH risk among men with severe symptoms.
3486	IGFBP3	9606	18624627	2010-01-21 00:00	results did not support a relationship between GH T1663A and IGFBP3-202A/C with ischemic stroke in Chinese
3486	IGFBP3	9606	18636124	2008-09-24 21:30	Observational study of gene-disease association. (HuGE Navigator)
3486	IGFBP3	9606	18676680	2008-09-24 21:30	Observational study of gene-disease association. (HuGE Navigator)
3486	IGFBP3	9606	18812263	2010-01-21 00:00	Non-hispanic blacks have the highest molar ratio of IGF-I:IGFBP-3 at all ages
3486	IGFBP3	9606	18818748	2008-10-08 21:31	Observational study of gene-disease association and gene-gene interaction. (HuGE Navigator)
3486	IGFBP3	9606	18929499	2008-11-05 21:30	Observational study of gene-disease association, gene-environment interaction, and pharmacogenomic / toxicogenomic. (HuGE Navigator)
3486	IGFBP3	9606	18929499	2010-01-21 00:00	Genetic and epigenetic variability in the gene for IGFBP-3 is associated with increased serum IGFBP-3 levels and retarded growth in short children born small for gestational age
3486	IGFBP3	9606	18984657	2008-11-19 21:30	Observational study of gene-disease association, gene-environment interaction, and pharmacogenomic / toxicogenomic. (HuGE Navigator)
3486	IGFBP3	9606	18984657	2010-01-21 00:00	The -202 A allele of IGFBP3 promoter region is associated with increased IGFBP-3 levels and growth velocity during rhGH treatment in prepubertal GHD children.
3486	IGFBP3	9606	18992148	2009-03-25 21:36	Observational study of gene-disease association and gene-gene interaction. (HuGE Navigator)
3486	IGFBP3	9606	18992263	2009-03-25 21:36	Observational study of gene-disease association and gene-environment interaction. (HuGE Navigator)
3486	IGFBP3	9606	19004037	2010-01-21 00:00	IGFBP-3(insulin-like growth factor binding protein 3)levels were significantly elevated in patients with Systemic Scleroderma compared with systemic lupus erythematosus or controls.
3486	IGFBP3	9606	19019335	2008-12-03 21:30	Observational study of gene-disease association. (HuGE Navigator)
3486	IGFBP3	9606	19020726	2010-01-21 00:00	insulin-like growth factor binding protein 3 has a role in progression of oral squamous cell carcinoma
3486	IGFBP3	9606	19036873	2010-01-21 00:00	hypoxic pulmonary artery smooth muscle cells produce TGF-beta1 that acts in an autocrine fashion to induce IGFBP-3 through PI3K/Akt
3486	IGFBP3	9606	19064126	2009-01-11 21:30	Observational study of gene-disease association. (HuGE Navigator)
3486	IGFBP3	9606	19064572	2009-01-11 21:31	Observational study and meta-analysis of gene-disease association. (HuGE Navigator)
3486	IGFBP3	9606	19077426	2009-01-11 21:30	Observational study of gene-disease association and gene-gene interaction. (HuGE Navigator)
3486	IGFBP3	9606	19121847	2010-01-21 00:00	Insulin-like growth factor-II and insulin-like growth factor binding protein-3 may be novel prognostic markers in metastatic ovarian carcinoma.
3486	IGFBP3	9606	19124506	2009-02-11 21:30	Observational study of gene-disease association. (HuGE Navigator)
3486	IGFBP3	9606	19124510	2009-02-11 21:30	Observational study of gene-disease association. (HuGE Navigator)
3486	IGFBP3	9606	19127217	2010-01-21 00:00	Effects of different CMV-heat-inactivation-methods on IGFBP3 in human breast milk.
3486	IGFBP3	9606	19129715	2010-01-21 00:00	Three novel IGFALS gene mutations resulting in total ALS and severe circulating IGF-I/IGFBP-3 deficiency in children of different ethnic origins.
3486	IGFBP3	9606	19138871	2010-01-21 13:01	There were no associations for IGFBP-3 and CRP serum levels
3486	IGFBP3	9606	19158946	2010-01-21 00:00	IGFBP3 is a new regulator of hypocretin cell physiology that may be involved not only in the pathophysiology of narcolepsy, but also in the regulation of sleep in normal individuals, most notably during adolescence
3486	IGFBP3	9606	19170196	2010-04-07 21:40	Observational study of gene-disease association and gene-environment interaction. (HuGE Navigator)
3486	IGFBP3	9606	19190540	2010-01-21 00:00	A pharmacokinetic and dosing study of intravenous insulin-like growth factor-I and IGF-binding protein-3 complex to preterm infants.
3486	IGFBP3	9606	19194113	2010-01-21 00:00	For IGF-1, IGFBP-3 and SHBG, no differences were found between surgically and naturally postmenopausal women
3486	IGFBP3	9606	19207313	2010-01-21 00:00	Serum levels of IGF-1, IGF-2, ALS, and IGFBP-3 were reduced in children with congenital disorders of glycosylation.
3486	IGFBP3	9606	19217707	2009-03-25 21:36	Observational study of gene-disease association. (HuGE Navigator)
3486	IGFBP3	9606	19217707	2010-01-21 00:00	High IGFBP3 concentrations in amniotic fluid at the beginning of the second trimester are associated with increased risks of small for gestational age (SGA) while 19CA/20CA genotype at IGF-I VNTR polymorphism is associated with reduced risks of SGA.
3486	IGFBP3	9606	19223521	2010-01-21 00:00	The present study found inverse associations between insulin-like growth factor 1 or IGF binding protein 3 levels and mortality from all causes
3486	IGFBP3	9606	19240240	2009-03-25 21:36	Observational study of gene-disease association. (HuGE Navigator)
3486	IGFBP3	9606	19240240	2010-01-21 00:00	Common IGFBP-3 SNPs, especially rs2854746, influence plasma IGFBP-3 levels among African Americans and Caucasians.
3486	IGFBP3	9606	19257984	2010-03-15 11:47	Data show that the expression of IGFBP-3 gene in the senescent 2BS cells was enhanced.
3486	IGFBP3	9606	19258508	2010-01-21 00:00	There is a close relationship in vitro and in vivo between NKX3.1 and IGFBP-3. The growth-suppressive effects of NKX3.1 in prostate cells are mediated, in part, by activation of IGFBP-3 expression.
3486	IGFBP3	9606	19332270	2010-01-21 00:00	Increased myocardial IGFBP-3 expression in 23 failing hearts from patients undergoing cardiac transplantation for end-stage dilated or ischemic cardiomyopathy.
3486	IGFBP3	9606	19414355	2010-01-21 00:00	High IGFBP-3 is associated with breast cancer.
3486	IGFBP3	9606	19449212	2010-03-15 11:04	These results indicated that polymorphisms of IGFBP3 might have different effect in different types of cancer and different population.
3486	IGFBP3	9606	19453261	2009-06-24 21:33	Observational study of gene-disease association. (HuGE Navigator)
3486	IGFBP3	9606	19455605	2010-01-21 00:00	Circulating levels of intact IGFBP3 measured after diagnosis is associated with increased risk of prostate cancer-specific death.
3486	IGFBP3	9606	19477944	2010-01-21 00:00	IGF/IGF-IR axis-independent actions of IGFBP-3; potential underlying mechanisms involved & subsequent biological significance, focusing on functional binding partners & clinical significance of IGFBP-3 in assessment of cancer risk [review]
3486	IGFBP3	9606	19491931	2009-06-24 21:33	Meta-analysis of gene-disease association. (HuGE Navigator)
3486	IGFBP3	9606	19491931	2010-01-25 11:52	Circulating levels of IGF1, IGFBP3 and IGFBP3 A-202C play a crucial role in carcinogenesis and could serve as susceptibility biomarkers for cancer development.
3486	IGFBP3	9606	19492232	2009-06-24 21:33	Observational study of gene-disease association. (HuGE Navigator)
3486	IGFBP3	9606	19492232	2010-01-21 00:00	carrying the IGFBP3(insulin-like growth factor binding protein 3) G2133C GC heterozygote or CC homozygote had a significant 1.55-fold increased risk of colorectal cancer (CRC) in an allele dose-responsive manner
3486	IGFBP3	9606	19509068	2010-01-21 00:00	IGFBP-3 inhibits proliferation, adhesion, migration, and invasion processes of prostate tumor cells.
3486	IGFBP3	9606	19527514	2009-06-24 21:33	Observational study of gene-disease association. (HuGE Navigator)
3486	IGFBP3	9606	19540231	2010-02-08 11:48	Demonstrate substrate bound IGFBP3-mediates endocytosis in the human retinal pigment epithelial cell line.
3486	IGFBP3	9606	19551141	2009-08-12 21:34	Observational study of gene-disease association. (HuGE Navigator)
3486	IGFBP3	9606	19551141	2010-01-21 00:00	MMP1 and MMP3, but not CDH1, IGFBP3, STK15 or VEGF, appear to play roles in familial and sporadic renal cell carcinoma
3486	IGFBP3	9606	19551864	2009-08-12 21:34	Observational study of gene-disease association. (HuGE Navigator)
3486	IGFBP3	9606	19556345	2010-01-21 00:00	These studies reveal multisite phosphorylation of IGFBP-3 that both positively and negatively regulate its apoptotic potential.
3486	IGFBP3	9606	19568604	2010-01-21 00:00	Menopause causes reduction of IGF-I/IGFBP-3 molar ratio. Women have the trend of progressive hypoactivity of GH to stimulate IGF-I and IGFBP-3 secretions with age.
3486	IGFBP3	9606	19588500	2010-01-21 12:36	Data show that IGFBP-3 is regulated by the PI3-kinase/AKT and MAPK/ERK1/2 pathways.
3486	IGFBP3	9606	19591553	2010-02-08 11:04	On the first day of life, mean serum IGFBP-3 levels were significantly lower in SGA babies and correlated with weight, length, head circumference, and ponderal index.
3486	IGFBP3	9606	19596932	2010-01-21 00:00	results suggest that the levels and subcellular localization of local IGFBP-3 play a role in osteosarcoma development
3486	IGFBP3	9606	19625176	2009-09-16 21:34	Observational study of gene-disease association. (HuGE Navigator)
3486	IGFBP3	9606	19633297	2010-01-21 00:00	IGFBP-3 in MCF-10A cells requires SphK1 activity and S1P1/S1P3, suggesting that S1P, the product of SphK activity and ligand for S1P1 and S1P3
3486	IGFBP3	9606	19634593	2009-08-12 21:34	Observational study of gene-disease association. (HuGE Navigator)
3486	IGFBP3	9606	19634593	2010-01-21 00:00	Genetic and lifestyle chronic disease risk factors influence IGF1 and IGFBP3 circulating levels differently in African Americans and whites.
3486	IGFBP3	9606	19672706	2009-09-16 21:34	Observational study of gene-disease association, gene-environment interaction, and pharmacogenomic / toxicogenomic. (HuGE Navigator)
3486	IGFBP3	9606	19692168	2009-09-20 21:32	Observational study of gene-disease association. (HuGE Navigator)
3486	IGFBP3	9606	19734278	2010-01-21 00:00	Proteolysis of IGFBP-3 into two discrete fragments does not significantly increase IGF bioavailability.
3486	IGFBP3	9606	19764562	2010-04-12 11:10	The expression of IGFBP-3 decreased significantly in lower differentiated ovarian cancer tissues compared with that in high and moderate differentiated ovarian cancer tissues.
3486	IGFBP3	9606	19784788	2009-12-02 21:41	Observational study of gene-disease association. (HuGE Navigator)
3486	IGFBP3	9606	19784788	2010-05-31 11:14	Association of IGFBP3 polymorphisms with colorectal polyps and colorectal cancer risk
3486	IGFBP3	9606	19786462	2010-09-13 11:30	Body mass index contributes to racial differences in IGFBP3
3486	IGFBP3	9606	19786971	2010-10-23 10:44	results support the function of IGFBP3 gene polymorphisms in modulating IGF-I activity and lipid levels in adolescents.
3486	IGFBP3	9606	19789190	2009-12-02 21:41	Observational study of gene-disease association, gene-gene interaction, and gene-environment interaction. (HuGE Navigator)
3486	IGFBP3	9606	19800385	2010-05-03 11:15	glycosylation pattern of IGFBP-3
3486	IGFBP3	9606	19833751	2010-02-08 11:30	These data show that CWP was not associated with perturbations in IGF-1 and IGFBP-3 concentrations, and suggest that IGF-1 is unlikely to be etiologically important in relation to CWP.
3486	IGFBP3	9606	19845745	2010-08-30 12:15	The current analysis of the IGF-1 system showed no significant differences in serum concentrations of total and free IGF-1, IGFBP-2 and IGFBP-3 between sporadic ALS and control groups.
3486	IGFBP3	9606	19846909	2010-01-21 00:00	Findings suggest that IGFBP-3 may play a role in tumorigenesis, and that IGFBP-3 levels could be used in the future in cancer risk assessment/prevention or as markers of response to cancer treatments.
3486	IGFBP3	9606	19858071	2009-12-02 21:41	Observational study of gene-disease association. (HuGE Navigator)
3486	IGFBP3	9606	19858071	2010-01-21 00:00	IGF1, IGFBP1 and IGFBP3 genetic variants may have roles in ovarian cancer risk
3486	IGFBP3	9606	19863750	2011-01-01 10:30	IGFBP-3 and IGF-1 decreased significantly following regular physical activity in children and adolescents with type 1 diabetes.
3486	IGFBP3	9606	19913121	2010-09-15 22:06	Observational study of gene-disease association. (HuGE Navigator)
3486	IGFBP3	9606	19917654	2010-02-22 11:48	In older men, both lower and higher IGF1 and IGFBP3 levels may be metabolically unfavourable risk factors
3486	IGFBP3	9606	19919528	2010-02-08 11:45	These results indicate that endogenous IGFBP-3 is anti-proliferative and pro-migratory in Hs578T cells and that these effects are IGF-independent.
3486	IGFBP3	9606	19938081	2010-01-20 21:35	Observational study of gene-disease association and gene-gene interaction. (HuGE Navigator)
3486	IGFBP3	9606	19938081	2010-02-01 11:35	Gene-gene interactions were identified between variants in HOXA, HOXD, and IGFBP3 and with previously associated single nucleotide polymorphisms in mitochondrial-mediated apoptotic genes.
3486	IGFBP3	9606	19941883	2010-04-12 12:23	Results suggest a model in which IGFBP3, leptin and T3 act as non-immune factors to maintain a larger pool of naive CD8 T cells in healthy nonagenarians.
3486	IGFBP3	9606	19944347	2010-03-15 12:22	BMI, waist to hip ratio and waist circumference were positively associated with IGFBP-3 (IGF-binding protein 3) levels in non-Hispanic black men and non-Hispanic white women
3486	IGFBP3	9606	19948975	2010-04-07 21:40	Observational study of gene-disease association, gene-gene interaction, gene-environment interaction, and genetic testing. (HuGE Navigator)
3486	IGFBP3	9606	19960406	2010-07-05 11:39	Cellular production of IGFBP-3 leads to G1 cell cycle arrest with inhibition of CDK2 and CDK4.
3486	IGFBP3	9606	20003326	2010-05-03 11:59	data suggests that IGFBP-3 silencing through IGFBP-3 promoter methylation in the absence of p53 overexpression is associated with cancer progression
3486	IGFBP3	9606	20023704	2010-05-03 11:15	Data show that basal methylation status of IGFBP-3 before treatment may be a clinical biomarker and a predictor of the chemotherapy outcome.
3486	IGFBP3	9606	20039319	2010-01-20 21:35	Observational study of gene-disease association. (HuGE Navigator)
3486	IGFBP3	9606	20051649	2010-07-05 12:05	IGFBP-3 peaked at 14 yr in boys, and 11 yr in girls. Girls had higher IGFBP-3 levels than boys.
3486	IGFBP3	9606	20084546	2010-04-07 21:40	Meta-analysis of gene-disease association and pharmacogenomic / toxicogenomic. (HuGE Navigator)
3486	IGFBP3	9606	20084546	2010-10-30 11:09	Polymorphisms in IGFBP3 gene is associated with breast cancer.
3486	IGFBP3	9606	20099974	2010-06-28 11:17	High serum IGFBP3 levels are associated with prostate cancer.
3486	IGFBP3	9606	20102313	2010-07-05 11:30	local expression of IGFBPs in podocytes and endothelial cells might contribute to the pathogenesis of glomerular disease and IGFBP-1 and -3 are potential non-invasive markers of focal segmental glomerulosclerosis.
3486	IGFBP3	9606	20119675	2010-04-07 21:40	Observational study of gene-disease association and gene-gene interaction. (HuGE Navigator)
3486	IGFBP3	9606	20121533	2010-06-14 12:09	maternal mean insulin-like growth factor binding protein 3 (IGFBP-3) levels are significantly reduced in cases complicated by delivery <32 completed weeks
3486	IGFBP3	9606	20144192	2010-04-07 21:40	Observational study of gene-disease association. (HuGE Navigator)
3486	IGFBP3	9606	20145156	2010-04-07 21:40	Observational study of gene-disease association and gene-environment interaction. (HuGE Navigator)
3486	IGFBP3	9606	20155489	2010-04-07 21:40	Observational study of gene-disease association. (HuGE Navigator)
3486	IGFBP3	9606	20155489	2011-01-15 10:54	Findings suggest that common genetic variation in the IGFBP3 gene is not related to IGF-I levels and mammographic density.
3486	IGFBP3	9606	20204283	2010-06-28 11:35	IGFBP-3 expression in breast cancer is associated with poor outcome.
3486	IGFBP3	9606	20215856	2010-04-07 21:40	Observational study of gene-disease association. (HuGE Navigator)
3486	IGFBP3	9606	20215856	2010-09-06 11:59	SNP (rs2453839) in the IGFBP3 gene was significantly associated with a higher risk of osteonecrosis of the femoral head (P=0.0061, OR 7.74)
3486	IGFBP3	9606	20219400	2010-09-20 11:53	IGFBP3 promoter methylation did not influence protein expression in gastric adenocarcinoma.
3486	IGFBP3	9606	20228135	2010-06-28 11:07	A putative nuclear export sequence (NES) was identified in IGFBP3 between amino acids 217 and 228. Mutation of the sequence prevented nucleocytoplasmic shuttling of IGFBP3 and blocked its ability to induce apoptosis.
3486	IGFBP3	9606	20302654	2010-04-07 21:40	Observational study of gene-disease association. (HuGE Navigator)
3486	IGFBP3	9606	20307522	2010-08-23 12:10	breast cancer progression causes alterations of IGFBP-3 glycosylation. The extent of changes increases with breast cancer severity.
3486	IGFBP3	9606	20350746	2010-04-07 21:40	Observational study of gene-disease association. (HuGE Navigator)
3486	IGFBP3	9606	20350746	2010-06-28 12:06	The results supported the protective role of -202 A/C SNP of the IGFBP3 gene against Prostate Cancer in Korean men.
3486	IGFBP3	9606	20357812	2010-08-09 11:16	silencing of IGFBP3 in melanoma is due to the methylation of its promoter, and that overexpression of IGFBP3 induces apoptosis and suppresses cell survival and growth
3486	IGFBP3	9606	20378848	2010-07-19 12:10	Link lower concentrations of circulating IGF-1 or its unbound fraction (IGF-1:IGFBP-3 ratio) to greater metabolic risk burden for cardiovascular disease and demonstrate substantial heritability for serum IGF-1 concentrations.
3486	IGFBP3	9606	20403354	2010-06-30 22:05	Observational study of gene-disease association. (HuGE Navigator)
3486	IGFBP3	9606	20416304	2010-06-30 22:05	Observational study of gene-disease association, gene-gene interaction, gene-environment interaction, and pharmacogenomic / toxicogenomic. (HuGE Navigator)
3486	IGFBP3	9606	20423985	2010-07-05 11:42	The plasma IGF1/IGFBP3 ratio was associated with bone mass acquisition in this period, and it may thus serve as a surrogate marker of bone mass gain in this population.
3486	IGFBP3	9606	20427254	2010-08-09 12:15	adjusting for IGF-II, the inverse association of IGFBP-3 with cancer mortality shifted from significance into non-significance when adjusting for IGF-II levels.
3486	IGFBP3	9606	20453000	2010-06-30 22:05	Observational study of gene-disease association. (HuGE Navigator)
3486	IGFBP3	9606	20468064	2010-06-30 22:05	Observational study of gene-disease association. (HuGE Navigator)
3486	IGFBP3	9606	20484221	2010-06-30 22:05	Observational study of gene-disease association. (HuGE Navigator)
3486	IGFBP3	9606	20484221	2010-10-23 11:04	A comprehensive analysis, between common genetic variation in the IGF1, IGF binding protein (BP) 1, and IGFBP3 genes with IGF-I and IGFBP-3 blood levels, and prostate cancer (PCa) risk, among Caucasians, was conducted.
3486	IGFBP3	9606	20501753	2010-10-23 10:57	Study shows the associations of IGFBP-2, -3, and -5 expression with increasing grades of malignancy in astrocytomas. IGFBP-3 is identified as a novel prognostic glioblastoma biomarker.
3486	IGFBP3	9606	20513670	2010-09-20 12:16	IGFBP3 plays a critical role in esophageal tumor progression by facilitating epithelial-to-mesenchymal transition and invasive growth of transformed human esophageal cells.
3486	IGFBP3	9606	20540360	2010-06-30 22:05	Observational study of gene-disease association. (HuGE Navigator)
3486	IGFBP3	9606	20580999	2010-09-15 22:06	Observational study of gene-disease association. (HuGE Navigator)
3486	IGFBP3	9606	20587610	2010-09-15 22:06	Observational study of gene-disease association. (HuGE Navigator)
3486	IGFBP3	9606	20599318	2010-10-23 10:13	Study observed significant down-regulation of IGFBP-3 expression in primary human hepatocellular carcinoma (HCC) tissues when compared to adjacent histologically normal tissues. In this study, we functionally mapped the entire 3'-UTR of the IGFBP-3 mRNA.
3486	IGFBP3	9606	20613589	2011-01-08 10:55	Microarray analysis showed IGFBP3 was highly expressed in early osteogenesis when comparing levels at day 1 with those at day 3.
3486	IGFBP3	9606	20628086	2010-09-15 22:06	Observational study of gene-disease association, gene-environment interaction, and pharmacogenomic / toxicogenomic. (HuGE Navigator)
3486	IGFBP3	9606	20628624	2010-09-15 22:05	Meta-analysis of gene-disease association. (HuGE Navigator)
3486	IGFBP3	9606	20634197	2010-09-15 22:07	Meta-analysis of gene-disease association. (HuGE Navigator)
3486	IGFBP3	9606	20677014	2010-09-15 22:07	Observational study of gene-disease association. (HuGE Navigator)
3486	IGFBP3	9606	20731527	2011-07-30 10:49	height and BMI are associated with IGF-I and its binding proteins, which may be mechanisms through which body size contributes to increased risk of several cancers
3486	IGFBP3	9606	20734064	2010-12-05 22:09	Observational study of gene-disease association. (HuGE Navigator)
3486	IGFBP3	9606	20801067	2011-01-29 11:27	High-intenstiy training/acidosis is a stimulus for exercise-induced cortisol/hGH secretion, but not for IGF-1 and IGFBP-3 secretion.
3486	IGFBP3	9606	20810604	2010-09-15 22:07	Observational study of gene-disease association. (HuGE Navigator)
3486	IGFBP3	9606	20810604	2011-02-26 11:19	variation in the IGFBP3 and IGFALS genes seems to influence circulating IGFBP-3.
3486	IGFBP3	9606	20848532	2011-05-14 10:13	Upregulated endogenous IGFBP-3 and TGF-beta1 expression regulates excess collagen IalphaI production and contributes to fibrosis and stricture formation in Crohn's disease.
3486	IGFBP3	9606	20851879	2011-01-15 10:31	IGFBP-3 can either inhibit or enhance EGF-mediated growth of breast epithelial cells dependent upon the presence of fibronectin
3486	IGFBP3	9606	20860465	2010-12-05 22:08	Observational study of gene-disease association, gene-environment interaction, and pharmacogenomic / toxicogenomic. (HuGE Navigator)
3486	IGFBP3	9606	20860465	2011-02-26 11:19	Host genetic variants in IGBFP3 impact on survival of patients with advanced gastric cancer treated with palliative chemotherapy.
3486	IGFBP3	9606	20884247	2012-12-08 10:59	Data indicate after 3 cycles of treatment IGF-1 significantly declined, IGFBP-1 significantly increased, and IGF-2 and IGFBP-3 were not significantly changed.
3486	IGFBP3	9606	20889360	2011-03-19 11:51	At peak exercise performance, in women IGF-I showed significant associations to peakVO and maximum power output, IGF-I/IGFBP-3 ratio was associated with maximum power output.
3486	IGFBP3	9606	20920870	2010-12-05 22:08	Observational study of gene-disease association. (HuGE Navigator)
3486	IGFBP3	9606	20920870	2011-03-19 10:38	Clinical characteristics among the three IGFBP3-202 A/C genotype, AA, AC and CC, did not display any significant difference.
3486	IGFBP3	9606	20921904	2011-10-22 11:24	Ghrelin and IGFBP-3 may play a role in the bone metabolism in the inflammatory bowel disease.
3486	IGFBP3	9606	20945273	2011-03-19 10:38	The aim of this study was to evaluate the relationship between levels of IGF-II or IGFBP-3 in cervical scrapes with cervical cancer and precancerous lesions.
3486	IGFBP3	9606	21068693	2011-05-14 10:45	rhIGFBP-3 treatment reduces intestinal cell proliferation, resulting in decreases in crypt depth and muscularis externa thickness in cystic fibrosis transmembrane conductance regulator deficient mice.
3486	IGFBP3	9606	21078522	2010-12-05 22:08	Observational study of gene-disease association. (HuGE Navigator)
3486	IGFBP3	9606	21078522	2011-03-26 11:27	Genetic variation with IGFII and IGFBP-3 may influence endometrial cancer risk in Caucasians.
3486	IGFBP3	9606	21140206	2011-11-26 10:37	independent effects from IGFBP1, IGFBP3 diplotypes, and BRCA family status on IGFBP-3 levels were observed
3486	IGFBP3	9606	21195059	2011-03-12 11:33	These data suggest that IGFBP3 and BAG1 may be key markers of radiosensitivity that enhance the susceptibility of squamous cell esophageal cancer to radiotherapy
3486	IGFBP3	9606	21216879	2011-06-25 13:27	Polymorphisms in the IGFBP3 gene on chromosome 7p12.3 are associated with circulating IGF-I and IGFBP-3.
3486	IGFBP3	9606	21254935	2011-10-01 11:35	The A/A genotype and A allele of the IGFBP-3 promoter -1590 site may represent a genetic risk factor for nonsmall cell lung cancer in a Chinese Han population.
3486	IGFBP3	9606	21347663	2012-02-04 11:35	Genetic polymorphism of the IGFBP-3 gene may be involved in the etiology of bladder transitional cell carcinoma
3486	IGFBP3	9606	21378090	2011-06-25 13:27	Decreased levels of circulating IGFBP3 predict increased all-cause mortality in Australian men.
3486	IGFBP3	9606	21383009	2011-07-30 10:37	The IGFBP-3/IGFBP-3R system therefore plays a pivotal role in the pathogenesis of asthma and can serve as a newly identified potential therapeutic target for this debilitating disease.
3486	IGFBP3	9606	21388950	2011-07-16 10:36	Binding between insulin-like growth factor 1 and insulin-like growth factor-binding protein 3 is not influenced by glucose or 2-deoxy-D-glucose
3486	IGFBP3	9606	21392749	2011-08-27 11:26	Serum concentrations of insulin-like growth factor I and insulin-like growth factor binding protein 3 do not correlate with breast cancer development.
3486	IGFBP3	9606	21435441	2011-07-16 10:50	IGFBP-3 has a role in enhanced pericyte ensheathment, reduced microglial activation, increased microglial apoptosis, and neuronal protection after ischemic retinal injury
3486	IGFBP3	9606	21447628	2011-11-26 10:37	IGFBP-3 positively and negatively impacts on IGF1-induced lung cancer development.
3486	IGFBP3	9606	21447640	2011-11-26 10:37	Human IGFBP-3 overexpression impairs glucose regulation in mice via an inhibition of insulin secretion.
3486	IGFBP3	9606	21455575	2011-08-13 10:21	up-regulation of IGFBP3 induced by 5-FU plays an important role in the potent anti-tumor effect of 5-FU combined with anti-androgens on CRPC.
3486	IGFBP3	9606	21471542	2011-07-23 10:30	Data show that IGFBP-3 levels were lower with low levels of physical activity and lower WHR.
3486	IGFBP3	9606	21474793	2011-10-22 10:24	serum changes of three glycoproteins, galectin-3 binding protein, insulin-like growth factor binding protein 3, and thrombospondin 1, was associated with the development of hepatocellular carcinoma
3486	IGFBP3	9606	21478207	2011-09-10 11:29	the associations between serum concentrations of IGF-I and IGF binding protein-3 (IGFBP-3) and cardiovascular risk factors
3486	IGFBP3	9606	21520041	2012-06-09 10:56	The extracellular addition of IGFBP-3 to living cells results in rapid uptake and nuclear delivery of IGFBP-3.
3486	IGFBP3	9606	21520165	2012-01-21 10:41	The results suggest that preoperative IGFBP-3 circulating levels determination may be useful to predict Gleason score upgrading alone and/or in combination with biopsy T-stage and biopsy Gleason score.
3486	IGFBP3	9606	21521316	2012-01-28 12:21	Data show that leptin is better than any other biological parameter for monitoring the efficacy of renutrition, including albumin, transthyretin, leptin, IGFBP-1, IGFBP-3 and IGF-1.
3486	IGFBP3	9606	21525788	2011-11-12 10:26	IGFBP3 is involved in early metastatic dissemination in colorectal cancer
3486	IGFBP3	9606	21529443	2013-02-09 11:58	IGFBP-3 interacts with TRalpha1 and inhibits triiodothyronine responsive gene transcription.
3486	IGFBP3	9606	21536375	2011-07-30 11:05	findings indicate that IGFBP-3 exerts antitumor effects via IGF-independent mechanisms which involve activation of caspase-dependent apoptosis and cross-talk with NF-kappaB signaling
3486	IGFBP3	9606	21536469	2011-10-29 12:15	The AA genotype at IGFBP-3 gene polymorphism is associated with reduced risks of Prostrate cancer and benign prostatic hyperplasia
3486	IGFBP3	9606	21551235	2011-11-19 11:55	In cancer cells, IGFBP-3 directly interacted with Erk1/2, inactivating Erk1/2 & Elk-1, & suppressing transcription of early growth response protein 1 & its target genes, basic fibroblast growth factor & platelet-derived growth factor.
3486	IGFBP3	9606	21562710	2012-09-15 10:56	The selected IGF-I and IGFBP-3 SNPs did not show any strong evidence for being associated with breast cancer risk.
3486	IGFBP3	9606	21585623	2012-04-21 11:28	Higher levels were associated with a higher Expanded Disability Status Scale score but not with the Multiple Sclerosis Severity Scale. IGFBP-3 might not have the suggested pathogenetic role in secondary progressive MS.
3486	IGFBP3	9606	21636299	2011-12-03 10:51	High IGFBP-3 is associated with congenital adrenal hyperplasia due to 21-hydroxylase deficiency.
3486	IGFBP3	9606	21648284	2011-07-09 10:49	The significant increase in IGFBP-3 measured by RIA, but not ICMA, provides evidence of IGFBP-3 proteolysis during acute GH stimulation.
3486	IGFBP3	9606	21697095	2011-10-22 10:11	Bone morphogenetic protein-1 processes insulin-like growth factor-binding protein 3.
3486	IGFBP3	9606	21698457	2012-01-28 12:11	An inverse relationship was found between IGF-I concentration and melanoma, but clear associations were not observed between malignant melanoma and upper tertiles of IGFBP-3.
3486	IGFBP3	9606	21701930	2013-02-09 10:35	Global comparison of gene expression profiles identified 2 striking differences in treated tumors relative to untreated tumors: a marked increase in IGBFP3 and concomitant decrease in TGFb-R2 gene and protein expression.
3486	IGFBP3	9606	21737444	2011-10-22 11:39	The enhanced cell motility that accompanies reactivation of IGFBP-3 expression in liver cancer by HDAC inhibition suggests the possibility of increased metastatic spread despite inhibited cell proliferation.
3486	IGFBP3	9606	21761353	2011-12-17 11:40	IGF-I and the IGF-I/IGFBP-3 molar ratio were positively, although not statistically significantly, associated with postmenopausal breast cancer risk
3486	IGFBP3	9606	21788435	2012-02-04 10:04	High IGFBP-3 is associated with acoustic neuromas.
3486	IGFBP3	9606	21823995	2012-03-31 11:15	In placentas from pregnancies with IUGR an overexpression of the IGF-2 and the insulin-like growth factor binding protein (IGFBP)-3 genes was found.
3486	IGFBP3	9606	21852217	2012-07-21 11:26	We genotyped single-nucleotide polymorphisms of IGF1, IGF2, IGF1R, IGF2R, IGFBP1, IGFBP3, IGFBP5, IRS1, IRS2, and IRS in pancreatic cancer patients
3486	IGFBP3	9606	21892705	2012-07-21 11:05	Results could not confirm the recently published hypothesis that rs2854744 in the IGFBP3 gene is associated with UBC risk.
3486	IGFBP3	9606	21898383	2012-08-04 10:52	study found a positive association between "ever increase" in IGF-1 or IGF-1/IGFBP-3 and the presence of colorectal adenoma
3486	IGFBP3	9606	21930730	2012-07-28 11:28	High IGFBP-3 levels were inversely associated with a risk of Barrett's oesophagus.
3486	IGFBP3	9606	21944866	2012-03-03 11:15	Polymorphic variation in the IGFBP3 gene is associated with extremely tall stature.
3486	IGFBP3	9606	22001433	2012-03-03 11:43	-396 C/T polymorphism in the promoter of IGFBP3 gene correlates with lower birth length.
3486	IGFBP3	9606	22004906	2012-02-04 10:04	Lower circulating levels of IGF1 and IGFBP3 were independently associated with ARDS case status.
3486	IGFBP3	9606	22026507	2012-08-25 11:06	Results indicate that in patients with severe growth hormone deficiency (IGHD), although the various IGF-I and IGFBP-3 genotypes may play a role in recombinant human growth hormone (rhGH) responsiveness, there was no effect on final height.
3486	IGFBP3	9606	22032863	2012-06-30 10:54	a reference value model based on age, sex, and pubertal stage can improve the diagnostic utility of IGF-1 and IGFBP-3 levels in the evaluation and management of Korean children and adolescents with growth disorders
3486	IGFBP3	9606	22085490	2012-03-17 12:24	Endogenous IGFBP-3 modulates adhesion-migration dynamics in endometrial cancer cells, implying that it may be important in regulating metastasis in this disease.
3486	IGFBP3	9606	22113073	2012-03-24 10:30	In older men, higher IGF1 and an increased ratio of IGF1/IGFBP3 are associated with abdominal aortic aneurysm, while IGFBP1 is independently associated with increased aortic diameter.
3486	IGFBP3	9606	22128038	2013-04-27 10:05	The expression of IMP3 was significantly associated with the risk of death in oral squamous cell carcinoma.
3486	IGFBP3	9606	22167391	2013-07-27 11:18	In patients with esophageal squamous cell carcinoma, reduced IGFBP-3 expression may be a risk factor for advanced clinicopathological classification and poor patient survival.
3486	IGFBP3	9606	22246875	2012-03-03 11:14	This study demonistrated that IGFBP3 was significantly decreased in skeletal muscel in patient with amyotrophic lateral sclerosis.
3486	IGFBP3	9606	22253890	2012-06-02 11:07	Prospective associations of insulin, IGF-I, IGF-II and IGFBP-3 with physical performance in Caerphilly Prospective Study and cross-sectional insulin, IGF-I, IGF-II, IGFBP-2 and IGFBP-3 in the Boyd Orr cohort, were examined.
3486	IGFBP3	9606	22278433	2012-06-16 10:41	Homozygosity for the GHR-exon3 full-length allele and/or the -202C-IGFBP3 allele are associated with less favorable short- and long-term growth outcomes after rhGH treatment in patients with Turner syndrome.
3486	IGFBP3	9606	22318747	2012-06-30 10:53	Pediatric chronic kidney disease patients display elevated serum concentrations of total IGFBP3.
3486	IGFBP3	9606	22328165	2012-07-14 10:34	There is a positive associations between serum IGF-I or the IGF-I/IGFBP-3 ratio with plasma aldosterone in women but not in men.
3486	IGFBP3	9606	22332214	2012-04-14 10:48	IGF1 haplotypes are associated with genetic susceptibility to high myopia in Chinese adults, whereas IGFBP3 and IGFBP4 are unlikely to be important in the genetic predisposition to high myopia.
3486	IGFBP3	9606	22347413	2012-09-22 10:14	Heavy smokers carrying susceptible IGF1, IGF2, and IGFBP3 polymorphisms have a higher risk of lung cancer.
3486	IGFBP3	9606	22363400	2012-06-30 11:18	These results suggest that the normal PGH-IGF-I-IGFBP3 axis in pregnancy is abnormal in Type 1 Diabetic pregnancies.
3486	IGFBP3	9606	22381038	2012-08-25 11:28	The AAG haplotype allele of the -672A>G, -202A>C and c.95C>G polymorphisms in the IGFBP3 gene may be associated with advanced endometriosis in Korean women.
3486	IGFBP3	9606	22389159	2012-10-20 10:51	Data show that after insulin-like growth factor binding protein-3 (IGFBP-3) was silenced by small interfering RNA, the potential of nimotuzumab to enhance cisplatin (DDP)-mediated cytotoxicity was inhibited in KYSE30 cells.
3486	IGFBP3	9606	22415309	2012-08-25 11:28	our study establishes IGFBP3 as a direct HIF-1alpha target gene and that polysome enrichment of IGFBP3 mRNA may permit continuous translation under hypoxic conditions
3486	IGFBP3	9606	22415807	2013-01-26 10:22	A four single nucleotide polymorphism haplotype of IGFBP-3 was associated with a decreased risk of differentiated thyroid carcinoma in Caucasian Americans.
3486	IGFBP3	9606	22441125	2012-07-14 10:33	Studies demonstrate that IGFBP-3 and GalNAc-T14 are colocalized in MCF-7 cells, and confirmed the interaction between IGFBP-3 and GalNAc-T14; these results reveal a minimal region of GalNAc-T14 that was sufficiently bound to the full-length IGFBP-3.
3486	IGFBP3	9606	22442270	2012-08-18 11:02	Changes in IGFBP-3 levels were not significantly associated with mortality for cardiovascular diseases.
3486	IGFBP3	9606	22475139	2012-12-08 10:31	The expression of IGF-1 and IGFBP-3 decreased in nonalcoholic fatty steatosis hepatocyte models.
3486	IGFBP3	9606	22494072	2013-04-13 11:35	Data indicate that IGFBP-3 suppresses VEGF expression in vascular endothelial and head and neck squamous cell carcinoma (HNSCC) cells.
3486	IGFBP3	9606	22500655	2012-11-03 13:27	high expression in high-grade bladder carcinoma cells makes IMP3 for an attractive target for therapy. The tumour promoting effect of IMP3 is independent from its regulatory action on IGF2 and CD44 expression
3486	IGFBP3	9606	22527168	2012-11-17 10:24	There was no evidence of any dietary associations with IGFBP-3 or IGF-II.
3486	IGFBP3	9606	22543588	2013-08-03 11:57	Results suggest that loss of IGFBP-3 expression by promoter methylation in tumor cells treated with CDDP may activate the PI3K/AKT pathway through the specific derepression of IGFIR signaling, inducing resistance to CDDP.
3486	IGFBP3	9606	22554827	2012-11-17 10:24	IGFBP-3 is associated with increased risk of type 2 diabetes in women
3486	IGFBP3	9606	22565227	2012-10-20 11:22	Data show that the IGFBP-3 variant alleles was associated with lower IGFBP-3 protein levels, a difference most pronounced in Whites.
3486	IGFBP3	9606	22643116	2013-08-31 12:17	Insulin-like growth factor II mRNA-binding protein 3 (IMP3) expression might be used as an independent prognostic factor in the subgroup of OSCC.
3486	IGFBP3	9606	22739332	2013-01-12 11:45	Associations of cord plasma IGFBP-3 levels and the IGFBP3 gene variants but not of IGF1 promoter and INS VNTR polymorphisms with IGF-I, IGF-II, or IGFBP-3 levels in utero.
3486	IGFBP3	9606	22745191	2013-01-26 10:48	Data show that HMGA1 is required for gene activation of the IGF-binding proteins 1 (IGFBP1) and 3 (IGFBP30).
3486	IGFBP3	9606	22751133	2013-11-02 10:50	Results show that IGFBP-3 stimulates autophagy and thereby promotes the survival of breast cancer cells exposed to conditions that represent the adverse microenvironments encountered by solid tumor cells in vivo.
3486	IGFBP3	9606	22778398	2012-10-13 10:38	IGFBP3 is a mediator of doxorubicin-induced senescence of MCF-7 tumor cells.
3486	IGFBP3	9606	22801219	2012-11-17 10:24	In antiestrogen-resistance breast cancer cells, IGFBP-3 interacted with GRP78, resulting in disruption of the GRP78-caspase-7 complex, activating caspase-7, inducing apoptosis.
3486	IGFBP3	9606	22847383	2013-05-25 11:06	The IGF-1/IGFBP-3 ratio, an indicator of free IGF-I levels, was significantly associated with increasing risk of all-cause mortality.
3486	IGFBP3	9606	22879989	2013-01-12 10:49	These findings provide direct physiological and molecular evidence for a role of FOXA1 in controlling cell proliferation through the regulation of IGFBP-3 expression in prostrate cancer.
3486	IGFBP3	9606	22882716	2013-04-20 13:15	Low serum IGFBP-3 levels might be associated with higher levels of periodontal disease. Neither serum IGF-I nor IGF-I/IGFBP-3 ratios were associated with periodontitis.
3486	IGFBP3	9606	22884472	2013-02-23 11:19	Structural and ligand-binding properties of the insulin-like growth factor-binding protein (IGFBP)-3 in patients with poorly controlled diabetes mellitus type 2 were investigated using boronic acid- and lectin-affinity chromatography.
3486	IGFBP3	9606	22892437	2013-03-02 10:50	Data suggest that serum IGF1 (insulin-like growth factor 1) but not serum IGFBP3 is under control of glycemic index of diet; low glycemic load diet resulted in modest lowering of fasting serum IGF1 but had no effect on serum IGFBP3.
3486	IGFBP3	9606	22894543	2013-02-02 11:27	Common IGF-1 and IGFBP-1/IGFBP-3 SNPs are not associated with body size in early life.
3486	IGFBP3	9606	22936258	2013-01-12 11:45	Ghrelin secretion is elevated in children with lower IGF-I/IGFBP-3 ratio. It seems that lower bioactivity of IGF-I is stimulating factor for ghrelin synthesis.
3486	IGFBP3	9606	22951368	2013-04-27 11:51	The IGF-I along with the IGFBP-3 levels explained almost one third of the variation of triglycerides.
3486	IGFBP3	9606	23011725	2013-07-13 10:35	Tumor had higher IGFBP-3 cytoplasmic and nuclear staining than benign histologies.
3486	IGFBP3	9606	23036517	2015-07-25 10:14	Increased HMGA1 expression in human chondrocytes is associated with increased expression of IGFBP-3.
3486	IGFBP3	9606	23041555	2013-01-26 10:39	Insulin-like factor binding protein-3 promotes the G1 cell cycle arrest in several cancer cell lines
3486	IGFBP3	9606	23158139	2013-12-07 10:11	Results suggested that interaction of SREBP-2 gene polymorphisms and the relationship between the polymorphisms and clinical phenotype of IGFBP-3 were closely related to increased ANFH risk in the Chinese population.
3486	IGFBP3	9606	23174226	2013-02-16 12:04	The IGFBP-3 gene A-202C polymorphism does not modulate the risk of erectile dysfunction
3486	IGFBP3	9606	23178489	2014-03-08 10:57	IGFBP-3 co-translocation to the nucleus of breast cancer cells and its formation of a complex with DNA-PKcs and EGFR in response to DNA damage shows its potential involvement in the regulation of DNA repair.
3486	IGFBP3	9606	23185474	2013-07-27 10:44	inverse association was shown between IGFBP-3 and lung cancer in case-control studies; circulating level of IGFBP-3 underwent a decline during tumorogenesis and development of lung cancer, suggesting IGFBP-3 a promising candidate for the biomarker of lung cancer[meta-analysis]
3486	IGFBP3	9606	23341348	2013-07-13 11:28	analysis of 16 IGF pathway SNPs, including IGF-1 and IGFBP-3, reveals that prostate cancer risk varies by intakes of dietary protein
3486	IGFBP3	9606	23348700	2013-05-04 11:35	Deguelin suppresses the growth of breast cancer cells via its impact on the expression of IGFBP3.
3486	IGFBP3	9606	23383064	2013-07-20 12:20	reduced levels of IGFBP-3 in circulation and reduced expression of IGFBP-3 in macrophages in obesity may result in suppression of its anti-inflammatory functions
3486	IGFBP3	9606	23464449	2014-10-11 12:43	That IGFBP3 A-202C was a marginal risk factor of prostate cancer.
3486	IGFBP3	9606	23473966	2014-05-17 12:13	The IGF-I system is of significance in human Alzheimer disease. Serum but not CSF levels of IGFBP3 were higher in AD patients compared to controls.
3486	IGFBP3	9606	23498137	2014-01-04 13:13	These results suggest that NNK inhibits IGFBP-3 expression to abrogate anti-tumor actions of the IGFBP-3/IGFBP-3R system in smoking-induced lung cancer.
3486	IGFBP3	9606	23527244	2013-09-21 10:43	IGFBP3 A-202C and Gly32Ala polymorphisms are not associated with colorectal cancer susceptibility.
3486	IGFBP3	9606	23527725	2013-09-14 10:36	The change of ADAM28 and IGFBP-3 gene expression is present in the normal tissue in overweight/obese patients with colorectal cancer only, and the observed variability of ADAM28 and IGFBP-3 expression may be an initial process of cancer proliferation
3486	IGFBP3	9606	23592916	2013-09-28 11:20	This is the first demonstration of the role of IGFBP-3 in inhibiting monocyte-endothelial cell adhesion.
3486	IGFBP3	9606	23611528	2014-01-11 10:44	Decreased IGFBP3 serum levels are associated with sepsis.
3486	IGFBP3	9606	23619263	2013-10-26 13:56	In cirrhotic patients admitted to hospital due to complications of the disease, IGF-I and IGFBP-3 serum levels were associated with variables related to liver dysfunction and to more advanced liver disease.
3486	IGFBP3	9606	23720424	2013-11-02 11:35	Data indicate that IGFBP3 is abundantly secreted during prostatic stromal differentiation.
3486	IGFBP3	9606	23748063	2014-01-11 11:13	Data indicate the effects of accelerated early infant growth on IGF-1/IGFBP-3 axis in small for gestational age (SGA) infants.
3486	IGFBP3	9606	23770368	2013-10-26 12:38	studies provide evidence that overexpression of IGFBP-3 suppresses osteoblastic differentiation regulated by VDR in the presence of 1,25-(OH)2D3
3486	IGFBP3	9606	23784592	2014-06-14 12:03	High hepatic IGFBP-3 expression is associated with chronic hepatitis C.
3486	IGFBP3	9606	23789983	2014-04-05 10:52	Studies indicate that modulation of IGF-I and IGFBP-3 concentrations by vitamin D may impact recombinant human (rh) GH dosing for the treatment of growth hormone deficiency (GHD).
3486	IGFBP3	9606	23792502	2014-02-15 12:04	Low levels of IGF-I and IGFBP-3 observed in patients with advanced liver cirrhosis are corrected after liver transplantation. IGF-I and IGFBP-3 correlate negatively with MELD.
3486	IGFBP3	9606	23831640	2014-03-08 12:05	These results suggest an important role for TGF-beta1 in osteosarcoma cell growth, with the induction of IGFBP-3 by TGF-beta1 serving in a negative-feedback loop to control cell growth by preventing activation of the IGF1R.
3486	IGFBP3	9606	23864804	2014-01-04 12:16	IGFBP-3 and TNF-alpha levels were not associated with insulin sensitivity in women with polycystic ovary syndrome.
3486	IGFBP3	9606	23878061	2014-04-19 11:36	downregulation of IGFBP3 expression is associated with hepatocellular carcinoma.
3486	IGFBP3	9606	23962053	2014-03-22 11:22	IGF1R signaling might be associated with tumor aggressiveness, and IGFBP3 might show antiproliferative effects in pancreatic cancer.
3486	IGFBP3	9606	24022308	2014-03-22 11:17	growth hormone receptor, insulin-like growth factor-1 receptor and insulin-like growth factors binding protein-3 have a role in the pathogenesis of non-melanoma skin cancers, especially squamous cell carcinoma.
3486	IGFBP3	9606	24051179	2014-09-06 10:59	insulin-like growth factors bound to IGFBP-3 remain in the circulation, whereas those bound to IGFBP-2 freely reach target tissues.
3486	IGFBP3	9606	24094144	2014-05-10 11:28	Data suggest that serum levels of free IGF1 (insulin-like growth factor-I) can be up-regulated by dietary factors (here, a 3-serving increase in milk consumption by postmenopausal women); total IGF1 and IGFBP3 levels in serum were unchanged.
3486	IGFBP3	9606	24175768	2015-01-03 10:59	IGFBP-3 (rs3110697) was not associated with colorectal cancer risk in an Iranian cohort.
3486	IGFBP3	9606	24310658	2014-12-06 13:33	IGFBP-3-202A/C gene polymorphism did not seem to be associated with any of the cancer sites in the various genetic models and ethnicities. (Meta-analysis)
3486	IGFBP3	9606	24337110	2015-02-21 11:02	Data suggest that combined inhibition of epidermal growth factor receptor and sphingosine kinase-1 has potential as an anticancer therapy in triple-negative breast cancer in which insulin-like growth factor-binding protein-3 expression is high.
3486	IGFBP3	9606	24339922	2015-03-07 12:35	IGFBP-3 may not play an important role in resistance to EGFR-TKIs
3486	IGFBP3	9606	24351920	2015-10-03 11:31	investigate the expression of IGF-1, IGFBP-3 and IGF-1R in STRO-1-positive dental pulp stem cells (DPSCs) and fully impacted wisdom teeth in relation to tooth development
3486	IGFBP3	9606	24368776	2014-09-13 12:04	low blood IGFBP-3 is associated with atrial fibrillation in the elderly population and is an independent determinant of atrial fibrillation.
3486	IGFBP3	9606	24379526	2014-10-18 11:08	In epiretinal membranes (ERMs), IGF1 and IGF1R mRNA levels were significantly higher in patients with diabetes compared to control subjects.
3486	IGFBP3	9606	24386080	2014-10-04 12:26	HoxD10-targeted gene IGFBP3 has a role in suppressing gastric cancer cell invasion and favors the survival of gastric cancer patients.
3486	IGFBP3	9606	24451943	2015-01-31 11:53	results suggest that polymorphic variants of the IGF2 genes modulate gastric carcinogenesis. Moreover, when the IGF2 and IGFBP3 variants are evaluated together, a greater effect on GC risk is observed
3486	IGFBP3	9606	24457161	2015-04-11 10:48	IGFBP-3 -202A>C polymorphism might contribute to prostate cancer susceptibility, especially in Asian men and hospital-based studies [meta-analysis]
3486	IGFBP3	9606	24464126	2014-12-06 12:21	this meta-analysis demonstrates that there is no association of IGFBP-3 gene rs2854744 and rs2854746 polymorphisms with CRC risk.
3486	IGFBP3	9606	24586243	2015-01-03 11:27	Genetic polymorphisms in IGF-I and IGFBP-3 are associated with prostate cancer in the Chinese population.
3486	IGFBP3	9606	24587638	2015-04-11 10:52	insulin, IGF-1 as well as IGF-1/IGFBP-3 ratio and the reduction of IGFBP-3 may be related to the initiation of colorectal cancer, but they are not related to the progression and outcome of the disease
3486	IGFBP3	9606	24785566	2015-06-20 11:00	Data suggest development of islet autoimmunity and thus diabetes type 1 is subtly affected by early infant growth, however, IGFBP3 and IGF1/insulin-like growth factor I appear unlikely to be in causal pathway.
3486	IGFBP3	9606	24809065	2015-02-14 12:38	An association was found between -202 A/C polymorphism of IGFBP3 gene with VO2max in men. An association was found between -202 A/C polymorphism of IGFBP3 gene with VO2max in men.
3486	IGFBP3	9606	24811788	2015-01-17 10:45	results support growth-promoting role of IGF system in placental/fetal development and suggest that IGF1R and IGFBP3 DNA methylation profiles are dysregulated in maternal impaired glucose tolerance, potentially affecting the fetal metabolic programming
3486	IGFBP3	9606	24825082	2015-05-30 12:41	Both serum IGF-1 and IGFBP-3 levels were significantly correlated with age, BMI, and serum c-peptide levels. serum IGFBP-3 levels showed significant correlation with HbA1c, total cholesterol, and LDL-cholesterol in the uncontrolled diabetic patients.
3486	IGFBP3	9606	24878287	2014-12-06 13:08	IGFBP-3 influences tumor cell proliferation, migration, and invasion and regulates STAT-1 expression in malignant glioma
3486	IGFBP3	9606	24905466	2015-01-31 11:51	IGFBP-3 appears to exert a specific inhibitory effect on melanoma growth and dissemination
3486	IGFBP3	9606	24915949	2015-02-21 11:41	Low expression of IGF-1 and high expression of IGF-2 and IGFBP-3 in the placental tissue depending on preeclampsia severity were detected.
3486	IGFBP3	9606	24926947	2015-01-24 11:52	Our results suggest that in conditions in which IGF-I levels are low, such as young age and in short small for gestational age children, IGFBP-3 proteolytic activity is increased to ensure IGF-I bioavailability.
3486	IGFBP3	9606	24928840	2015-12-05 10:23	Genome-wide association and functional studies identify a role for IGFBP3 in hip osteoarthritis.
3486	IGFBP3	9606	24938707	2015-02-14 10:57	IGFBP-3 SNP rs2270628 may contribute to the risk of ESCC in the Chinese Han population.
3486	IGFBP3	9606	24942865	2015-05-16 12:08	Akt3 is a negative regulator of IGFBP-3 protein.
3486	IGFBP3	9606	24943688	2015-01-03 10:38	Data indicate there was no significant difference in both serum insulin-like growth factor-1 (IGF-1) and insulin-like growth factor binding protein-3 (IGFBP-3) levels between breast cancer (BC) patients.
3486	IGFBP3	9606	24953254	2015-06-20 12:22	Here we review the literature on this paradoxical nature of IGFBP-3, its pro-apoptotic and growth-inhibitory actions versus its cytoprotective and growth-potentiating properties, and the implications of targeting IGFBP-3 for treatment of disease. [review]
3486	IGFBP3	9606	25028991	2016-01-02 12:14	Results suggest that immediately postexercise testosterone and IGFPB-3 responses are significantly increased after endurance training followed by strength training but not after strength training followed by endurance training.
3486	IGFBP3	9606	25059666	2015-01-31 13:15	Data indicate insulin-like growth factor (IGF)-binding protein-3 (IGFBP3) as a miR-21 target gene in glioblastoma and suggest that the oncogenic miRNA miR-21 down-regulates the expression of IGFBP3, which acts as a tumor suppressor in human glioblastoma.
3486	IGFBP3	9606	25081695	2015-07-04 12:59	IGFBP-3 exhibits anti-apoptotic effects on paclitaxel-treated SGC-7901 cells via elevating Bcl-2 expression.
3486	IGFBP3	9606	25086184	2015-06-20 12:57	IGFBP-3 inhibits TNF-alpha production and TNFR-2 signaling to protect against retinal endothelial cell apoptosis in diabetic retinopathy.
3486	IGFBP3	9606	25120154	2015-07-25 11:42	This study provides initial evidence that protein normalized IGF-1 and IGFBP-3 and leptin levels increase in synovial fluid of women but not in men with OA versus those without OA.
3486	IGFBP3	9606	25127039	2015-11-14 11:32	IGFBP3 hypermethylation may serve as an independent prognostic and predictive biomarker in stage II and III CRC patients.
3486	IGFBP3	9606	25179796	2016-03-26 11:44	In women with normal somatotroph function, IGFBP3 levels do not change in the first trimester of pregnancy.
3486	IGFBP3	9606	25277046	2015-08-08 10:35	The blood proteins IGF1, IGF2, IBP2, IBP3 and A2GL have been proposed as indirect biomarkers for detection of GH administration and as putative biomarkers for breast cancer diagnosis.
3486	IGFBP3	9606	25285521	2015-06-20 13:06	The combined influence of genetics and diet (daily intake of protein, fat and soy isoflavones) on IGF-1 and IGFBP-3 levels, were assessed.
3486	IGFBP3	9606	25295265	2015-06-20 11:40	no significant association was found between IGF-1 and IGFBP-3 levels and disease activity, systemic inflammation, metabolic syndrome features, or adipokines.
3486	IGFBP3	9606	25385317	2016-10-22 11:16	The ratios of IGF-I/IGFBP-3 were increased in postmenopausal Taiwanese women with breast cancer, irrespective of their ages, ER and PR statuses, and HER2 expression.
3486	IGFBP3	9606	25385818	2015-03-21 10:12	The IGFBP3 polymorphism was associated with a higher baseline IGF1 in acromegaly.
3486	IGFBP3	9606	25449421	2015-08-08 11:00	the interaction between IGFBP-3 and PPARgamma is important for the growth-inhibitory effect of PPARgamma ligands in human breast cancer cells
3486	IGFBP3	9606	25482372	2015-08-08 11:00	The unmethylated IGFBP-3 promoter is associated with resistance to radiotherapy in patients with non-small cell lung cancer.
3486	IGFBP3	9606	25525174	2015-03-07 10:40	pioglitazone mediates regulation of IGFBP-3 via activation of PKA/DNA PK pathway in hyperglycemic retinal endothelial cells.
3486	IGFBP3	9606	25548030	2016-03-05 11:06	Our results suggest that rs6214 on the IGF1 gene and rs2854744 near the IGFBP3 gene potentially play an important role with ASMI in Taiwanese older adults in a metropolitan area.
3486	IGFBP3	9606	25552351	2016-06-11 11:55	-202 A/C IGFBP3 polymorphisms did not show any consistent association with clinical and laboratory features of acromegalic patients even after treatment.
3486	IGFBP3	9606	25553725	2015-07-25 10:08	Report association of IGFBP-3 gene polymorphism rs11977526 with longevity in Chinese nonagenarians/centenarians.
3486	IGFBP3	9606	25556430	2015-09-12 10:21	Expression of IGFBP3 in several HCC cell lines was lower than in normal cell lines. Overexpression of IGFBP3 induced apoptosis and reduced colony formation.
3486	IGFBP3	9606	25619494	2015-12-19 11:41	Differences in IGF-axis protein expression and survival among multiethnic breast cancer patients
3486	IGFBP3	9606	25662950	2015-12-26 12:01	These findings indicate that IGFBP-3 enhances etoposide-induced cell growth inhibition by blocking the NF-kappaB signaling pathway in gastric cancer cells.
3486	IGFBP3	9606	25739014	2016-01-16 11:22	The present study revealed the pleiotropic impact of the single clustered hepatic metastamiRs miR-96-5p and miR-182-5p on IGF-1R, and an inducing effect on IGF-II and IGFBP-3 in hepatocellular carcinoma.
3486	IGFBP3	9606	25742716	2016-02-13 11:15	IGFBP-3 polymorphism is not a cause of delayed infancy-childhood transition in idiopathic short stature children.
3486	IGFBP3	9606	25822686	2016-05-14 10:57	Methylation of IGFBP-3 in colorectal cancer was identified to be significantly associated with risk of recurrence.
3486	IGFBP3	9606	25945837	2016-04-30 10:42	Data indicate that IGF binding protein-3 (IGFBP-3) reduced transcription of a variety of integrins, especially integrin beta4.
3486	IGFBP3	9606	25947142	2015-09-26 14:52	Early development of Beta-cell autoimmunity is linked to circulating IGFBP3 levels.
3486	IGFBP3	9606	25960224	2016-02-13 10:51	The functional IGFBP3 A-202C polymorphism may influence the susceptibility and progression of breast cancer in the Chinese population.
3486	IGFBP3	9606	25966104	2016-04-09 10:05	The current meta-analysis suggests that the IGFBP-3 C2133G polymorphism may confer susceptibility to colorectal cancer. [Meta-analysis]
3486	IGFBP3	9606	25987030	2016-02-20 11:55	Loss of IGFBP3 expression is associated with Colorectal Cancer.
3486	IGFBP3	9606	26063735	2016-05-28 11:01	Authors demonstrate that IGFBP3 is a direct TAp73alpha (the p73 isoform that contains the trans-activation domain) target gene and activates the expression of IGFBP3 in actively proliferating cells.
3486	IGFBP3	9606	26068014	2016-04-09 10:20	Serum IGFBP3 was increased in hepatocellular carcinoma patients compared to patients with liver cirrhosis, but lower than in healthy controls.
3486	IGFBP3	9606	26069074	2016-06-28 10:59	IGFBP-3 levels after ischemic stroke may independently predict functional outcome after one year.
3486	IGFBP3	9606	26074086	2015-10-03 11:18	IGFBP-3 thus has the ability to influence many cell functions through its interactions with intranuclear pathways, but the importance of these interactions in vivo.
3486	IGFBP3	9606	26121987	2015-09-26 21:45	plasma level not associated with endometriosis risk
3486	IGFBP3	9606	26216267	2016-05-28 12:25	Humanin Peptide Binds to Insulin-Like Growth Factor-Binding Protein 3 (IGFBP3) and Regulates Its Interaction with Importin-beta.
3486	IGFBP3	9606	26323436	2017-04-29 11:42	Expression of IL-24 and IGFBP-3 significantly suppressed prostate cancer tumor growth in vivo.
3486	IGFBP3	9606	26349977	2016-06-11 10:51	polymorphism in IGFBP-3 rs2854744 A>C might be a potential predictor of esophageal squamous cell carcinoma risk and patient survival
3486	IGFBP3	9606	26378048	2016-08-20 11:34	endogenous IGFBP-3 is a p53 target that plays a role in breast cancer cell responsiveness to DNA damaging therapy
3486	IGFBP3	9606	26388613	2016-07-16 10:32	Circulating levels of IGF-1, IGFBP-3 and their molar ratio were not associated with the risk of occurrence of colorectal adenoma
3486	IGFBP3	9606	26540630	2016-10-01 11:39	Insulin-like growth factor-independent insulin-like growth factor binding protein 3 promotes cell migration and lymph node metastasis of oral squamous cell carcinoma cells via integrin beta1 signaling.
3486	IGFBP3	9606	26637371	2016-07-16 11:13	calcineurin in astrocytes was activated by Amyloid beta, leading to IGFBP-3 release.
3486	IGFBP3	9606	26662570	2017-02-18 10:59	methylation of IGF-1, IGF1R, IGFBP3, and IGF-1 + IGF1R + IGFBP3 was closely linked with the occurrence of EC and patients' clinicopathological features. Besides, the methylation status of the target genes and the expressions of IGF-1 and IGF-1R protein were independent factors of EC prognosis, which could provide a direction for the prognosis and treatment of EC.
3486	IGFBP3	9606	26670461	2016-11-05 10:46	Insulin-like growth factor binding protein-3 is a new predictor of radiosensitivity on esophageal squamous cell carcinoma
3486	IGFBP3	9606	26731648	2016-07-30 10:37	Data indicate that IGF-binding protein 3 (IGFBP3) and F3 gene expression levels in formalin fixed paraffin embedded (FFPE) prostate cancer tissue would provide an improved survival prediction for prostate cancer patients.
3486	IGFBP3	9606	26887040	2018-01-20 10:38	In longitudinal analysis, changes of FGF-21 were not significantly related to changes of height, IGF-1 or IGFBP-3 in obese children.
3486	IGFBP3	9606	26893016	2016-10-08 11:56	Higher IGF-I levels among postmenopausal women and an elevated IGF-I:IGFBP-3 ratio among all women were associated with higher TDLU counts ; these associations were strongest among women with elevated mammographic density
3486	IGFBP3	9606	26902691	2016-08-06 10:35	Metformin resulted in a significant reduction of IGF-1, IGF-1: IGFBP-3 molar ratio, insulin, FBG and HOMA-IR. On the other hand, metformin caused a significant increase of IGFBP-3.
3486	IGFBP3	9606	26975989	2016-10-22 11:53	Study showed that IGFBP3 is dramatically induced in pancreatic tumors, and is abundantly produced in pancreatic cancer cells, causing muscle wasting through both impaired myogenesis via, at least, inhibition of IGF/PI3K/AKT signaling.
3486	IGFBP3	9606	27035126	2017-02-18 10:49	There is no interaction between IGFBP3 and MTA1 in ESCC, and they are not independent risk factors for esophageal squamous cell carcinoma prognosis.
3486	IGFBP3	9606	27070751	2017-04-01 13:00	Increased IGF-1 or IGFBP-3 in subcutaneous adipose tissue of acromegaly do not appear to contribute to systemic differences in insulin sensitivity.
3486	IGFBP3	9606	27071409	2016-07-16 10:14	Independent of obesity, high insulin levels but reduced levels of IGFBP-3 were associated with increased lung cancer risk in current smokers.
3486	IGFBP3	9606	27089405	2017-05-06 10:23	Data suggest that serum levels IGF-I (insulin-like growth factor I) and IGFBP-3 (insulin-like growth factor binding protein 3) in pediatric patients with osteogenesis imperfecta (OI) and short statue are not different according to severity of OI or type of OI (patients with types 3 and 4 were investigated here); all patients had been treated with intravenous neridronate every 3 months for at leas…
3486	IGFBP3	9606	27094973	2017-03-18 10:17	plasma IGF-I levels in CLL patients were found higher than in the control group and plasma IGFBP-3 levels were lower. However, neither result was statistically significant. The increments of plasma IGF-1 level were in parallel with Rai staging.
3486	IGFBP3	9606	27111220	2017-03-18 10:53	The monoclonal gammopathy of undetermined significance and multiple myeloma patients displayed a significant increase in intact IGFBP-2 and decrease in intact IGFBP-3 in the circulation compared to control individuals.
3486	IGFBP3	9606	27144338	2017-12-30 11:03	Knockdown of HoxA13 caused the downregulation of long non-coding RNA HOTTIP and insulin growth factor-binding protein 3 (IGFBP-3) genes, indicating that both were targets of HoxA13.
3486	IGFBP3	9606	27223680	2017-03-04 11:10	results indicated that miR-197 targeted IGFBP3 to induce the overgrowth and anti-apoptotic effects of Wilms tumor cells
3486	IGFBP3	9606	27329260	2017-06-10 10:18	this study identified several loci associated with circulating IGF-I and IGFBP-3 concentrations and provides clues to the potential role of the IGF axis in mediating effects of known (FOXO3) and novel (ASXL2) longevity-associated loci.
3486	IGFBP3	9606	27455178	2017-04-22 12:44	Blood IGFBP3 was lower in Black participants compared to Whites.
3486	IGFBP3	9606	27521890	2017-06-03 12:16	these findings suggest that IGFBP-3 suppresses transcription of EGR1 and its target genes bFGF and PDGF through inhibiting IGF-1-dependent ERK and AKT activation.
3486	IGFBP3	9606	27563882	2017-05-06 16:05	results indicate that hypoxia suppresses the osteogenic differentiation of mesenchymal stem cells via IGFBP3 up-regulation.
3486	IGFBP3	9606	27579675	2017-07-29 10:47	IGFBP2 and IGFBP3 may serve as compensatory biomarkers for CA19-9. Early diagnosis with this marker combination may improve the prognosis of invasive ductal adenocarcinoma of pancreas patients.
3486	IGFBP3	9606	27631779	2017-08-05 12:42	study suggests high-order interactions of the IGFBP-3 rs2854744 AA genotype, BMI>/=24kg/m2, and DISI<9.85 mg/day on increased BC risk, particularly among postmenopausal women
3486	IGFBP3	9606	27658775	2017-03-04 12:43	High expression of IGFBP3 is associated with metastasis in nasopharyngeal carcinoma.
3486	IGFBP3	9606	27704894	2017-01-28 11:21	The results showed that both the gene polymorphisms of IGFBP3 and the abnormal protein expression of serum IGFBP3 and IGF1 were closely associated with the development of osteonecrosis of the femoral head.
3486	IGFBP3	9606	27755861	2017-06-24 10:16	The stratification of individuals by gender revealed that Slovak males carrying IGFBP-3 G alleles (G32G or GG) had marginally increased risk for developing MDD as compared to CC homozygous males (p=0.09). In women, inverse association was observed between SNP rs1042522 and MDD risk (p=0.04 for recessive model).
3486	IGFBP3	9606	27775453	2017-08-19 12:35	Functional IGFBP-3 was significantly lower in postmenopausal women than in premenopausal women, for both patients with rheumatoid arthritis and controls. There was a significant decrease in plasma functional IGFBP-3 levels in postmenopausal RA in comparison to healthy premenopausal subjects.
3486	IGFBP3	9606	27978831	2017-04-29 12:04	Meta-analysis suggests that for esophageal cancer, the low IGFBP-3 level is associated with high cancer risk, poor prognosis, and unfavorable tumor stage and metastasis. [meta-analysis]
3486	IGFBP3	9606	28073843	2018-04-14 10:51	Laboratory models corroborate intertumor heterogeneity of endocrine response in HGSOC but identify features associated with functional ERalpha and endocrine responsiveness. Assessing ERalpha function (e.g., IGFBP3 expression) in conjunction with H-score may help select patients who would benefit from endocrine therapy. Preclinical data suggest that SERDs might be more effective than tamoxifen
3486	IGFBP3	9606	28246273	2018-06-23 11:18	Circulating sex steroids, prolactin, insulin-like growth factor (IGF) I, IGF-binding protein 3, and sex hormone-binding globulin (SHBG) were evaluated using backward elimination separately in women pre- and postmenopausal at blood collection.
3486	IGFBP3	9606	28300542	2018-01-06 10:10	the concentrations of insulin, IGF-1, IGFBP-3 and their association with prostate size in patients with BPH
3486	IGFBP3	9606	28330997	2018-04-07 10:18	These findings reveal that IGFBP3 is effective in lung cancer cells with high IGF1 signaling activity and imply that relevant biomarkers are essential in selecting lung cancer patients for IGF1-targeted therapy
3486	IGFBP3	9606	28378642	2017-04-15 10:06	The microRNA-125b level promotes invasive ability in p53-mutated cells via PI3K/AKT activation by targeting of insulin-like growth factor-binding protein-3.
3486	IGFBP3	9606	28393842	2018-11-10 11:21	Together findings presented here recognize an inherent role of MTA1 as a modifier of DNMT3a and IGFBP3 expression, and consequently, the role of MTA1-DNMT3a-IGFBP3 axis in breast cancer progression.
3486	IGFBP3	9606	28484923	2017-12-02 10:42	The results of this study, while not clearly supporting associations between these obesity-related biomarkers and renal cell carcinoma risk, are consistent with previously reported findings for adiponectin, and suggest an association with elevated IGFBP-3 among obese individuals
3486	IGFBP3	9606	28551677	2017-08-26 12:46	Report serum IGF1/IGFBP3 levels in relation to clinical/pathobiological features of squamous cell carcinomas of the head and neck.
3486	IGFBP3	9606	28596684	2018-05-19 10:41	analysis of IGFBP3-IGF1 correlation with the risk of esophageal carcinoma; the free form of IGFBP3, might be inversely associated with esophageal cancer incidence
3486	IGFBP3	9606	28609827	2017-09-23 11:32	Increased IGFBP3 level as associated with decreased risk of frailty in men.
3486	IGFBP3	9606	28653360	2018-05-26 10:09	IGFBP3, a gene associated with preeclampsia pathophysiology, was validated as a target gene of miR-210
3486	IGFBP3	9606	28681154	2018-08-04 10:39	Low IGFBP-3 serum levels were associated with Pancreatic Cancer.
3486	IGFBP3	9606	28724170	2018-04-07 10:21	Circulating Insulin-like Growth Factor-1 and Insulin-like Growth Factor Binding Protein-3 predict Three-months Outcome after Ischemic Stroke.
3486	IGFBP3	9606	28778177	2018-04-28 12:02	Our data indicate that targeting IGFBP-3-dependent signaling pathways through gefitinib-FTY720 co-therapy may be effective in many basal-like breast cancers, and suggest tissue IGFBP-3 and CD44 measurement as potential biomarkers of treatment efficacy.
3486	IGFBP3	9606	28859160	2017-10-14 11:36	our results reveal a new function of IGFBP2, providing a novel insight into the mechanism of adipogenic differentiation and identifying a potential target mediator for improving adipose tissue engineering based on Wharton's jelly of the umbilical cord (WJCMSCs).
3486	IGFBP3	9606	29040592	2017-12-16 10:34	We confirmed a previously reported association between circulating IGFBP-3 and diabetes risk in the older adult population
3486	IGFBP3	9606	29044573	2019-08-03 11:14	Higher IGFBP3 is associated with increased incidence of colorectal cancer in older men independently of IGF1
3486	IGFBP3	9606	29112142	2018-06-30 11:54	IGFBP-3 Interacts with the Vitamin D Receptor in Insulin Signaling Associated with Obesity in Visceral Adipose Tissue
3486	IGFBP3	9606	29112184	2019-03-23 11:35	The serum concentrations of IGF-1 and insulin-like growth factor-binding protein 3 (IGFBP-3) was assessed in patients with Crohn disease and with ulcerative colitis.
3486	IGFBP3	9606	29219174	2019-09-28 11:58	insulin-like growth factor binding protein 3 promoted human bone marrow mesenchymal stem cell migration in a Transforming Growth Factor beta Receptor I/II- and chemokine (C-C motif) receptor 2-dependent mechanisms.
3486	IGFBP3	9606	29453428	2019-03-09 12:49	Studied association of insulin like growth factor 1 (IGF-I), insulin like growth factor binding protein 3 (IGFBP-3), body size and milk consumption in an Indian cohort from birth to 6 years.
3486	IGFBP3	9606	29473153	2019-01-05 11:33	Our data suggest a role of the IGF system, particularly IGFBP-3, in TDLU involution of the normal breast, a breast cancer risk factor, among Caucasian and AA women.
3486	IGFBP3	9606	29547749	2018-10-06 10:24	Peripheral totalIGF-1 and IGFBP-3 were associated with better performance in attention, visuospatial, and global cognitive domains, independent of the gait speed.
3486	IGFBP3	9606	29579543	2018-09-01 11:55	IGFBP-3 up-regulates PI3K/Akt/mTOR signaling pathway and down-regulates autophagy during cell aging. The decrease of IGFBP-3 expression in senescence and cell aging by H2O2 leads to up-regulation of mTOR and p53 signaling pathway, suggesting that IGFBP-3 could play a key role as an aging marker
3486	IGFBP3	9606	29739044	2019-09-21 11:20	Data show that the serum insulin like growth factor 1 (IGF-1) concentrations were within the lower normal range (41.7% cases), and 58.3% results were below the normal reference range, and the average serum insulin-like growth factor binding protein type 3 (IGFBP-3 ) levels were within the lower normal range.
3486	IGFBP3	9606	29772705	2018-09-29 10:32	B-Myb is an independent prognostic marker and serves as a potential target in the diagnosis and/or treatment of NSCLC, and that B-Myb functions as a tumor-promoting gene by targeting IGFBP3 in NSCLC cells.
3486	IGFBP3	9606	29855605	2019-08-03 11:46	There was an additive effect of the alleles in the four genes associated with good growth response. For rs3110697 within IGFBP3, rs1045992 in CYP19A1 and rs2888586 in SOS1, the variant associated with better growth response showed higher transcriptional activity with r-hGH treatment
3486	IGFBP3	9606	29926665	2019-01-05 12:08	The serum level of IGFBP-3 was down-regulated and the IGF-1 activity was up-regulated by 4-week moderate aerobic exercise plus diet control in female obese youths and adolescents.
3486	IGFBP3	9606	29947889	2019-11-02 12:05	Increased plasma IGFBP3 is associated with prenatal arsenic exposure.Maternal urinary arsenic during pregnancy is associated with methylation of the IGFBP3 promoter.
3486	IGFBP3	9606	30078228	2019-12-07 10:03	IGFBP-3 functions as a gatekeeper to arrest the cell cycle in G0/G1 in corneal epithelial cells. In stressed cells IGFBP-3 functions as a caretaker to maintain levels of IGF-1R in the nucleus.
3486	IGFBP3	9606	30084561	2018-09-01 10:36	Report deregulation of IGF1/IGFBP3 expression in breast cancer correlating with neoplasm staging and histologic grade.
3486	IGFBP3	9606	30106114	2018-12-01 12:02	In cancerous tissues of colorectal cancer (CRC) patients, the miR197 level was inversely correlated with the expression of IGFBP3, which indicated that miR197 may modulate cell migration and invasion by targeting IGFBP3 in CRC patients.
3486	IGFBP3	9606	30184438	2019-07-20 10:10	Residues 215-232 of IGFBP3 bind either hyaluronan or humanin, but not both. Hyaluronan has a weaker affinity for this region that humanin.
3486	IGFBP3	9606	30290787	2019-05-25 12:28	This study is one of the first to show that the IGFBP3 polymorphism may have an influence on serum levels, and that the C allele of rs2854744 is associated with a reduced risk of acromegaly.
3486	IGFBP3	9606	30328477	2019-02-23 12:59	PKA requires active IGFBP-3 and SIRT1 to inhibit HMGB1 inflammatory actions in the retina vasculature. Activation of these pathways may offer new targets for therapy of retinal inflammation.
3486	IGFBP3	9606	30334445	2019-07-06 11:18	study of association of IGFBP3 and IGF1 polymorphisms with susceptibility to colorectal cancer [Meta-analysis]
3486	IGFBP3	9606	30335898	2020-07-11 10:11	This study suggests that IGF2BP2 rs1470579 A > C and IGFBP3 rs6953668 G > A polymorphisms may decrease genetic susceptibility to Esophagogastric junction adenocarcinoma in eastern Chinese Han population.
3486	IGFBP3	9606	30429106	2019-11-09 11:13	ADAM28 regulates the growth and dissemination of acute myeloid leukemia through IGFBP-3 degradation and IGF-I-induced cell proliferation.
3486	IGFBP3	9606	30641835	2020-04-25 11:00	There was higher IGFBP3 expression in glioblastoma multiforme (GBM) than in tumor margin and grade II glioma. IGFBP3 expression was not only positively correlated with tumor grades but also associated with tumor histology and IDH1/2 mutation status. Higher IGFBP3 expression predicted shorter overall survival in glioma and GBM proneural subgroup patients.
3486	IGFBP3	9606	30643822	2019-04-27 11:40	genotypes CA(19)/CA(19) and CA(19)/CA(19) + CA(>19)/CA(n) of the IGF-1 CA(n) may be considered a risk for endometrial polyp, whereas the genotypes CG and CG + GG of IGFBP3 rs2854746 polymorphism have an inverse effect of endometrial polyp risk.
3486	IGFBP3	9606	30725116	2019-06-01 11:08	Findings suggest a PARP polymerase (PARP)-dependent role for non-POU domain containing, octamer-binding protein NONO (NONO) and splicing factor proline-glutamine rich protein (SFPQ) in insulin-like growth factor binding protein 3 (IGFBP-3)-dependent DNA double-strand break (DSB) repair.
3486	IGFBP3	9606	30761980	2020-01-18 11:11	decreased levels of both IGF-I and IGFBP3 in active visceral leishmaniasis
3486	IGFBP3	9606	30815935	2019-05-18 11:18	Findings suggested that TSPY1 might bind to the region from -225 to -205 bp of the IGFBP3 promoter to suppress the transcriptional activity of IGFBP3 decreasing its expression.
3486	IGFBP3	9606	30898176	2020-03-14 11:18	IGF-I and IGFBP-3 blood levels were not associated with the incidence of diabetes in Finnish male smokers
3486	IGFBP3	9606	31045453	2020-06-06 13:41	Current milk intake and childhood milk intake had significant positive associations (P-trend = 0.02) with adult IGFBP-3 levels in non-Hispanic white and non-Hispanic black women, respectively, but no associations were observed in Mexican American women or in men.
3486	IGFBP3	9606	31085806	2019-09-07 11:44	Data provide evidence that up-regulation of IGFBP3 might mediate brain metastasis in lung adenocarcinoma.
3486	IGFBP3	9606	31165486	2020-06-13 10:22	IGFBP-3 and its receptor were down-regulated and their expression was associated with poor prognosis of pancreatic ductal carcinoma.
3486	IGFBP3	9606	31218761	2020-01-11 11:34	Serum IGFBP-3 levels in colorectal cancer were significantly lower than those in controls and were closely correlated with colorectal cancer stage and lymph node metastasis.
3486	IGFBP3	9606	31366504	2019-08-10 10:53	we aimed to evaluate serum levels of IGF-1, IGF-2 and IGF-binding protein 3 (IGF-BP3) before and after standard treatment in patients with advanced non-small cell lung cancer (NSCLC) and their prognostic and predictive correlations.
3486	IGFBP3	9606	31513316	2020-02-08 11:30	Results show that miR-19a-3p enhances the oncogenesis of ovarian cancer through inhibition of insulin-like growth factor binding protein-3 (IGFBP-3) expression, and which can be inhibited by NF-kappa-B (NF-kappaB).
3486	IGFBP3	9606	31884074	2020-07-11 10:08	In an analysis of blood samples from almost 400,000 participants in the UK Biobank level of IGFBP3, predicted based on genetic factors, was associated with colorectal cancer risk. Colorectal cancer risk was associated with only 1 variant in the IGFBP3 gene region (rs11977526), which also associated with anthropometric traits and circulating level of IGF2.
3486	IGFBP3	9606	31961798	2020-02-29 11:40	Intact and total IGFBP-3 increased throughout childhood; however, intact IGFBP-3 had a more marked rise than total IGFBP-3.
3486	IGFBP3	9606	7566179	2004-05-12 14:59	p53 induces the growth inhibitor IGF-binding protein 3 in apoptosis.
448812	IGFBP3	9823	14715717	2010-01-21 00:00	cloning and sequencing; regulation of IGFBP-3 transcription by FSH suggests a role for IGFBP-3 in follicular development that may be independent of IGF-I
448812	IGFBP3	9823	15718291	2010-01-21 00:00	Follicle-stimulating hormone stimulation of IGFBP-3 transcription is mediated by cAMP via the PKA pathway and requires the P1-3 kinase and likely the MAPK pathways.
448812	IGFBP3	9823	17888567	2010-01-21 00:00	TAF4b may thus be the TFIID component that binds to the TBP site on the IGFBP-3 promoter and is essential for FSH induction of IGFBP-3.
448812	IGFBP3	9823	18487150	2010-01-21 00:00	The results suggest that the expression of IGF2 and IGFBP3 mRNA in the adipose tissue of pigs exhibits specific developmental changes and different patterns between the two pig breeds.
448812	IGFBP3	9823	19189208	2010-01-21 00:00	allelic frequency of TAT in Chinese breeds was over 50%; allelic frequency of GGC was over 50% in all European breeds. TAT/TAT pigs scored higher in meat color than GGC/GGC pigs. results implied that IGFBP-3 may affect meat quality & carcass traits.
448812	IGFBP3	9823	21353438	2011-08-06 11:02	Even though LRP-1 mRNA and protein levels were dramatically reduced in LRP-1-silenced L6 cells compared with mock-silenced controls, rpIGFPB-3 suppressed proliferation rate to the same extent in both LRP-1-silenced and mock-silenced cultures.
448812	IGFBP3	9823	21570979	2011-12-17 10:38	IGF-I, IGF-II, and IGFBP-3 mRNA were positively correlated with IGF-IR from 50E to 180D, suggesting that the expression of IGF-system genes exhibits specific developmental patterns in the skeletal muscle tissues.
448812	IGFBP3	9823	21652730	2011-09-24 10:15	Increased oxidative stress from high glucose enhances IGFBP-3 expression, inducing apoptosis
16009	Igfbp3	10090	11735249	2010-01-21 00:00	response to nutritional stsatus chanes in PPARalpha knockout mice
16009	Igfbp3	10090	12376320	2010-01-21 00:00	overexpression of hIGFBP-3 results in fasting hyperglycemia, impaired glucose tolerance, and insulin resistance.
16009	Igfbp3	10090	14584894	2010-01-21 00:00	IGFBP-3 increases osteoclast number and bone resorption, impairs osteoblast proliferation, and has a significant negative effect on bone formation
16009	Igfbp3	10090	15485880	2010-01-21 00:00	N- and C-terminal residues of IGFBP-3 have roles in regulating IGF complex formation and receptor activation
16009	Igfbp3	10090	15550509	2010-01-21 00:00	the growth inhibitory effect of mutant IGFBP-3 may be compensated for by other mechanisms
16009	Igfbp3	10090	15731112	2010-01-21 00:00	IGFBP-3 induces apoptosis through an insulin-like growth factor-independent nucleomitochondrial translocation of RXRalpha/Nur77
16009	Igfbp3	10090	16019424	2010-01-21 00:00	Overexpression of Hbegf in transgenic mice downregulates Igfbp3.
16009	Igfbp3	10090	16185287	2010-01-21 00:00	Igfbp3 modulates cell proliferation in the hair follicle.
16009	Igfbp3	10090	16230333	2010-01-21 00:00	IGFBP-3 is upregulated by apigenin in a pathway leading to cancer growth inhibition and apoptosis
16009	Igfbp3	10090	16469805	2010-01-21 00:00	the IGF-independent effects of IGFBP-3 may be important in inhibiting tumor progression
16009	Igfbp3	10090	16617154	2010-01-21 00:00	IGFBP-3 is a growth inhibitor molecule (news)
16009	Igfbp3	10090	16675541	2010-01-21 00:00	provide direct evidence for combinatorial effects of IGFBP-3, -4, and -5 in both metabolism and at least some soft tissues
16009	Igfbp3	10090	16983336	2010-01-21 00:00	IGFBP-3 has direct, IGF-independent inhibitory effects on angiogenesis providing an additional mechanism by which it exerts its tumor suppressive effects
16009	Igfbp3	10090	17278996	2010-01-21 00:00	IGFBP3 is a downstream gene regulated by MeCP2 and MeCP2 may contribute directly to the transcriptional expression of IGFBP3 in the brain.
16009	Igfbp3	10090	17332154	2010-01-21 00:00	In summary, the absence of the IGFBP-5 gene did not block the ability of IGF-I to stimulate intestinal growth, possibly because greater jejunal expression of IGFBP-3 compensates for the absence of IGFBP-5.
16009	Igfbp3	10090	17388800	2010-01-21 00:00	IGFBP-3 induces angiogenesis through IGF-I- and SphK1-dependent mechanisms
16009	Igfbp3	10090	17567755	2010-01-21 00:00	Igfbp3 regulates hematopoietic stem cell and endothelial precurosr cell function during vascular development.
16009	Igfbp3	10090	17567756	2010-01-21 00:00	Igfbp3 suppresses retinopathy through suppression of oxygen-induced vessel loss and promotion of vascular regrowth.
16009	Igfbp3	10090	18212051	2010-01-21 00:00	SRC-3 maintains IGF-I in the circulation through enhancing VDR-regulated IGFBP-3 expression.
16009	Igfbp3	10090	18568074	2010-01-21 00:00	Data suggest that loss of expression of IGFBPs (IGFBP-3 and IGFBP-4) in tumor cells treated with EGFR tyrosine kinase inhibitors derepresses IGFIR signaling, which in turn mediates resistance to EGFR antagonists.
16009	Igfbp3	10090	18924579	2010-01-21 00:00	IGF-I, IGFBP-1 and IGFBP-3 are all inversely related to adiposity in Hispanic children.
16009	Igfbp3	10090	19141684	2010-01-21 00:00	IGFBP-3 inhibits adipocyte differentiation.
16009	Igfbp3	10090	19158946	2010-01-21 00:00	IGFBP3 is a new regulator of hypocretin cell physiology that may be involved not only in the pathophysiology of narcolepsy, but also in the regulation of sleep in normal individuals, most notably during adolescence
16009	Igfbp3	10090	19236847	2010-01-21 00:00	IGFBP-3 binds to fibronectin cell binding domain.
16009	Igfbp3	10090	19556345	2010-01-21 00:00	These studies reveal multisite phosphorylation of IGFBP-3 that both positively and negatively regulate its apoptotic potential.
16009	Igfbp3	10090	19647223	2010-01-21 00:00	IGFBP-3 mediated chondrocyte apoptosis is regulated by Gli2 and p53 in the progression from benign to malignant cartilage tumors.
16009	Igfbp3	10090	19777566	2010-02-08 11:43	ta indicate that Zik1 and Gja9 demonstrated cancer-specific aberrant DNA methylation, whereas, Cdkn2a/p16, Igfbp3, Mgmt, Id4, and Cxcr4 were methylated in both the AOM tumors and normal colon mucosa.
16009	Igfbp3	10090	19952275	2010-03-01 11:03	IGFBP3 and Humanin play key roles in the coordinated regulation of testicular germ cell homeostasis.
16009	Igfbp3	10090	20007694	2010-05-31 11:17	Data indicate that impairment of IGF-1 complex formation with insulin-like growth factor binding protein, acid labile subunit in bone marrow alters cell fate, leading to increased adipogenesis.
16009	Igfbp3	10090	20473871	2011-01-15 10:54	Association between Igfbp3 and risk of prostatic cancer are examined.
16009	Igfbp3	10090	20926583	2011-01-08 10:56	This study provides evidence that genetic deletion of IGFBP-3 modulates hepatic carbohydrate and lipid metabolism.
16009	Igfbp3	10090	21325425	2011-06-18 10:35	The authors showed that expression of insulin-like growth factor binding protein 3 mRNA increases not only in Borna disease virus P-expressing cultured cells but also in astrocytes from the cerebella of P transgenic mice.
16009	Igfbp3	10090	21383009	2011-07-30 10:37	The IGFBP-3/IGFBP-3R system therefore plays a pivotal role in the pathogenesis of asthma and can serve as a newly identified potential therapeutic target for this debilitating disease.
16009	Igfbp3	10090	21435441	2011-07-16 10:50	IGFBP-3 has a role in enhanced pericyte ensheathment, reduced microglial activation, increased microglial apoptosis, and neuronal protection after ischemic retinal injury
16009	Igfbp3	10090	21447628	2011-11-26 10:37	IGFBP-3 positively and negatively impacts on IGF1-induced lung cancer development.
16009	Igfbp3	10090	21697095	2011-10-22 10:11	Bone morphogenetic protein-1 processes insulin-like growth factor-binding protein 3.
16009	Igfbp3	10090	21697285	2011-10-08 10:30	Mice genetically deficient in IGFBP-3 have weaker growth of primary prostate tumors but higher incidence of metastases.
16009	Igfbp3	10090	22034491	2012-02-11 10:29	Wnt signaling exerts an antiproliferative effect on adult cardiac progenitor cells through IGFBP3.
16009	Igfbp3	10090	22792172	2013-03-23 11:26	IGFBP-3 has novel protective effects on retinal and systemic vasculature and may be a therapeutic candidate for ocular complications such as diabetic retinopathy.
16009	Igfbp3	10090	22910030	2012-12-22 11:15	IGFBP-3 activates inhibitory Smad signaling in 3T3-L1 cells and that endogenous IGFBP-3 modulates their adipogenic differentiation by regulating cell sensitivity towards the inhibitory effect of TGFbeta.
16009	Igfbp3	10090	23813480	2014-04-19 10:37	Igfbp2-5 are expressed in distinct and complementary patterns during cochlear development.
16009	Igfbp3	10090	24358328	2014-09-20 12:15	Igfbp3 is a marker for culture-activated hepatic stellate cells and plays a role in HSC migration.
16009	Igfbp3	10090	25082650	2016-02-13 11:42	An increase in IGFBP-3 post-trauma may play an important role in limiting trauma-induced inflammatory and apoptotic pathways leading to retinal damage.
16009	Igfbp3	10090	25614235	2015-10-31 10:53	Even though knockout of IGFBP-3 is associated with only a subtle phenotype under control conditions, our results reveal that loss of this gene has measurable effects on breast carcinogenesis and breast cancer metastasis.
16009	Igfbp3	10090	26073647	2016-05-28 11:54	IGFBP-3 is an aggravating factor during hepatic ischemia-repefusion injury.
16009	Igfbp3	10090	27253188	2017-07-29 12:07	IGFBP-3 influences severity of DSS-induced colitis.
16009	Igfbp3	10090	27377812	2017-09-02 12:03	The study shows that the anti-tumoral effect of IGFBP-3 is due to inhibition of the Wnt pathway and depends upon the presence of CD44, a receptor protein known to modulate Wnt signaling.
16009	Igfbp3	10090	27448965	2018-02-10 11:22	endogenous (circulating and/or stromal) IGFBP-3 is stimulatory to adipose tissue expansion and enhances mammary tumor growth in immune-competent mice, potentially by suppressing T-cell infiltration into tumors.
16009	Igfbp3	10090	28088287	2017-05-20 12:28	our studies found that the deletion of IGFBP3 results in behavioral impairments that are associated with abnormal synaptic function and monoaminergic neurotransmission, which helps to characterize the critical role of IGFBP3 in the brain
16009	Igfbp3	10090	28330997	2018-04-07 10:18	Igfbp3-null mouse model was generated in combination with Kras(G12D) to compare the tumor burden. Then, IGF-dependent signaling was assessed after expressing wild-type or a mutant IGFBP3 without IGF binding capacity in non-small cell lung cancer (NSCLC) cells
16009	Igfbp3	10090	28807942	2017-10-28 13:02	High Igfbp3 expression is associated with skin squamous cell carcinoma.
16009	Igfbp3	10090	29217518	2019-02-02 11:29	The results of this study provide an immune-based mechanism by which host IGFBP3 may promote breast tumor growth in the EO771 murine breast cancer model, and suggest that targeting IGFBP-3 might make a novel contribution to immune therapy for breast cancer.
16009	Igfbp3	10090	30419192	2020-05-09 13:40	The contrasting effects on tumor establishment and progression of IGFBP-3 expressed by mammary carcinoma cells, compared to systemic stromal and circulating IGFBP-3, highlights the complexity of growth regulation by IGFBP-3 in mammary tumors.
16009	Igfbp3	10090	30454898	2019-05-18 12:09	IGFBP-3 inhibits osteoblast differentiation through the BMP-2 signal pathway.
16009	Igfbp3	10090	30581279	2019-06-01 11:03	Epac1 deacetylates HMGB1 through increased IGFBP-3 and SIRT1 levels in the retinal vasculature.
24484	Igfbp3	10116	12397024	2010-01-21 00:00	IGFBP-3 and -5 proteins may have potential modulatory roles in type I fiber-dominated muscles, aging, and regrowth from atrophy.
24484	Igfbp3	10116	12485840	2010-01-21 00:00	role of glucocorticoids in the insulin-like growth factor binding protein (IGFBP)-3 response to endotoxin
24484	Igfbp3	10116	12508914	2010-01-21 00:00	Expressed in cardiac muscle cells. Serum withdrqwal-induced increase in apoptosis of cardiac muscle cells associated with IGFBP-3.
24484	Igfbp3	10116	12581876	2010-01-21 00:00	data indicate that acute inflammation inhibits serum concentrations of IGFBP-3 by decreasing its synthesis in the liver, rather than increasing its proteolysis
24484	Igfbp3	10116	12586785	2010-01-21 00:00	growth hormone is able to activate the insulin-like growth factor-I/IGF binding protein-3 system in embryonic cerebral cells and induce a physiological action of insulin-like growth factor-I
24484	Igfbp3	10116	13129855	2010-01-21 00:00	Aminoguanidine inhibition of inducible nitric oxide synthase blocked the inhibitory effect of LPS on both IGFBP-3 serum levels and its hepatic mRNA levels.
24484	Igfbp3	10116	15055478	2010-01-21 00:00	IGFBP-3 could play proapoptotic action at the myocardial level and suggest a novel role for this protein in cardiovascular dysfunction.
24484	Igfbp3	10116	15845624	2010-01-21 00:00	IGF-I uses different and only partially overlapping intracellular signaling pathways for regulation of IGFBP-3 and -5 with opposing biological functions might be important for modulation of IGF bioactivity in cellular microenvironment.
24484	Igfbp3	10116	15956343	2010-01-21 00:00	cross-talk between the IGFBP-3-dependent STAT-1 signaling and the TGF-beta-dependent ERK pathway that regulates mesenchymal chondroprogenitor cell proliferation
24484	Igfbp3	10116	16037377	2010-01-21 00:00	In utero dibutyl phthalate leads to IGFBP3 expression in rat testis in fetal and postnatal development.
24484	Igfbp3	10116	16055936	2010-01-21 00:00	retinoic acid modulates the secreted IGFBP-2 and -3 during O(2) exposure and inhibits the increase in collagen that occurs during lung injury
24484	Igfbp3	10116	16098781	2010-01-21 00:00	Liver cirrhosis is accompanied by an altered spatial expression of IGFBP-3
24484	Igfbp3	10116	16340176	2010-01-21 00:00	These results indicate that maternal exercise significantly increases plasma levels of GH, IGF-I and IGFBP-3 in the late period of pregnancy but causes adverse effects on fetal growth.
24484	Igfbp3	10116	17003344	2010-01-21 00:00	Intracerebroventricular infusion of IGFBP-3 significantly impaired insulin action at the liver (45% increase in hepatic glucose production, P < 0.01).
24484	Igfbp3	10116	19844724	2010-04-19 11:29	Downregulation of IGFBP-3 gene expression may cause pulmonary hypoplasia in the nitrofen-induced CDH model by interfering with retinoid signaling pathway.
24484	Igfbp3	10116	19887447	2010-02-15 11:25	IGFBP-3 and BAX interaction activates germ cell apoptosis via the mitochondria-dependent pathway.
24484	Igfbp3	10116	19916171	2010-02-08 11:36	growth hormone has an effect on small intestinal homeostasis in relation to cellular mediators IGF-I and IGFBP-3
24484	Igfbp3	10116	20498031	2011-09-10 10:13	Paraquat-treated rats showed enhanced gene expression of growth factors such as platelet-derived growth factor-A and insulin-like growth factor-1 at 21 days and transforming growth factor-beta 1 at 14 days.
24484	Igfbp3	10116	20519361	2010-09-13 11:29	Data suggest that the inhibitory effect of chronic arthritis on skeletal muscle is higher in fast glycolytic than in slow oxidative muscle and that IGF-I administration attenuates this effect and decreases atrogin-1 and IGFBP-3 gene expression.
24484	Igfbp3	10116	22008548	2012-01-14 10:45	The results support the suggestion that inactivation of Mxi1 has a positive effect on cell proliferation by down-regulating IGFBP-3.
24484	Igfbp3	10116	22067319	2012-03-10 11:43	obesity induces specific changes in the expression profile of the adipose tissue depot surrounding the pancreas, leading to a decrease in IGFBP3 secretion
24484	Igfbp3	10116	22758598	2013-02-09 10:59	investigated the expression differences of insulin-like growth factor-1 (IGF1), IGF type 1 receptor (IGFR1) and IGF-binding protein-3 (IGFBP3) in mandibular condylar cartilage between male and female rats with experimentally created malocclusion
24484	Igfbp3	10116	22792172	2013-03-23 11:26	IGFBP-3 has novel protective effects on retinal and systemic vasculature and may be a therapeutic candidate for ocular complications such as diabetic retinopathy.
24484	Igfbp3	10116	25582342	2015-10-31 10:33	IGFBP-3 shRNA may rehabilitate erectile function via increases of concentrations of serum testosterone and cavernous cyclic guanosine monophosphate in streptozotocin-induced diabetic rats
24484	Igfbp3	10116	25879169	2016-10-22 10:42	Study indicated that IGFBP-3 shRNA might rehabilitate erectile function via decreased concentrations of serum LDL lipoprotein and triglyceride, increased cavernosal smooth muscle and improvement in NO-cGMP signaling in diabetic rats.
24484	Igfbp3	10116	27439004	2017-07-22 12:25	Compound 49b treatment inhibited these retinal changes. In REC cultured in hypoxia, levels of IGFBP-3 were reduced, which were significantly increased by Compound 49b.
24484	Igfbp3	10116	30370550	2020-04-11 10:49	the inhibition of the ERK/MAPK pathway was mediated by IGFBP3 silencing that had effects on proliferation, apoptosis, autophagy, and cell senescence.
24484	Igfbp3	10116	30659610	2020-05-30 10:46	established the molecular roles of IGFBP3, HIF1a, and prolyl hydroxylase domain in connecting oxidative stress with hypoxia and in cellular cardiomyocyte apoptosis under hyperglycemia
27130	INVS	9606	11941489	2010-01-21 00:00	has conserved ankyrin repeat and IQ domains and interacts with calmodulin
27130	INVS	9606	16522655	2010-01-21 00:00	analysis of a homozygous mutation in exon 13 of inversin (INVS) (C2719T, R907X) in a patient with retinitis pigmentosa and renal failure [case report]
27130	INVS	9606	16642442	2010-01-21 00:00	Thus, although considered a common variant, inv(10)(p11.2q21.2) has a single ancestral founder among northern Europeans.
27130	INVS	9606	17216245	2010-01-21 00:00	new mutant genes might be responsible for the early onset of ESRD in infantile NPHP with features of JBTS
27130	INVS	9606	18218308	2010-01-21 00:00	Cystic kidney disease has been linked to mutations in the Invs gene in mice with an inversion of embryonic turning (inv/inv) and the INVS (NPHP2) gene in human infantile nephronophthisis (NPH).
27130	INVS	9606	19177160	2010-01-21 00:00	screened 43 families with infantile nephronophthisis (ESRD less than 5 years of age) for NPHP2 and NPHP3 mutations and determined genotype-phenotype correlations
27130	INVS	9606	20798123	2011-04-23 11:16	INVS mutation can cause juvenile nephronophthisis with abnormal reactivity of the Wnt/beta-catenin pathway.
27130	INVS	9606	21068128	2010-12-05 22:08	Observational study of gene-disease association. (HuGE Navigator)
27130	INVS	9606	23559409	2014-03-08 11:18	Truncating mutations in NPHP2 gene is associated with nephronophthisis-related ciliopathy.
27130	INVS	9606	23793029	2013-10-19 14:33	ANKS6 as a new NPHP family member that assembles a distinct module of nephronophthisis-associated proteins, encompassing NEK8, INVS and NPHP3.
27130	INVS	9606	27220846	2017-07-01 10:36	Akt phosphorylates inversin at amino acids 864-866 that are required not only for Akt interaction, but also for inversin dimerization.
27130	INVS	9606	28618971	2017-07-08 11:52	Collectively, these results indicated that inversin might promote the tumorigenicity of lung cancer cells and serve as a novel therapeutic target of non-small cell lung cancer.
27130	INVS	9606	30598432	2019-03-16 12:15	Inversin required for ciliary translocation of Smo and activation of the Shh pathway; Shh signaling promotes inversin phosphorylation by PKA and inversin-Smo interaction
27130	INVS	9606	32335886	2020-06-27 11:53	fetus diagnosed with type II nephronophthisis had a heterozygous c.100+1G>A variant and deletion of exon 3 of the INVS gene
442950	INVS	9615	15213257	2010-01-21 00:00	Invs is a microtubule-associated protein
16348	Invs	10090	11935322	2010-01-21 00:00	involved in laterality degelopment and biliary atresia
16348	Invs	10090	12221118	2010-01-21 00:00	the inv gene product functions in several cellular compartments, including the nucleus and cell-cell adhesion sites
16348	Invs	10090	12386294	2010-01-21 00:00	Molecular cloning of a gene for inversion of embryo turning (inv) with cystic kidney. Deduced amino acid sequence shows 15 successive repeats of Ank/Swi6 motif in its N-terminal domain. Mutation causes situs inversus and cysts in kidney in inv mutant.
16348	Invs	10090	15213262	2010-01-21 00:00	inv has a role in kidney disease: inv mutant mouse has renal cysts resembling infantile NPHP2
16348	Invs	10090	16007506	2010-01-21 00:00	The localization of inversin in distal tubules in the kidney and in extrarenal tissues suggests that the expression of this protein has an important function in a variety of organs.
16348	Invs	10090	16325766	2010-01-21 00:00	These results indicate that a random signal of laterality (Foxj1) is dominant over the reversal signal of laterality (Inv).
16348	Invs	10090	16474191	2010-01-21 00:00	The function of the inv protein is distinct from polaris (Tg737 gene product), polycystins (pkd1 and pkd2 gene products). No difference was found in intracellular Ca2+ increases between normal and inv/inv mutant cells.
16348	Invs	10090	19050042	2010-01-21 00:00	Results show that the Inv protein (also known as inversin) is localized at a distinctive proximal segment of the primary cilium.
16348	Invs	10090	20169535	2010-05-10 12:01	Inv acts as a molecular anchor for Nphp3 and Nek8 in the proximal segment of primary cilia.
16348	Invs	10090	22687244	2012-10-13 10:25	Nek8 acts downstream of Inv function
16348	Invs	10090	23593172	2013-11-16 10:28	the significance of Inversin in controlling cell migration processes
16348	Invs	10090	24026243	2014-11-08 11:58	Loss of NPHP2 causes ciliogenesis defects.
16348	Invs	10090	26615802	2016-10-22 10:44	Ciliary abnormalities are associated with nphp2 mutant mice.
16348	Invs	10090	27114383	2018-01-20 11:19	We constructed sub-congenic lines to more specifically localize the modifier and have determined it resides in a 3.2 Mb interval containing 28 genes. These include Invs and Anks6, which are both excellent candidates for the modifier as mutations in these genes result in PKD and both genes are known to genetically and physically interact with Nek8.
16348	Invs	10090	28978526	2019-05-25 11:00	Loss of inversin decreases Na(+) transport via epithelial sodium channel in kidney collecting duct cells.
10905	MAN1A2	9606	18987618	2008-11-19 21:30	Observational study and genome-wide association study of gene-disease association. (HuGE Navigator)
10905	MAN1A2	9606	20379614	2010-06-30 22:05	Clinical trial of gene-disease association and gene-environment interaction. (HuGE Navigator)
196446	MYRFL	9606	31828317	2020-03-21 11:22	By characterization of the exact DNA-binding requirements of Myrf, we furthermore show that cooperative activation is a consequence of joint binding of Sox10 and Myrf to the same regulatory regions.
342372	PKD1L3	9606	12782129	2010-01-21 00:00	genes are mapped to chromosomes and gene structures are characterized; protein structure is predicted and contains strong ion channel signature motifs that suggest their possible function as components of cation channel pores
342372	PKD1L3	9606	20379614	2010-06-30 22:07	Clinical trial of gene-disease association and gene-environment interaction. (HuGE Navigator)
342372	PKD1L3	9606	20406802	2010-06-28 12:06	the PKD2L1-PKD1L3 complex is involved in acid sensing in vivo
342372	PKD1L3	9606	21883212	2011-12-03 10:26	Among the three gustatory regions innervated by peripheral gustatory neurons in the geniculate ganglion, transgenic Pkd1l3 is expressed in the foliate papillae, not in the fungiform papillae or palate.
342372	PKD1L3	9606	23212381	2013-06-15 11:33	functions as a channel-forming subunit in an acid-sensing heteromeric complex formed by PKD1L3 and TRPP3
342372	PKD1L3	9606	25820328	2016-03-26 11:54	our study identified C1 as the first PKD2L1 domain essential for both PKD2L1 trimerization and channel function, and suggest that PKD2L1 and PKD2L1/PKD1L3 channels share the PKD2L1 trimerization process.
244646	Pkd1l3	10090	12782129	2010-01-21 00:00	genes are mapped to chromosomes and gene structures are characterized; protein structure is predicted and contains strong ion channel signature motifs that suggest their possible function as components of cation channel pores
244646	Pkd1l3	10090	16805797	2010-01-21 00:00	Pkd1l3 and Pkd2l1 are co-expressed in a select subset of taste receptor cells and therefore may, like other PKD channels, function as a heteromer
244646	Pkd1l3	10090	16891422	2010-01-21 00:00	These results suggest that PKD1L3 and PKD2L1 heteromers may function as sour taste receptors.
244646	Pkd1l3	10090	18535624	2010-01-21 00:00	The off-response property of PKD1L3-PKD2L1 channels might explain the physiological phenomena occurring during sour taste sensation.
244646	Pkd1l3	10090	19464260	2010-01-21 00:00	PKD1L3-PKD2L1 channel activation by acetic acid was pH-dependent and occurred when the ambient pH was <3.1.
244646	Pkd1l3	10090	20406802	2010-06-28 12:06	the PKD2L1-PKD1L3 complex is involved in acid sensing in vivo
244646	Pkd1l3	10090	20538909	2010-11-06 10:55	results suggest that the interaction between PKD1L3 and PKD2L1 through their transmembrane domains is essential for proper trafficking of the channels to the cell surface in taste cells of circumvallate and foliate papillae and in cultured cells
244646	Pkd1l3	10090	21185261	2011-03-12 10:28	These results demonstrate that Asp(523) in PKD2L1 is a key determinant of Ca(2+) permeation into the PKD1L3/PKD2L1 complex and that PKD2L1 contributes to forming the pore of the PKD1L3/PKD2L1 channel.
244646	Pkd1l3	10090	30928102	2020-04-11 11:30	PKD1L3 is cleaved at the N-terminal G protein-coupled receptor proteolytic site.Leucine-708 and Serine-709 are crucial for G protein-coupled receptor proteolytic site cleavage in mouse PKD1L3.
10244	RABEPK	9606	14530284	2010-01-21 00:00	p40 interaction with PIKfyve p40 os demonstrated; PIKfyve interaction and the subsequent PIKfyve-catalyzed p40 phosphorylation anchor p40 to discrete membranes facilitating late endosome-to-TGN transport.
10244	RABEPK	9606	20379614	2010-06-30 22:05	Clinical trial of gene-disease association and gene-environment interaction. (HuGE Navigator)
9197	SLC33A1	9606	19061983	2010-01-21 00:00	A missense mutation in SLC33A1 causes autosomal-dominant spastic paraplegia.
9197	SLC33A1	9606	20461110	2010-06-30 22:06	Observational study of gene-disease association. (HuGE Navigator)
9197	SLC33A1	9606	20826464	2011-05-14 10:12	translocates acetyl-CoA into the ER lumen and is essential for cell viability
9197	SLC33A1	9606	22243965	2012-03-17 11:44	Homozygosity mapping displayed a region of commonality among three families at chromosome 3q25. Deep sequencing and conventional sequencing disclosed homozygous or compound heterozygous mutations for all affected subjects in SLC33A1.
9197	SLC33A1	9606	22787145	2012-11-24 11:01	IRE1/XBP1 controls the induction of autophagy/ERAD(II) during the unfolded protein response by activating the ER membrane transporter SLC33A1/AT-1
9197	SLC33A1	9606	25402622	2015-10-03 11:19	SLC33A1 can negatively regulate BMP signaling.
9197	SLC33A1	9606	27242167	2017-07-29 12:03	results indicate that increased expression of AT-1 can cause an autistic-like phenotype by affecting key neuronal metabolic pathways.
11416	Slc33a1	10090	27935820	2017-12-09 13:35	SLC33A1 can negatively regulate BMP signaling in mice.
11416	Slc33a1	10090	31477734	2020-01-04 11:31	Results suggest that solute carrier family 33 (acetyl-CoA transporter) member 1 (AT-1) acts as an important metabolic regulator that maintains acetyl-CoA homeostasis by promoting functional crosstalk between different intracellular organelles.
57551	TAOK1	9606	16407310	2010-01-21 00:00	Prostate-derived sterile 20-like kinase 2 (PSK2) regulates apoptotic morphology via C-Jun N-terminal kinase and Rho kinase-1
57551	TAOK1	9606	17396146	2010-01-21 00:00	TAO kinases are regulators of p38-mediated responses to DNA damage and are intermediates in the activation of p38 by ATM.
57551	TAOK1	9606	17417629	2010-01-21 00:00	Dual functions of TAO1 in regulating microtubule dynamics and checkpoint signalling may help to coordinate the establishment and monitoring of correct congression of chromosomes, thereby protecting genomic stability in human cells.
57551	TAOK1	9606	17900936	2010-01-21 00:00	It is concluded that human TAO kinase 1 induces apoptosis in SH-SY5Y cells and the kinase domain is essential, but its catalytic activity seems to be dispensable in this case.
57551	TAOK1	9606	18216281	2010-01-21 00:00	Spred1-MARKK binding has no effect on the activity of MARKK; therefore, it does not change microtubule (MT) stability.
57551	TAOK1	9606	19110211	2009-01-11 21:30	Observational study and genome-wide association study of gene-disease association. (HuGE Navigator)
57551	TAOK1	9606	19904549	2010-06-28 11:26	the apparent role of the Tao1 kinase in spindle checkpoing signaling might in reality reflect an off-target effect produced by particular Tao1-directed siRNA oligonucleotides on Mad2
57551	TAOK1	9606	20162290	2010-11-06 10:46	Data do not support the notion that Tao1 is a component of the spindle checkpoint.
57551	TAOK1	9606	22075148	2012-02-04 11:33	Human TAO1 can phosphorylate and activate human MST2
57551	TAOK1	9606	23585562	2013-08-10 11:51	tau is a good substrate for PSK1 and PSK2 phosphorylation with mass spectrometric analysis of phosphorylated tau revealing more than 40 tau residues as targets of these kinases.
57551	TAOK1	9606	24898139	2015-03-21 10:34	The TAO1 kinase is required for ensuring the normal congression of chromosomes. Depletion of TAO1 reduces the density of growing interphase and mitotic microtubules in human cells, showing TAO1's role in controlling microtubule dynamics.
57551	TAOK1	9606	27108190	2017-10-07 13:02	This study reports a novel set of Dengue virus (DENV) NS1-interacting host cell proteins in the HepG2 cell line and proposes possible roles for human NEK2, TAO1, and COG1 in DENV infection.
57551	TAOK1	9606	27876854	2018-07-07 10:46	this study reveals a protective role for miR-706 by blocking the oxidative stress-induced activation of PKCalpha/TAOK1. Our results further identify a major implication for miR-706 in preventing hepatic fibrogenesis and suggest that miR-706 may be a suitable molecular target for anti-fibrosis therapy.
57551	TAOK1	9606	28830982	2018-07-28 10:03	we characterize a compound that inhibits TAOK1 and TAOK2 activity with IC50 values of 11 to 15 nmol/L, is ATP-competitive, and targets these kinases selectively. TAOK inhibition or depletion in centrosome-amplified SKBR3 or BT549 breast cancer cell models increases the mitotic population, the percentages of mitotic cells displaying amplified centrosomes and multipolar spindles, induces cell death…
57551	TAOK1	9606	29400705	2019-10-26 11:44	These results demonstrate that TAOK1 is a negative regulator of IL-17 signaling and that it may have therapeutic utility as a target for the treatment of IL-17-associated inflammatory disorders.
57551	TAOK1	9606	31230721	2020-03-14 11:33	Variants in TAOK1 Cause Neurodevelopmental Disorders.
216965	Taok1	10090	17417629	2007-11-02 13:00	Functional analysis of the human Tao1 ortholog.
216965	Taok1	10090	9786855	2007-11-02 13:00	Isolation and functional characterization of the rat Taok1 ortholog, and comparison to human TAOK1.
286993	Taok1	10116	23472202	2013-12-07 11:54	Inhibition of miR-183 in cochlear organotypic culture leads to upregulation of Taok1. Exposure to noise caused a significant upregulation of Taok1.
219899	TBCEL	9606	15728251	2010-01-21 00:00	Leucine rich repeat containing 35 (E-like) is a novel regulator of tubulin stability with overexpression causing depolymerization of microtubules and suppression resulting in an increase in the number of stable microtubules.
219899	TBCEL	9606	18262179	2010-01-21 00:00	Depletion of Op18 by means of RNA interference increased the susceptibility of tubulin to TBCE or E-like mediated disruption, while overexpressed Op18 exerted a tubulin-protective effect.
219899	TBCEL	9606	20379614	2010-06-30 22:05	Clinical trial of gene-disease association and gene-environment interaction. (HuGE Navigator)
94015	TTYH2	9606	11597145	2001-10-25 14:59	expressed most highly in brain and testis and at lower levels in heart, ovary, spleen, and peripheral blood leukocytes. Expression of this gene is upregulated in 13 of 16 (81%) renal cell carcinoma samples examined
94015	TTYH2	9606	17569141	2010-01-21 00:00	TTYH2 gene expression is significantly up-regulated in colon cancer. The TTYH2 gene may play an important role in regulating both proliferating and metastatic potentials of colorectal cancer.
94015	TTYH2	9606	18260827	2010-01-21 00:00	N-glycosylation is not the determining factor for TTYH2 trafficking to the plasma membrane.
94015	TTYH2	9606	18577513	2010-01-21 00:00	Nedd4-2 differentially interacts with and regulates TTYH1-3
94015	TTYH2	9606	30670146	2020-02-08 12:27	data suggested that beta-COP plays a critical role in the trafficking of the TTYH2 channel to the plasma membrane
94015	TTYH2	9606	31230749	2020-07-04 12:13	TTYH2 may serve as a novel target for the treatment of osteosarcoma.

## Sheet: heatmap cell #b
		mouse microglia									human GWAS
HGNC.symbol	MGI.symbol	cluster	nbsamples	beta	stat	pval	fdr	expr_avg_in	expr_avg_out	expr_sd_all	PHENO	NSNPS	NPARAM	N	ZSTAT	P	FDR	area
EFHD2	Efhd2	10	1058	0.494918	10.6915	1.1159e-26	4.72661e-25	1.8989	1.61293	0.827029	acute back pain	57	18	196034	3.2717	0.0005346	0.167234	34.9793
ATP2B1	Atp2b1	10	1058	0.239962	5.76978	7.93746e-09	1.34768e-07	0.95349	0.796745	0.770811	acute back pain	220	29	196034	4.1839	1.4327e-05	0.0287814	24.1402
CD55	Cd55	10	1058	3.22246	4.0149	5.94701e-05	0.000587939	0.00117655	4.64049e-05	0.00842325	acute back pain	93	13	196034	4.4037	5.3221e-06	0.0184161	17.6804
IST1	Ist1	10	1058	0.186198	2.87527	0.00403688	0.0256001	0.250614	0.199466	0.449782	acute back pain	104	19	196034	4.3198	7.8098e-06	0.0184161	12.4206
HLA-DQB1	H2-Ab1	10	1058	0.262664	3.49952	0.0004661	0.00380364	0.108469	0.0721546	0.322787	acute back pain	65	11	196034	3.1938	0.00070212	0.191748	11.1768
CREB3L1	Creb3l1	10	1058	0.522339	3.32958	0.000869762	0.00661548	0.036535	0.0197955	0.148735	acute back pain	94	24	196034	3.1588	0.00079214	0.198915	10.5175
MTMR2	Mtmr2	10	1058	0.207172	2.63937	0.00830594	0.0478892	0.159194	0.124683	0.365476	acute back pain	244	30	196034	3.6918	0.00011133	0.0838686	9.74404
PPP6C	Ppp6c	10	1058	0.154773	2.58832	0.00964461	0.0543429	0.31076	0.258736	0.497702	acute back pain	108	15	196034	3.4633	0.00026684	0.11767	8.96412

## Sheet: generifs cell #b
GeneID	symbol	TaxID	PubMedID	timestamp	GeneRIF
282641	ATP2B1	9913	17397965	2010-01-21 00:00	To demonstrate the subcellular localization and regulation of bovine sperm PMCA, cell fractionation, enzyme activity determination and Western blotting studies of PMCA in spermatozoa removed from the cauda epididymidis of bull, was performed.
282641	ATP2B1	9913	22905396	2012-09-22 10:09	Adding pure bovine MMP-2 to the smooth muscle membrane suspension causes an increase in Ca(2+)-ATPase activity, but the pretreatment with TIMP-2 inhibits the increase in the enzyme activity
397636	ATP2B1	9823	15471573	2010-01-21 00:00	results suggest that the activating mechanism of ethanol may involve opening an autoinhibitory domain located close to the calmodulin binding domain
397636	ATP2B1	9823	17606608	2010-01-21 00:00	ceramide activates plasma membrane Ca2+-ATPase from kidney-promixal tubule cells with protein kinase A as an intermediate
397636	ATP2B1	9823	20035709	2010-03-22 11:30	Purified plasma membrane Ca2+ ATPase was able to hydrolyze ATP at a very low rate in the absence of Ca2+.
403480	ATP2B1	9615	29085954	2018-11-03 10:20	PMCA2-interacting complex plays a role as calcium oxalate crystal-binding protein.
490	ATP2B1	9606	11786550	2010-01-21 00:00	Plasma membrane Ca2+ ATPase isoform 2b interacts preferentially with Na+/H+ exchanger regulatory factor 2 in apical plasma membranes
490	ATP2B1	9606	12784250	2010-01-21 00:00	role in the intracellular Ca(2+) extrusion of syncytiotrophoblast-like structure originating from the differentiation of cultured trophoblast cells isolated from human term placenta
490	ATP2B1	9606	12851406	2010-01-21 00:00	PMCA1 has a high sensitivity to degradation by calpain
490	ATP2B1	9606	15911623	2010-01-21 00:00	modulation of PMCA has important effects in regulating the proliferation of human breast cancer MCF-7 cells, involving changes in cell cycle kinetics but not cell cycle arrest
490	ATP2B1	9606	16328033	2010-01-21 00:00	Inactivation of the PMCA1 gene is a frequent and early event during oral carcinogenesis, and gene expression may be regulated by an epigenetic mechanism.
490	ATP2B1	9606	16412504	2010-01-21 00:00	PMCA activity is influenced by membrane lipid composition and structure. The naturally high degree of lipid order in plasma membranes such as those found in human lens may serve to support PMCA activity.
490	ATP2B1	9606	16488415	2010-01-21 00:00	Alterations in the region of the alternative splicing site A change the sensitivity to Ca(2+) of the human isoform 4 of the PMCA.
490	ATP2B1	9606	16669348	2010-01-21 00:00	This phenomenon correlates with the greater increase in [Ca2+]c induced by higher concentrations of thrombin, which further confirms that SERCA and PMCA activities are regulated by [Ca2+]c
490	ATP2B1	9606	16933204	2010-01-21 00:00	Despite similar total calcium contents, lower SERCA and PMCA activities were found in sacs associated with hydrocele compared to those associated with undescended testis suggest a difference among the levels of cytosolic calcium.
490	ATP2B1	9606	18657858	2010-01-21 00:00	PMCA1 is shown to be present in the human syncytiotrophoblast homogenate.
490	ATP2B1	9606	18929409	2010-01-21 00:00	PMCA is the main mechanism involved in Ca(2+) efflux in ECV 304 cells.
490	ATP2B1	9606	19017653	2010-01-21 00:00	Muscarinic-induced recruitment of plasma membrane Ca2+-ATPase involves PSD-95/Dlg/Zo-1-mediated interactions.
490	ATP2B1	9606	19070897	2010-01-21 00:00	These results indicate that in intact cells the Ca(2+) pump is protected from glycation-induced inactivation.
490	ATP2B1	9606	19144698	2010-01-21 00:00	Data show that the calcium dependencies of intracellular Ca(2+)-ATPase (SERCA and SPCA) activity are the same in human Alzheimer disease and normal brain but that of plasma membrane Ca(2+)-ATPase (PMCA) is different.
490	ATP2B1	9606	19396169	2009-05-06 21:31	Observational study and genome-wide association study of gene-disease association. (HuGE Navigator)
490	ATP2B1	9606	19430479	2009-05-17 21:32	Observational study, meta-analysis, and genome-wide association study of gene-disease association. (HuGE Navigator)
490	ATP2B1	9606	19840794	2010-01-21 13:07	Data show that in the presence of plasma membrane Ca(2+) ATPase inhibitors, locally-released Ca(2+) propagates from one cell to another, indicating that Ca(2+) was self-amplified to mediate intercellular Ca(2+) waves.
490	ATP2B1	9606	19892708	2010-02-01 11:35	The transmembrane domain of the PMCA undergoes major rearrangements resulting in altered lipid accessibility upon Ca(2+) binding and activation.
490	ATP2B1	9606	19913121	2010-09-15 22:06	Observational study of gene-disease association. (HuGE Navigator)
490	ATP2B1	9606	19960030	2010-01-20 21:35	Observational study of gene-disease association. (HuGE Navigator)
490	ATP2B1	9606	19960030	2010-08-30 11:08	Consistent genetic factors for ATP2B1, CSK, ARSG and CSMD1 were present, which have been shown to be associated with high blood pressure and hypertension in two Korean cohorts.
490	ATP2B1	9606	20414254	2010-06-30 22:05	Observational study of gene-disease association. (HuGE Navigator)
490	ATP2B1	9606	20479155	2010-06-30 22:06	Observational study of gene-disease association. (HuGE Navigator)
490	ATP2B1	9606	20628086	2010-09-15 22:06	Observational study of gene-disease association, gene-environment interaction, and pharmacogenomic / toxicogenomic. (HuGE Navigator)
490	ATP2B1	9606	20700443	2010-12-05 22:08	Observational study, meta-analysis, and genome-wide association study of gene-disease association. (HuGE Navigator)
490	ATP2B1	9606	20852445	2010-12-05 22:08	Observational study of gene-disease association and gene-gene interaction. (HuGE Navigator)
490	ATP2B1	9606	20921432	2010-11-13 10:24	this study confirmed common genetic variation in ATP2B1 to be associated with blood pressure levels and risk of hypertension
490	ATP2B1	9606	21045733	2010-12-05 22:08	Observational study and meta-analysis of gene-disease association. (HuGE Navigator)
490	ATP2B1	9606	21126504	2011-03-05 10:42	Cloned the C-terminal domain of the human PMCA isoform 1b, and characterized its properties in solution. The expressed protein maintains its tendency to oligomerize in aqueous solutions, but it is dissociated by amphipathic molecules.
490	ATP2B1	9606	21400627	2011-12-31 10:42	Immunohistochemical analysis of the distribution of TRPV6 and PMCA1 in the uterus revealed that both proteins are abundantly expressed in the cytoplasm of endometrial and glandular epithelial cells during menstrual phases.
490	ATP2B1	9606	22229515	2012-08-04 10:23	Polymorphism near the ATP2B1 gene is associated with hypertension risk in East Asians.
490	ATP2B1	9606	22246182	2012-05-05 10:04	The authors provide data revealing both functional and physical links between the activation of stromal interacting molecule 1 (STIM1) and PMCA-mediated Ca(2+) clearance.
490	ATP2B1	9606	23079715	2013-06-22 11:22	Association of the ATP2B1 gene and susceptibility to hypertension, blood pressure traits and carotid-femoral pulse wave velocities in a Chinese population.
490	ATP2B1	9606	23759979	2015-01-31 11:15	The present study confirmed the significant association of ATP2B1 rs17249754 with risk of hypertension among Chinese children.
490	ATP2B1	9606	23817774	2014-09-27 11:25	The downregulation of PMCA1 and the disruption of calcium homeostasis may play important roles in UVB-induced HLE B-3 cell apoptosis.
490	ATP2B1	9606	24584935	2014-06-21 10:49	analysis of how human plasma membrane Ca2+ pump PMCA h4xb is hyperactivated by mutation of Glu99 to Lys
490	ATP2B1	9606	24642721	2015-06-27 12:36	Report that ATP2B1 rs2681472 is associated with early-onset preeclampsia in Northern Han Chinese women.
490	ATP2B1	9606	25385345	2015-10-17 10:37	ATP2B1 rs12817819 A allele is associated with increased risk for drug resistant hypertension.
490	ATP2B1	9606	25605721	2015-05-23 12:33	An increase of phosphatidylcholine/detergent molar ratio leads to a biphasic behavior of the PMCA Ca2+-ATPase activity, whose maximum depends on phosphatidylcholine characteristics.
490	ATP2B1	9606	25618516	2016-04-09 10:05	rs11105378 near ATP2B1 was associated with increased systolic and diastolic blood pressure in a Chinese population.
490	ATP2B1	9606	26116539	2015-10-03 10:55	While PMCA1b has a housekeeping function in colon cancer cells, PMCA4b participates in the reorganization of the calcium signaling machinery during cell differentiation.
490	ATP2B1	9606	26307527	2016-05-21 12:44	Data show that plasma membrane Ca(2+)-ATPase (PMCA) was associated with tubulin in normotensive and hypertensive erythrocytes.
490	ATP2B1	9606	26933664	2016-12-17 12:13	Crossover analysis and stratified analysis indicated that BMI has a major effect on the development of hypertension, while ATP2B1 variants have a minor effect
490	ATP2B1	9606	27149052	2016-12-17 10:46	Excessive sodium intake significantly modified the risk of developing Hypertension associated with ATP2B1 rs17249754 genetic trait. Homozygote carriers may be at higher risk of hypertension, when they consume excessive sodium intake.
490	ATP2B1	9606	28934190	2018-07-14 11:29	people with the major allele of ATP2B1 rs17249754 are susceptible to hypertension especially in low intake of Ca and high ratio of Na and K
490	ATP2B1	9606	29416109	2019-06-08 11:53	enhanced eNOS activity induced by ATP2B1 gene silencing may be mediated via higher levels of intracellular Ca(2+), and the effect was confirmed to be dependent on the eNOS-calmodulin interaction
490	ATP2B1	9606	29902063	2019-05-25 11:47	rs17249754-A (OR = 0.43, p = 0.0002) and rs1401982-G (OR = 0.47, p = 0.0007) were associated with decreased susceptibility of concurrent extra and intracranial stenosis even after Bonferroni correction. These two minor alleles were also significantly associated with less stenotic arteries and moderate-to-severe stenosis.
490	ATP2B1	9606	29982197	2019-10-26 10:28	No significant association was found between ATP2B1 gene polymorphism and the odds of high blood pressure.
490	ATP2B1	9606	30190470	2018-12-29 12:32	Cryoelectron microscopy reveals the PMCA1 structure in complex with neuroplastin.
490	ATP2B1	9606	31242870	2020-03-21 11:55	ATP2B1 rs17249754 is positively associated with the risk of developing essential hypertension in patients from Burkina Faso, West Africa.
29598	Atp2b1	10116	16803870	2011-10-07 10:47	A Leu-Ile motif in 'b'-tail splice variants promotes PMCA1b and PMCA2b basolateral sorting in hair cells.
29598	Atp2b1	10116	17938178	2010-01-21 00:00	PKA-mediated phosphorylation of PMCA1 differentially regulates [Ca(2+)](i) clearance in the apical region of parotid acinar cells because of a dynamic translocation of PKA
29598	Atp2b1	10116	18058007	2010-01-21 00:00	review mutagenesis work on the structure-function relationship of transmembrane segment M1 in the Na+,K+-ATPase and the sarco(endo)plasmic reticulum Ca2+-ATPase
29598	Atp2b1	10116	18395836	2010-01-21 00:00	PMCA isoform 1b is released via aposomes of the epithelial cells of the rat coagulating gland and that the localization of PMCA1b in the epithelial cells is influenced by androgens
29598	Atp2b1	10116	19653992	2010-01-21 00:00	Changes in islet plasma membrane calcium-ATPase activity and isoform expression induced by insulin resistance are reported.
29598	Atp2b1	10116	20553254	2011-11-05 11:45	VDR knockdown results in a decrease in [Ca(2)]i in NRK cell lines. *
29598	Atp2b1	10116	20575074	2010-10-23 11:13	Data suggest that PMCA1a is a calcium pump specialized for neurons, where it may contribute to the modulation of somatic and dendritic Ca(2+) transients.
29598	Atp2b1	10116	22713297	2013-02-16 12:06	The contribution of PMCA after nerve injury in a rat model of neuropathic pain, is reported.
29598	Atp2b1	10116	24378673	2014-03-22 11:44	Negative calcium balance in aged ovariectomized female rats is associated with downregulation of PMCA1b.
67972	Atp2b1	10090	12060584	2010-01-21 00:00	Plasma membrane Ca2+-ATPase and NCX1 Na+/Ca2+ exchanger expression in distal convoluted tubule cells mediate calcium efflux.
67972	Atp2b1	10090	12209837	2010-01-21 00:00	Mouse photoreceptors, cone bipolar cells and horizontal cells, which respond to light with a graded polarization, express isoform PMCA1
67972	Atp2b1	10090	15178683	2010-01-21 00:00	results are consistent with an essential housekeeping or developmental function for plasma membrane Ca2+-ATPase (PMCA)1
67972	Atp2b1	10090	16291816	2010-01-21 00:00	Data indicate that plasma membrane Ca(2+)-ATPases 1 and 4, in addition to SERCA2 and NCX, play a significant role in both excitation-contraction coupling and calcium homeostasis in bladder smooth muscle.
67972	Atp2b1	10090	16956963	2010-01-21 00:00	PMCA1 isoform is involved in overall Ca(2+) clearance, while PMCA4 is essential for [Ca(2+)](i) increase and contractile response to carbachol receptor-mediated signal transduction pathway.
67972	Atp2b1	10090	17938178	2010-01-21 00:00	PKA-mediated phosphorylation of PMCA1 differentially regulates [Ca(2+)](i) clearance in the apical region of parotid acinar cells because of a dynamic translocation of PKA
67972	Atp2b1	10090	19233278	2010-01-21 00:00	Data suggest that both scaffold proteins PSD95beta and MPP4 are essential for the modulation of PMCA levels at the presynaptic plasma membrane and thereby influence the photoreceptor synaptic calcium handling.
67972	Atp2b1	10090	20717922	2011-04-02 11:21	the decapacitation mechanism of the SVA might target membrane sphingolipid SPM and regulate PMCA activity to lower [Ca(2+)](i), thereby decreasing the [cAMP](i) level and preventing sperm pre-capacitation.
67972	Atp2b1	10090	22183401	2012-04-14 10:49	Cav1.4alpha1 is required for proper targeting of the presynaptic PMCA1 complex in retinal photoreceptors.
67972	Atp2b1	10090	22311909	2012-05-12 10:04	ATP2B1 plays important roles in the regulation of blood pressure through alteration of calcium handling and vasoconstriction in vascular smooth muscle cells.
67972	Atp2b1	10090	23666421	2014-02-08 10:08	ATP2B1 is the causative gene in the blood pressure-associated 12q21 locus; ATP2B1 expression in the vessel influences blood pressure
67972	Atp2b1	10090	24805951	2015-05-16 11:16	decreased ATP2B1 gene expression is associated with impaired endothelial NOS activity and nitric oxide production, and the ATP2B1 gene plays a crucial role in the regulation of blood pressure
67972	Atp2b1	10090	26392310	2016-04-09 11:28	Deletion of the Pmca1 in the intestine is associated with reduced growth and bone mineralization, and a failure to up-regulate calcium absorption in response to 1alpha,25(OH)2D3.
67972	Atp2b1	10090	28611155	2018-08-04 11:50	These results suggest that renal PMCA1 has a role as one of the molecules involved in angiotensin II-induced hypertension and kidney injury.
67972	Atp2b1	10090	28795531	2018-05-19 11:12	Decreased expression of PMCA1 is associated with increased blood pressure when combined with advancing age.
67972	Atp2b1	10090	29023784	2018-07-21 10:45	PMCA1 is required for maintaining atrial Ca(2+) homeostasis and electrical stability.
67972	Atp2b1	10090	29046519	2019-03-23 12:08	increased intracellular calcium concentration in vascular smooth muscle cells due to lack of ATP2B1 and subsequent activation of L-type calcium channels mainly affects blood pressure and suggests increased susceptibility to calcium channel blockers
67972	Atp2b1	10090	29950683	2019-09-07 12:40	The ATP2B1 gene is important for not only intra-cellular calcium regulation but also for calcium homeostasis and blood pressure control.
1604	CD55	9606	11832343	2010-01-21 00:00	bFGF and VEGF were synergistic in terms of DAF expression, resulting in enhanced endothelial cytoprotection
1604	CD55	9606	11983016	2010-01-21 00:00	The expression of hMCP on tissues where hDAF is not expressed could provide these tissues with protection against human complement mediated lysis.
1604	CD55	9606	12117960	2010-01-21 00:00	identify the important Dr adhesin-binding and comlplement regulatory residues of human decay-accelerating factor SCR-3
1604	CD55	9606	12186929	2010-01-21 00:00	results indicate that interaction with DAF on the apical surface of polarized epithelial cells facilitates infection by a subset of coxsackie B virus isolates
1604	CD55	9606	12393518	2010-01-21 00:00	The role of DAF in regulating alternative and classical pathway C3 activation was investigated.
1604	CD55	9606	12445304	2010-01-21 00:00	VEGF produced by tumours to stimulate angiogenesis, also up-regulates endothelial cell surface expression of CD55 and stimulates the release of matrix degrading metalloproteinases.
1604	CD55	9606	12499389	2010-01-21 00:00	x-ray structure of a pathogen-binding fragment of human CD55 at 1.7 angstrom resolution containing two of the three domains required for regulation of human complement
1604	CD55	9606	12645951	2010-01-21 00:00	Antigen-presenting cell exosomes are protected from complement-mediated lysis by expression of CD55 and CD59.
1604	CD55	9606	12654791	2010-01-21 00:00	Afa/Dr diffusely adhering E. coli induced IL-8 production and transepithelial migration of polymorphonuclear leukocytes in polarized monolayers of the T84 cell line; after PMNL migration, expression of DAF was enhanced, increasing the bacterial adhesion
1604	CD55	9606	12659837	2010-01-21 00:00	In neutrophils, GPI-anchored normal cellular prion and this protein exhibit different biological properties.
1604	CD55	9606	12664211	2010-01-21 00:00	hCD55 expressed in rat hearts not only inhibits complement activation, but also human leukocyte adhesion and apparently functions as an anti-adhesion molecule
1604	CD55	9606	12672958	2010-01-21 00:00	DAF seems to occupy a groove on the CP convertase such that both faces of DAF close to the 2-3 junction (including a positively charged region that encircles the protein at this point) interact simultaneously.
1604	CD55	9606	12731067	2010-01-21 00:00	a new functional role of CD55 as a member of a multimeric LPS receptor complex.
1604	CD55	9606	12811528	2010-01-21 00:00	Enhanced expression of the complement regulatory protein CD55 is associated with colorectal cancer
1604	CD55	9606	12880676	2010-01-21 00:00	Although CD55 and CD59 deficiency in primary or secondary AIHA, it appears that this defect plays a facilitator rather than a triggering role for the hemolytic process.
1604	CD55	9606	12920584	2010-01-21 00:00	Since DAF is abundantly expressed in epithelial and endothelial cells, interaction of cardiotropic Coxsackie Virus B with the DAF coreceptor protein, in addition to CAR, could therefore be advantageous to the virus by enhancing viral entry into the heart.
1604	CD55	9606	12950987	2010-01-21 00:00	In transgenic pigs, delays xenograft heart rejection in baboons treated with immunosuppressive agents.
1604	CD55	9606	14530374	2010-01-21 00:00	Antiadhesive role of apical decay-accelerating factor (CD55) in human neutrophil transmigration across mucosal epithelia.
1604	CD55	9606	14722298	2010-01-21 00:00	community-circulating strains of Coxsackie virus A21 can infect target cells expressing intercellular adhesion molecule 1 or DAF alone and that such interactions extend tissue tropism and impact directly on viral pathogenesis.
1604	CD55	9606	14734808	2010-01-21 00:00	interaction with the convertase, and thus complement regulation, depends on the burial of a hydrophobic patch centered on the linker between SCR domains 2 and 3.
1604	CD55	9606	14962294	2010-01-21 00:00	Pigs transgenic for human DAF express very low levels of human DAF on embryonic neural tissue.
1604	CD55	9606	14993659	2010-01-21 00:00	Regions of DAF interact wiwth enteroviruses and may predict specific virus-receptor contacts.
1604	CD55	9606	15007304	2010-01-21 00:00	Serum DAF concentrations are increased in ulcerative colitis patients in relation to disease activity.
1604	CD55	9606	15007307	2010-01-21 00:00	UEA-1 agglutinin binds to DAF in colonic mucosa and the product is excreted in feces of patients with colon cancer and colitis.
1604	CD55	9606	15102687	2010-01-21 00:00	CD55 and CD59 have roles in preventing progression of breast carcinomas
1604	CD55	9606	15102803	2010-01-21 00:00	in vitro E. coli invasion of an epithelial cell line is directly related to NO-regulated expression of DAF
1604	CD55	9606	15151618	2010-01-21 00:00	Significant difference in intensity of the staining of CD55 and CD46 among cells in various layers of normal esophageal mucosa and esophageal carcinoma cells, but not in the staining of CD59.
1604	CD55	9606	15284224	2010-01-21 00:00	Use of PKC agonists and isozyme-specific pseudosubstrate peptide antagonists suggested a role for PKCalpha and -epsilon in VEGF-mediated DAF up-regulation, mediating A cytoprotective pathway in ECs.
1604	CD55	9606	15350460	2010-01-21 00:00	In transgenic swine, significantly increased survival time of kidney xenograft to baboons.
1604	CD55	9606	15351205	2010-01-21 00:00	During respiratory syncytial virus assembly in Hep2 cells, the cellular distribution of the complement regulatory protein, decay accelerating factor (CD55) changes and high levels of this cellular protein are incorporated into mature virus filaments.
1604	CD55	9606	15356143	2010-01-21 00:00	For DAF to function on natural killer (NK) cells, short consensus repeat motifs 2-4 of DAF are required. Downregulation by DAF expression in NK cell-mediated pig endothelial cell lysis is distinct, and very effective.
1604	CD55	9606	15385816	2010-01-21 00:00	Does not provide additional bbenefit in preventing graft rejection in transgenic pig-baboon heart transplantation.
1604	CD55	9606	15536079	2010-01-21 00:00	DAF has a role in controlling the complement cascade
1604	CD55	9606	15596863	2010-01-21 00:00	interaction of DAF-binding coxsackievirus B3 isolate with soluble or cell surface DAF did not induce formation of A particles
1604	CD55	9606	15721309	2010-01-21 00:00	a splice variant of decay-accelerating factor is expressed in c-erbB-2-positive mammary carcinoma cells showing increased transendothelial invasiveness
1604	CD55	9606	15808680	2010-01-21 00:00	hDAF transgene blocks hyperacute graft rejection of porcie islets into alloxan diabetic ratsl
1604	CD55	9606	15808683	2010-01-21 00:00	Hyperacute xenograft rejection of pig hearts into baboons was prevented by immunosorption and human DAF transgenic donor hearts.
1604	CD55	9606	15808686	2010-01-21 00:00	Transgenic human DAF improves the performance of pig hearts by reducing myocardial damage and intravascular thrombosis after heart translpantation.
1604	CD55	9606	15808692	2010-01-21 00:00	Protective role of hDAF in pig cells to heterologus complement mediated damage in vitro.
1604	CD55	9606	15831949	2010-01-21 00:00	swine vesicular disease virus isolates from early and recent outbreaks have been compared for their capacity to utilize the progenitor virus receptors coxsackie-adenovirus receptor and decay-accelerating factor
1604	CD55	9606	15919505	2010-01-21 00:00	DAF transgenic pig hearts are rejected by cynomolgus monkeys.
1604	CD55	9606	16079188	2010-01-21 00:00	Thrombin-induced DAF expression involves transactivation of PAR2 by PAR1 and signaling via PKC-epsilon/MAPK.
1604	CD55	9606	16179371	2010-01-21 00:00	CD55-CD59- deficient granulocytes and red blood cells predicts responsse to immunosuppressive agents in aplastic anemia.
1604	CD55	9606	16273233	2010-01-21 00:00	Transcript level of CD55 was higher in tumors than those in the margin and normal epithelial mucous tissues.
1604	CD55	9606	16367924	2010-01-21 00:00	Introduction of this siRNA decreased CD55 expression in the breast cancer cell line
1604	CD55	9606	16533428	2010-01-21 00:00	CD55 has a role in prostate cancer growth and survival
1604	CD55	9606	16543227	2010-01-21 00:00	A study evaluating whether H. pylori utilizes DAF as a receptor and the role of DAF within H. pylori-infected gastric mucosa is presented.
1604	CD55	9606	16563273	2010-01-21 00:00	The expression of CD55 is down-regulated in hyperlipidemia and is related with complement activation.
1604	CD55	9606	16626483	2008-03-13 09:21	Observational study of gene-disease association. (HuGE Navigator)
1604	CD55	9606	16647457	2010-01-21 00:00	In hDAF-transgenic pig hearts perfused with unmodified human blood the subendocardial/subepicardial blood flow ratio changed in favor of the subepicardium.
1604	CD55	9606	16818763	2010-01-21 00:00	Direct stimulation of CD55 on CD4-positive T cells with CD97 can modulate T cell activation but does not interfere with CD55-mediated complement regulation.
1604	CD55	9606	16908271	2010-01-21 00:00	CD55/59 deficiency in Campath-treated patients with paroxysmal nocturnal hemoglobinuria msay indicate that deficiency could predispose to a complication of this immunosuppressive therapy.
1604	CD55	9606	16980062	2010-01-21 00:00	In transgenic pigs, shows a protective effect for the complement-mediated cytotoxicity induced by human xenoreactive antibodies.
1604	CD55	9606	17182573	2010-01-21 00:00	The second short consensus repeat (SCR) domain of DAF (SCR2) interacts only with Bb, whereas SCR4 interacts with C3b.
1604	CD55	9606	17368771	2010-01-21 00:00	this study, identifies only one mutation in DAF in 46 patients with aHUS. This mutation, I197V, does not impair complement regulation and cannot be implicated in the pathogenesis of aHUS in this patient
1604	CD55	9606	17395591	2010-01-21 00:00	DAF active site residues accelerate the decay of C3 convertases
1604	CD55	9606	17449467	2010-01-21 00:00	CD55 may simultaneously regulate both the innate and adaptive immune responses and can also regulate complement when bound to CD97.
1604	CD55	9606	17893077	2010-01-21 00:00	A fragment of DAF was used to determine its structure.
1604	CD55	9606	18158579	2010-01-21 00:00	Paroxysmal nocturnal hemoglobinuria (PNH) is characterized by absence of CD55 from the surface of affected granulocytes.
1604	CD55	9606	18165780	2010-01-21 00:00	Role of the GPIIb/IIIa inhibitor tirofiban for the prevention of hDAF pig heart rejection and xenograft function.
1604	CD55	9606	18305044	2010-01-21 00:00	Old World hantaviruses Hantaan and Puumala enter polarized target cells from the apical site and DAF is a critical cofactor for infection.
1604	CD55	9606	18374870	2010-01-21 00:00	Expression of DAF on cardiac allografts may provide an immunoprotective mechanism against the deleterious effects of complement deposition in patients with antibody-mediated cardiac allograft rejection.
1604	CD55	9606	18443552	2010-01-21 00:00	erythrocytes are deficient in CD55 and/or CD59 in HIV patients
1604	CD55	9606	18524812	2010-01-21 00:00	Data show that mRNA expression of DAF was significantly increased throughout the window of implantation.
1604	CD55	9606	18579524	2010-01-21 00:00	H. pylori induces DAF expression in human gastric epithelial cells
1604	CD55	9606	18676748	2010-01-21 00:00	CD55 plays an important role in tumorigenesis of breast cancer
1604	CD55	9606	18842294	2008-11-02 20:30	Observational study of gene-disease association. (HuGE Navigator)
1604	CD55	9606	18997004	2010-01-21 00:00	Three blood group antigens genes, namely CD55, CD151, and SLC14A1, have been subjected to balancing selection, a process, rare outside MHC genes, which maintains variability at a locus.
1604	CD55	9606	19341386	2010-01-21 00:00	CD55 may be a useful predictor of subsequent preterm labor/birth.
1604	CD55	9606	19344414	2009-04-22 21:32	Observational study of gene-disease association. (HuGE Navigator)
1604	CD55	9606	19364072	2010-01-21 00:00	Human islet allotransplantation might be more successful if either de novo transfer of DAF onto the isolated islets or new techniques for islet isolation preserving DAF could be developed.
1604	CD55	9606	19423540	2010-06-30 22:06	Observational study of gene-disease association. (HuGE Navigator)
1604	CD55	9606	19424617	2010-01-21 00:00	Neutralization of complement regulatory proteins CD55 and CD59 augments therapeutic effect of herceptin against lung carcinoma cells.
1604	CD55	9606	19662541	2011-01-01 10:46	In non-Hodgkin lymphoma patients treated with rituximab plus chemotherapy, expression of CD55 was higher in patients with bulky disease. CD55 expression may be related to resistance to rituximab.
1604	CD55	9606	19675582	2010-03-29 11:07	at critical periods during autoimmune MG, this SNP may result in inadequate DAF upregulation with consequent complement-mediated EOM damage.
1604	CD55	9606	19681921	2009-09-16 21:34	Observational study of gene-disease association. (HuGE Navigator)
1604	CD55	9606	19681921	2010-02-22 12:26	DAF is one of the genes involved in conferring susceptibility to allergic respiratory diseases and show that decreased levels of DAF may be associated with the enhanced specific IgE responses occurring in allergic diseases in the Japanese population.
1604	CD55	9606	19710132	2010-01-21 00:00	These results indicate that CVB3 entry into nonpolarized HeLa cells differs significantly from entry into polarized Caco-2 cells and is not influenced by virus binding to DAF.
1604	CD55	9606	19729796	2009-09-20 21:33	Observational study of gene-disease association and gene-gene interaction. (HuGE Navigator)
1604	CD55	9606	19781296	2010-02-08 11:45	CD55 and CD59 expressions on peripheral blood leucocytes are decreased in T2DM patients with macrovascular diseases.
1604	CD55	9606	19878546	2010-01-21 12:50	DAF and MCP regulate cell survival of human cervical cancer cells.
1604	CD55	9606	20237496	2010-04-07 21:40	Observational study of gene-disease association. (HuGE Navigator)
1604	CD55	9606	20339853	2010-09-06 11:52	Elevated expression of CD97 and its ligand CD55 at the invasion front correlate with tumor recurrence and metastasis, and CD95 may be a poor prognostic factor for rectal adenocarcinoma.
1604	CD55	9606	20406964	2010-06-30 22:06	Observational study of gene-disease association. (HuGE Navigator)
1604	CD55	9606	20438785	2010-06-30 22:06	Observational study of gene-disease association and gene-gene interaction. (HuGE Navigator)
1604	CD55	9606	20452482	2010-06-30 22:06	Observational study of gene-disease association. (HuGE Navigator)
1604	CD55	9606	20638094	2010-09-20 12:16	The complement regulatory factors CD55 and CD59 were also reduced to a significant extent as a consequence of Adenovirus 11p binding to K562 cells.
1604	CD55	9606	20673868	2010-09-15 22:06	Observational study of gene-disease association. (HuGE Navigator)
1604	CD55	9606	20689133	2010-11-27 10:09	High CD55 is associated with aplastic anemia.
1604	CD55	9606	20692039	2010-12-11 10:08	show here that the 3'UTR of DAF contains an adenylate uridine rich element (ARE) AUUUAUUUAUAUUUAUUUA, which belongs to Class II Cluster 4 of the AU-rich element-containing mRNA (ARED) database
1604	CD55	9606	20727519	2010-11-27 11:00	there is an altered pattern of CD55 expression on the peripheral blood cells of systemic lupus erythematosus patients;may play a role in the cytopenias
1604	CD55	9606	21380985	2011-11-26 10:35	Women with a diagnosis of preterm labor have increased decay-accelerating factor (DAF) expression on peripheral white blood cells. Failure to elevate DAF expression may be associated with a risk of early premature delivery.
1604	CD55	9606	21420451	2011-09-10 11:01	The authors found that DAF expression allowed attachment of both haemagglutinating and non-haemagglutinating echovirus 6 strains but was not sufficient for promoting echovirus 6 cell entry.
1604	CD55	9606	21518786	2011-09-03 11:39	results provide evidence that hDAF plays a central role in the early events of Escherichia coli Afa/Dr DAEC pathogenesis, including bacterial adherence and the establishment of cellular responses
1604	CD55	9606	21545652	2011-12-17 10:38	The lipopolysaccharide of Treponema denticola and Tannerella forsythia were the most potent for increasing the gene expression of CD55 and CD59, and to a lesser extent CD46, after a 48-h stimulation.
1604	CD55	9606	21727667	2011-10-29 11:46	Data show no correlation between degree of expression of RBC surface receptors CR1, CD55 and CD59 with haemoglobin level, but CD55 expression was less in malaria cases than in healthy controls.
1604	CD55	9606	21802665	2011-12-10 12:05	Studies indicate that decreased expression of CD55+ and CD59+ on lymphocyte were found in 11 SLE patients accompanied by lymphocytopenia compared with controls.
1604	CD55	9606	22206234	2012-05-19 10:23	CD55 levels decrease on red blood cell of all ages during new onset malarial anaemia.
1604	CD55	9606	22293503	2012-06-16 10:41	Data suggest that HBXIP upregulates CD46, CD55 and CD59 through p-ERK1/2/NF-kappaB signaling to protect breast cancer from complement-dependent cytotoxicity.
1604	CD55	9606	22445689	2012-09-08 10:59	It was shown that a single amino acid substitution in the capsid protein VP2 of Echovirus 11 could control the expression of the DAF-dependent phenotype.
1604	CD55	9606	22547928	2012-10-06 10:22	CD97 and CD55 showed high expression at the invasive front of gallbladder carcinoma. CD97 and CD55 expression was associated with high histologic grade, advanced pathologic T stage, clinical stage and positive venous/lymphatic invasion.
1604	CD55	9606	22553215	2012-12-22 10:09	DiMNF can repress the cytokine-mediated induction of CD55 mRNA and protein.
1604	CD55	9606	22574734	2013-01-12 11:45	Using biochemical and cell biological approaches in a uterine epithelial cell model (Ishikawa cells), DAF accumulates in caveolae upon exposure to nitrogen oxide.
1604	CD55	9606	22693232	2012-10-06 11:36	In conclusion, CD55 polymorphisms are associated with severe 2009 pandemic H1N1 influenza A virus infection.
1604	CD55	9606	22761385	2012-11-24 10:13	mumps virus (MuV) and vesicular stomatitis virus (VSV) assemble to include CD46 and CD55, two host cell regulators which inhibit propagation of complement pathways through distinct mechanisms.
1604	CD55	9606	22961402	2013-03-23 11:09	CD55 polymorphisms are not genetic markers of aspirininduced bronchospasm, including FEV1, in the population studied.
1604	CD55	9606	23006730	2013-01-12 10:02	Data show that in preeclamptic women, diffuse placental C4d was associated with a significantly lower gestational age at delivery, and the mRNA expression of the complement regulatory proteins CD55 and CD59 was significantly upregulated.
1604	CD55	9606	23042280	2013-03-09 11:27	The aim of this study was to determine the transcript and protein levels of complement decay-accelerating factor (DAF) and membrane cofactor protein (MCP) in the placentas of women with acquired and inherited thrombophilia.
1604	CD55	9606	23049856	2013-05-11 10:47	HCV incorporates selectively CD59, but not CD46 or CD55, in its envelope to gain resistance to CML in serum of infected individuals
1604	CD55	9606	23152895	2013-05-11 12:16	vitamin D3 signaling may promote an anti-inflammatory response through an NF-kappaB-dependent increase in CD55 expression.
1604	CD55	9606	23176121	2013-04-13 10:29	Data indicate that nitric oxide downregulates decay accelerating factor (DAF) expression by inhibiting its promoter activity possibly through a decreased binding of Sp1 in association of HuR.
1604	CD55	9606	23376460	2013-10-26 11:52	Data show that increased CD35, CD46, CD55 and CD59 on neutrophils and monocytes present potent markers of bacterial infection and viral infection.
1604	CD55	9606	23390291	2013-05-18 10:47	Crry deletion from DAF-deficient mouse platelets cause abnormal platelet turnover, leading to compensatory increase in thrombopoiesis.
1604	CD55	9606	23402020	2013-03-09 12:13	we present a concise historic prospective and a summary of accumulated knowledge on steroid hormones, DAF expression, and therapeutic implication of steroid hormone treatment--{review}
1604	CD55	9606	23427180	2014-01-25 11:21	hCG plays a role in embryo-endometrium communication and affects the expression of C3 and DAF in endometrial compartments during the implantation window.
1604	CD55	9606	23658447	2013-11-16 12:27	hepatitis C virus (HCV) infection of hepatocytes or HCV core protein expression in transfected hepatocytes upregulated CD55 expression at the mRNA and protein levels
1604	CD55	9606	23692281	2014-01-18 10:44	The pattern of expression of the CD55(int7+) isoforms in normal and cancer tissues, were determined.
1604	CD55	9606	24086391	2014-08-09 12:19	Hemolytic uremic syndrome evolved independently from CD55 and CD59 expression on peripheral blood cells in enteroaggregative E.coli O104:H4 infected patients.
1604	CD55	9606	24198281	2014-02-22 10:47	CD55 acts as a potent costimulator and activator of human naive CD4(+) cells, resulting in the differentiation of a discrete Tr1 population that inhibits T cell function in an IL-10-dependent manner and maintains the Tr1 phenotype upon restimulation.
1604	CD55	9606	24463881	2014-12-20 12:39	The presence of CD55- and/or CD59-deficient erythrocytic populations in patients with rheumatic diseases reflects an immune-mediated bone-marrow derived phenomenon.
1604	CD55	9606	24599886	2014-06-28 11:02	Authors showed that the PI3K/Akt pathway negatively regulated the expression of DAF on the epithelial cell surface and thus inhibited the adhesion of Dr(+) E. coli to epithelial cells.
1604	CD55	9606	24763553	2014-08-16 10:14	the use of alpha-gal as antigen to induce tumor cell killing may be a potential therapeutic strategy in colon cancer and that CD55 plays a primary role in conferring resistance to lysis
1604	CD55	9606	24973443	2014-09-20 12:15	Anti-epidermal growth factor receptor (EGFR)-IgG3 antibody weakly promotes assembly of classical C3 convertase that is further suppressed in the presence of CD55, forcing human IgG3 to act mainly through the alternative pathway amplification route.
1604	CD55	9606	24978917	2014-09-27 11:03	The expression levels of CD46, CD55, and CD59 were significantly higher in colon cancer tissues compared with the normal adjacent colon tissues.
1604	CD55	9606	25026028	2015-06-06 11:48	Data suggest that CD55 (but not CD59) on red blood cells is down-regulated in subjects with beta-thalassemia major as compared to control subjects; CD55 expression is intermediate on patients with beta-thalassemia intermedia.
1604	CD55	9606	25392210	2015-04-18 11:07	Taken together, these results support the current model of coxsackievirus B3-DAF interaction and point to a specific role for viral VP1 T271 and DAF S104 at the virus-DAF interface.
1604	CD55	9606	25457880	2015-03-07 11:05	DAF rs10746463 polymorphism effects on the risk of developing gastric cancer in Chinese population.
1604	CD55	9606	25653430	2015-05-30 12:36	Expression of human decay-accelerating factor on intestinal epithelium of transgenic mice does not facilitate coxsackievirus B3 infection by the enteral route.
1604	CD55	9606	25725314	2015-05-16 12:55	Expression of membrane complement regulators, CD46, CD55 and CD59, in mesothelial cells of patients on peritoneal dialysis therapy.
1604	CD55	9606	25797618	2015-08-22 10:47	conclude that CD55 expression is affected by glycemic status in human islets and plays a critical role in maintaining the conserved structure of rafts in pancreatic islets, which is similar to that of the related complement inhibitor CD59
1604	CD55	9606	25954012	2015-06-27 13:15	CD55 is an essential host factor for P. falciparum invasion. CD55-null erythrocytes were refractory to invasion by all isolates of P. falciparum because parasites failed to attach properly to the erythrocyte surface.
1604	CD55	9606	26107567	2016-05-07 12:06	present study suggested that the expressions of CD97 antigen and decay accelerating factor DAF were both upregulated in human cervical squamous cell carcinoma
1604	CD55	9606	26202380	2016-10-01 12:24	Over expression of CD55 in brushing samples taken from Barrett's esophagus
1604	CD55	9606	26906204	2016-12-17 10:15	Expression of PBMC-DAF declined in patients both at mRNA and surface level and correlated negatively with the disease activity. Expression of IFN-gamma also declined in patients but correlated positively with DAF and negatively with disease activity
1604	CD55	9606	27357152	2017-08-05 13:06	our data show that hepatitis C virus (HCV) infection induces sCD55 expression in HCV-infected cell culture-conditioned medium and inhibits C3 convertase activity
1604	CD55	9606	27521598	2017-04-29 12:28	This study demonstrates an up-regulation of complement regulatory proteins, CD35 and CD55 in HIV associated pre-eclamptic compared to normotensive pregnancy.
1604	CD55	9606	27667587	2017-04-15 11:16	There is an altered pattern of CD55 and CD59 expression on RBCs of SCD Patients; however, it does not seem to play a causal role in the pathophysiology of anemia, and is unlikely to be influenced by the level of erythropoietin or other inflammatory mediators.
1604	CD55	9606	28008159	2018-02-24 11:01	CD55 rs2564978 polymorphism may contribute to an increased risk of non-small cell lung carcinoma in Chinese population.
1604	CD55	9606	28104671	2018-07-14 11:20	the first comprehensive analysis of variation in the CD55 gene in the context of Severe malaria.
1604	CD55	9606	28345461	2017-04-08 10:48	This study indicated that the CD97 and CD55 proteins might be reliable biomarkers to predict the metastasis status and prognosis of intrahepatic cholangiocarcinoma patients.
1604	CD55	9606	28510725	2017-09-16 12:19	CD55 TT genotype was linked to H7N9/H1N1pdm09 influenza severity in a large Chinese cohort.
1604	CD55	9606	28657829	2017-07-15 10:41	CD55 deficiency with hyperactivation of complement, angiopathic thrombosis, and protein-losing enteropathy (the CHAPLE syndrome) is caused by abnormal complement activation due to biallelic loss-of-function mutations in CD55.
1604	CD55	9606	28886871	2018-01-27 10:38	HPLC/MS analyses of diabetic RBC glucose-modified DAF localized the sites of AGE modifications to K(125) adjacent to K(126), K(127) at the junction of CCPs2-3 and spatially near R(96), and R(100), all identified as being critical for DAF's function. Non-enzymatic DAF glycation de-regulated activation of systemic complement and T-cell activation.
1604	CD55	9606	28944962	2019-07-20 10:53	HPV-E6 protein expression enriches the CD55(+) population, which contributes to tumourigenicity and radioresistance in cervical cancer cells.
1604	CD55	9606	29153978	2019-11-23 12:34	Study have demonstrated decay accelerating factor (DAF) interaction with cell adhesion beta3 integrin in endometrial epithelial cells. The expression of those proteins is altered in the endometrium of women with endometriosis during mid secretory phase and might create an immune hostile environment disrupting embryo implantation and early pregnancy development.
1604	CD55	9606	29249333	2018-12-22 10:09	The work identified two new host factors that may act as receptors for P. falciparum during invasion: CD44 and CD55. (Review)
1604	CD55	9606	30001983	2018-12-22 10:13	DAF is a potential molecule involving in endometrial cellular proliferation and motility
1604	CD55	9606	30107716	2019-03-02 11:32	Gene-environmental interaction analysis showed that CD55 rs2564978T/C polymorphism interacted with smoking status to increase the risk of esophageal cancer. Conclusion: CD55 rs2564978 polymorphism effects on the risk of esophageal cancer.
1604	CD55	9606	30190327	2019-06-01 12:33	CD55 is cleaved from the cell surface by the EHEC-specific protease StcE and found that StcE-mediated CD55 cleavage results in increased neutrophil adhesion to the apical surface of intestinal epithelial cells.
1604	CD55	9606	31578581	2020-04-04 13:04	the CD55 antibody treatment synergistically enhanced the tumoricidal activity of 5FU in colorectal cancer cells, suggesting that combined treatment may be a better strategy in colorectal cancer therapy
13136	Cd55	10090	12213736	2010-01-21 00:00	dysfunction or down-regulation of CD55 may contribute to autoimmune disease pathogenesis and manifestation
13136	Cd55	10090	12417565	2010-01-21 00:00	Mice that lack DAF are markedly more susceptible to anti-AChR-induced myasthenia gravis.
13136	Cd55	10090	14764738	2010-01-21 00:00	In autoantibody-mediated nephritis, DAF serves as the primary barrier to classical complement pathway-mediated injury.
13136	Cd55	10090	15004190	2010-01-21 00:00	Study of Daf1 gene-targeted mice demonstrates that DAF-dependent C3 convertase control of complement is important in regulating gut homeostasis, and consequently its activity may participate in protecting against inflammatory bowel disease.
13136	Cd55	10090	15004194	2010-01-21 00:00	In a murine model using genetically engineered mice, CD55 plays a key role in preventing the initiation of the complement cascade after renal ischemia reperfusion injury.
13136	Cd55	10090	16421483	2010-01-21 00:00	These studies demonstrate the physiologic role of DAF in preventing humoral rejection in the presence of low levels of natural antibodies
13136	Cd55	10090	16533428	2010-01-21 00:00	CD55 has a role in prostate cancer growth and survival
13136	Cd55	10090	16543227	2010-01-21 00:00	A study evaluating whether H. pylori utilizes DAF as a receptor and the role of DAF within H. pylori-infected gastric mucosa is presented.
13136	Cd55	10090	16817758	2010-01-21 00:00	positive regulator of T cell immunity in Coxackievirus B3 myocariditis
13136	Cd55	10090	17015743	2010-01-21 00:00	DAF(high)-Crry(-/-) erythrocytes were significantly more resistant than either DAF(low)-Crry(-/-), DAF(-/-) -Crry(+/+) or wild-type erythrocytes to classical pathway complement-mediated C3 deposition in vitro
13136	Cd55	10090	17259999	2010-01-21 00:00	Disease expression in CD59-deficient mice was no different than wild-type controls. DAF- and DAF/CD59-deficient mice also had increased monocyte chemoattractant protein-1 mRNA expression and glomerular infiltration with CD45(+) leukocytes.
13136	Cd55	10090	17392165	2010-01-21 00:00	Results reveal multiple mechanisms of action for DAF in ameliorating systemic autoimmunity.
13136	Cd55	10090	17530719	2010-01-21 00:00	Daf1 expression is closely associated with CD4+ T cell activation and the accumulation of CD44(high)(activated/memory),CD4+ T cells in both spontaneous and induced systemic autoimmune disease.
13136	Cd55	10090	17709533	2010-01-21 00:00	These results demonstrate that DAF is an important regulator of CD8+ T cell immunity in viral infection and that it fulfills this role by acting as a complement inhibitor to prevent virus-triggered complement activation and C5aR signaling.
13136	Cd55	10090	17947652	2010-01-21 00:00	results indicate that APC-expressed DAF regulates local production/activation of C5a following cognate T cell/APC interactions
13136	Cd55	10090	18178847	2010-01-21 00:00	Novel candidate genes in T1D CD55 and Acadl were identified.
13136	Cd55	10090	18524992	2010-01-21 00:00	DAF and Crry double deficiency led to rapid clearance of platelets from circulation in a complement- and macrophage-dependent manner; redundant role of DAF and Crry in platelet survival
13136	Cd55	10090	18676748	2010-01-21 00:00	CD55 plays an important role in tumorigenesis of breast cancer
13136	Cd55	10090	18802060	2010-01-21 00:00	Local complement activation, regulated by donor DAF expression, exerts control over the strength of the direct alloreactive (CD8-positive) alloimmune repertoire, enhancing its pathogenicity.
13136	Cd55	10090	19036700	2010-01-21 00:00	modulation of complement activation through induction of DAF represents an important component of the cytoprotective effects of HO-1 against vascular injury
13136	Cd55	10090	19297024	2010-01-21 00:00	CD59 but not DAF deficiency accelerates atherosclerosis in female ApoE knockout mice.
13136	Cd55	10090	19349693	2010-01-21 00:00	In BALB/c mice, DAF-deficient T cells mounted an immune response to local podocyte-bound heterologous IgG, resulting in clinical and pathological features of human focal and segmental glomerulosclerosis .
13136	Cd55	10090	19660813	2010-01-21 00:00	These data provide further evidence that DAF suppresses autoreactive T cell responses in experimental autoimmune encephalomyelitis.
13136	Cd55	10090	19729477	2010-01-21 00:00	The acceleration of lesion development in the absence of DAF provides confirmation of the proinflammatory and proatherosclerotic potential of complement activation in the Ldlr(-/-) mouse model.
13136	Cd55	10090	20055803	2010-10-23 10:23	DAF has a role in conferring ocular immune privilege for successful corneal engraftment
13136	Cd55	10090	20131275	2010-05-10 11:16	Insight into a role for CD55 interaction with CD97 in the pathogenesis of rheumatoid arthritis suggest that therapeutic strategies that disrupt CD55/CD97 may be clinically beneficial.
13136	Cd55	10090	20299685	2010-06-14 11:19	Decay-accelerating factor control of C3a and C5a generation and prevention of the binding of these activation fragments to the C3a and C5a receptors are critical for the biological response to vascular injury.
13136	Cd55	10090	20408894	2010-09-20 12:17	These findings demonstrate that the absence of Daf1 exacerbates IFN-gamma-dependent murine mercury-induced autoimmunity (mHgIA), with changes in the profile of expressed cytokines.
13136	Cd55	10090	20526042	2010-10-23 11:04	DAF1 expression is maintained until differentiation day 12 in ES cell-derived definitive endoderm cells.
13136	Cd55	10090	20840652	2011-01-15 10:32	Murine cytomegalovirus infection augments morbidity and mortality post-allo-bone marrow transplantion by reducing surface DAF expression.
13136	Cd55	10090	21166665	2011-02-05 11:08	These data suggest an intriguing effect of reduced DAF expression on host responses following in vivo mouse cytomegalovirus infection.
13136	Cd55	10090	21652682	2011-10-15 11:29	DAF suppressed T-cell immunity as a complement regulator in the context of inflammation but did not play an intrinsic role on T cells or antigen-presenting cells
13136	Cd55	10090	21816131	2012-01-28 11:50	Complement dysregulation in the absence of CD55 provoked increased C3adesArg production that, in turn, caused altered lipid handling, resulting in atheroprotection and increased adiposity.
13136	Cd55	10090	21984892	2012-02-04 10:04	These data suggest that complement-independent interaction of CD55 with CD97 is functionally relevant and involved in granulocyte homeostasis and host defense.
13136	Cd55	10090	22325826	2012-11-24 11:18	Actively immunized experimental autoimmune myasthenia gravis mice deficient in either CD55 or CD59 showed significant differences in adaptive immune responses and worsened disease outcome associated with increased levels of serum cytokines, modified production of acetylcholine receptor antibodies, and more complement deposition at the neuromuscular junction.
13136	Cd55	10090	22987701	2012-12-08 10:25	Trypanosoma cruzi-inoculated DAF-deficient mice provide a useful model for studying T-cell mediated immunity in skeletal muscle tissues.
13136	Cd55	10090	23447688	2013-05-25 10:34	CD55 downregulates CD97 surface expression on circulating leukocytes by a process that requires physical forces.
13136	Cd55	10090	24723363	2014-09-13 12:41	IFN-gamma-producing NKT cells enhance C5a generation via IL-10-mediated inhibition of CD55 expression on neutrophils, thereby exacerbating sepsis.
13136	Cd55	10090	25032961	2015-11-07 10:25	Fibrosis in Daf1-/- mice was accompanied by high expression of alpha-smooth muscle actin.
13136	Cd55	10090	25377281	2015-10-31 11:38	the downregulation of CD55 expression precedes, and has an important role regarding, the activation of C3 in the occurrence and development of DNP.
13136	Cd55	10090	25596646	2016-01-23 11:47	CD55 is produced by the synovium and deposited on local collagen fiber meshwork, where it protects against immune complex-mediated arthritis.
13136	Cd55	10090	27245320	2017-09-09 10:25	Results show that definitive endoderm (DE) expressing Daf1 are slowly proliferating and adhesive cells suggesting that Daf1 is a marker of late stage DE.
13136	Cd55	10090	27494303	2017-07-01 10:53	these data show a key role for HIF-1alpha in regulating the expression of CD55 on airway epithelium.
13136	Cd55	10090	27929130	2018-06-09 10:42	CD133-CD55- common progenitors are the main source of CXCL12 and Kitl producing cells in the developing marrow.
13136	Cd55	10090	28838952	2017-09-30 12:14	regulates self-renewal and cisplatin resistance in endometrioid tumors
13136	Cd55	10090	31091357	2020-05-09 12:08	Mitigating placental injuries through up-regulating DAF in experimental APS mice: new mechanism of progesterone.
13136	Cd55	10090	31103439	2020-03-14 10:15	DAF is required for the properties of CD103(+) DCs and their naive CD4(+) cell partners that together program tolerance.
64036	Cd55	10116	12427125	2010-01-21 00:00	In vivo, DAF is present on glomerular epithelial cells apical surfaces.
64036	Cd55	10116	17007930	2010-01-21 00:00	Post-puberty, CD55 was expressed at high levels on all spermiogenic cells from step 6 spermatid onward, and on mature spermatozoa focussed on the acrosome, but was absent from support cells and early progenitors.
64036	Cd55	10116	17166698	2010-01-21 00:00	In rats, CD59 and DAF genes are related to the negative effect of sulfasalazine on sperm maturation.
64036	Cd55	10116	17826908	2010-01-21 00:00	The increased expression of CD55 could be an important mechanism by which steroids help to reduce the cerebral damage caused by inflammation.
64036	Cd55	10116	27662796	2017-08-19 10:18	HO-1 is a physiologic regulator of glomerular decay accelerating factor (DAF) and identify hemin analogues as inducers of functional glomerular DAF able to minimize complement component C3 fragment b (C3b) deposition.
90993	CREB3L1	9606	12054625	2010-01-21 00:00	a transcriptional activator of CREB/ATF family with a transmembrane domain
90993	CREB3L1	9606	17721195	2010-01-21 00:00	Presence of FUS/CREB3L2 and FUS/CREB3L1 in low-grade fibromyxoid sarcoma and sclerosing epithelioid fibrosarcoma suggests these neoplasms may be related.
90993	CREB3L1	9606	21041443	2010-12-11 10:08	The human Creb3L1 can activate SPCG transcription in a heterologous system(Drosophila embryos), which suggests a general and direct role for this family of bZip transcription factors in mediating high-level secretory capacity.
90993	CREB3L1	9606	21536545	2011-09-17 11:48	FUS-CREB3L2/L1-positive sarcomas show a specific gene expression profile with upregulation of CD24 and FOXL1.
90993	CREB3L1	9606	21767813	2011-09-01 07:37	Upon infection with diverse DNA and RNA viruses, CREB3L1 was proteolytically cleaved, allowing its NH(2) terminus to enter the nucleus and induce multiple genes encoding inhibitors of the cell cycle to block cell proliferation of infected cells.
90993	CREB3L1	9606	21767813	2011-12-03 11:22	CREB3L1 may play an important role in limiting virus spread by inhibiting proliferation of virus-infected cells.
90993	CREB3L1	9606	21987447	2012-04-14 10:29	Rapid amplification of cDNA ends revealed exon 6 of the cAMP-responsive element binding protein 3-like 1 gene (CREB3L1) fused in-frame to the EWSR1 exon 11.
90993	CREB3L1	9606	22705851	2013-04-20 14:12	OASIS is notably unstable proteins that are easily degraded via the ubiquitin-proteasome pathway under normal conditions.
90993	CREB3L1	9606	23256041	2015-05-16 10:19	CREB3L1 expression may be a useful biomarker in identifying cancer cells sensitive to doxorubicin.
90993	CREB3L1	9606	23335989	2013-06-29 12:27	OASIS is important for the ER stress response and maintenance of some extracellular matrix proteins in human glioma cells.
90993	CREB3L1	9606	23383089	2013-07-20 11:54	a novel regulatory mechanism for VEGFA transcription by OASIS in human retinal pigment epithelial cells
90993	CREB3L1	9606	23588368	2013-06-08 11:35	We report 2 cases of Low-grade fibromyxoid sarcoma serendipitously found to harbor a novel alternative EWSR1-CREB3L1 gene fusion.
90993	CREB3L1	9606	23955342	2013-12-07 11:23	Fbxw7 controls osteogenesis and chondrogenesis by targeting OASIS and BBF2H7, respectively, for degradation.
90993	CREB3L1	9606	24126059	2014-02-01 12:19	CREB3L1 plays an important role in suppressing tumorigenesis and that loss of expression is required for the development of a metastatic phenotype.
90993	CREB3L1	9606	24242870	2014-07-19 10:15	Temporally regulates the differentiation from neural precursor cells into astrocytes [review]
90993	CREB3L1	9606	24441665	2014-06-28 10:31	EWSR1-CREB3L1 gene fusions are predominant over FUS and CREB3L2 rearrangements in pure sclerosing epithelioid fibrosarcoma.
90993	CREB3L1	9606	24896634	2014-10-25 11:43	Case Report: low-grade fibromyxoid sarcoma of the kidney found to harbor the EWSR1-CREB3L1 gene fusion.
90993	CREB3L1	9606	25310401	2015-07-04 15:24	Cleavage of CREB3L1 releases its NH2-terminal domain from membranes, allowing it to enter the nucleus where it binds to Smad4 to activate transcription of genes encoding proteins required for assembly of collagen-containing extracellular matrix.
90993	CREB3L1	9606	25353281	2015-04-11 12:59	Case Reports: genetically confirmed primary renal sclerosing epithelioid fibrosarcoma with EWSR1-CREB3L1 gene fusion.
90993	CREB3L1	9606	25625847	2015-07-25 10:27	CREB3L1 mRNA expression is downregulated in human bladder cancer.CREB3L1 is epigenetically silenced in human bladder cancer facilitating tumor cell spreading and migration in vitro.
90993	CREB3L1	9606	26110425	2016-04-09 11:35	CREB3L1 was expressed in 19% of RCC, which is generally resistant to doxorubicin, but in 70% of diffuse large B-cell lymphoma that is sensitive to doxorubicin.
90993	CREB3L1	9606	26810754	2016-10-08 12:04	Our data further strengthens the role for CREB3L1 as a metastasis suppressor in breast cancer and demonstrates that epigenetic silencing is a major regulator of the loss of CREB3L1 expression
90993	CREB3L1	9606	26917262	2016-12-17 12:06	The results suggest that CREB3L1 is required for decidualization in mice and humans and may be linked to the pathogenesis of endometriosis in a progesterone-dependent manner.
90993	CREB3L1	9606	27121396	2018-01-20 11:21	These findings indicate that the miR-146a-CREB3L1-FGFBP1 signaling axis plays an important role in the regulation of angiogenesis in human umbilical vein endothelial cells.
90993	CREB3L1	9606	27499293	2017-09-02 13:56	Ceramide inverts the membrane orientation of TMS4SF20, creating a form of TM4SF20 that stimulates the cleavage of CREB3L1.
90993	CREB3L1	9606	28750683	2018-04-21 11:10	Identification of novel prostate cancer drivers, ERF, CREB3L1, and POU2F2, using RegNetDriver, a framework for integration of genetic and epigenetic alterations with tissue-specific regulatory network.
90993	CREB3L1	9606	28817112	2018-09-29 10:31	ConclusionThis report confirms that CREB3L1 is an OI-related gene and suggests the pathogenic mechanism of CREB3L1-associated OI involves the altered regulation of proteins involved in cellular secretion.
90993	CREB3L1	9606	29093023	2018-07-21 10:05	Our findings support a model in which CREB3L1 acts as a downstream effector of TSH to regulate the expression of cargo proteins, and simultaneously increases the synthesis of transport factors and the expansion of the Golgi to synchronize the rise in cargo load with the amplified capacity of the secretory pathway
90993	CREB3L1	9606	29531016	2019-03-09 10:22	There was a relationship between the expression levels of both proteins and survival time. CREB3L1 and PTN expression levels serve as biomarkers with utility in grading gliomas. Absence of CREB3L1 and presence of PTN in brain glioma cells correlate with survival time of the glioma patients.
90993	CREB3L1	9606	30103710	2018-10-27 10:45	These results suggest that CREB3L1 expression level may be used as a biomarker to identify TNBC patients who are more likely to benefit from doxorubicin-based chemotherapy.
90993	CREB3L1	9606	30657919	2020-02-08 11:05	Here, we presenta Turkish family, in which molecular analysis of the proband revealeda previously unreported homozygous missense variant(c.911C>T,p.(Ala304Val))of the CREB3L1
90993	CREB3L1	9606	31207160	2020-07-04 12:53	Study reports a novel homozygous CREB3L1 mutation in a large Indonesian family with osteogenesis imperfecta (OI); the homozygous affected members have survived to adulthood and they present a more severe phenotype than previously reported, expanding the clinical spectrum of OI for this gene.
26427	Creb3l1	10090	12480185	2010-01-21 00:00	Data suggest that OASIS protein positively regulates gene transcription in a subset of reactive astrocytes, and may influence the reaction of injured central nervous system tissues [OASIS protein].
26427	Creb3l1	10090	12684764	2010-01-21 00:00	In mice, the OASIS gene may be related to proteoglycan expression and play a role in the differentiation of the odontoblast and cells in inner enamel epithelium.
26427	Creb3l1	10090	15665855	2010-01-21 00:00	Our results reveal pivotal roles for OASIS in modulating the unfolded protein response in astrocytes, and the possibility that cell type-specific UPR signalling also exists in other cells
26427	Creb3l1	10090	16417584	2010-01-21 00:00	Oasis is an endoplasmic reticulum stress transducer in astrocytes, a membrane-bound transcription factor that activates genes in the stress response.
26427	Creb3l1	10090	19549009	2010-01-21 00:00	OASIS expressed in astrocytes plays important roles in protection against kainic acid-induced damage to hippocampal pyramidal neurons.
26427	Creb3l1	10090	19767743	2010-01-21 00:00	Signalling mediated by the endoplasmic reticulum stress inducer Oasis is involved in bone formation.
26427	Creb3l1	10090	20024590	2010-09-27 12:21	OASIS-/- mice exhibit severe osteopenia involving a decrease in type I collagen in the bone matrix and a dysfunction of osteoblasts, which show abnormal expansion of the rough ER.
26427	Creb3l1	10090	21047569	2011-05-28 10:50	OASIS regulates skeletal development by osteoblast-dependent and -independent mechanisms.
26427	Creb3l1	10090	21708301	2011-12-24 10:04	OASIS may play a role in bone formation through the expression of type I collagen and the secretion of bone matrix proteins in fracture healing.
26427	Creb3l1	10090	22262831	2012-05-05 10:04	OASIS plays crucial roles in promoting the differentiation of early goblet cells to mature goblet cells in the large intestine.
26427	Creb3l1	10090	22828627	2012-11-03 11:09	Findings demonstrate a novel mechanism by which OASIS and its associated family members are modulated by the unfolded protein response to finely control astrocyte differentiation.
26427	Creb3l1	10090	23268958	2013-06-08 12:36	Gliosis-specific transcription factor OASIS coincides with proteoglycan core protein genes in the glial scar and inhibits neurite outgrowth.
26427	Creb3l1	10090	23955342	2013-12-07 11:23	Fbxw7 controls osteogenesis and chondrogenesis by targeting OASIS and BBF2H7, respectively, for degradation.
26427	Creb3l1	10090	24242870	2014-07-19 10:15	Temporally regulates the differentiation from neural precursor cells into astrocytes [review]
26427	Creb3l1	10090	24498426	2014-10-25 12:23	Increased susceptibility to dextran sulfate sodium-induced colitis in the endoplasmic reticulum stress transducer OASIS deficient mice.
26427	Creb3l1	10090	24716865	2014-10-18 11:23	We conclude that OASIS functions as an anti-regenerative transcription factor by establishing a non-permissive microenvironment to regenerating axons
26427	Creb3l1	10090	26110425	2016-04-09 11:35	Higher levels of CREB3L1 protein are correlated with increased doxorubicin sensitivity of xenograft RCC tumors
26427	Creb3l1	10090	26558437	2016-09-10 10:27	OASIS affects the expression of HIF-1alpha target genes through the protein interaction with HIF-1alpha, and that OASIS-HIF-1alpha complexes may play essential roles in angiogenesis during bone development.
26427	Creb3l1	10090	26917262	2016-12-17 12:06	The results suggest that CREB3L1 is required for decidualization in mice and humans and may be linked to the pathogenesis of endometriosis in a progesterone-dependent manner.
26427	Creb3l1	10090	30273224	2019-02-16 10:52	The endoplasmic reticulum stress transducer old astrocyte specifically induced substance (OASIS) positively regulates glial scar formation in spinal cord injury (SCI). OASIS deletion inhibited the development of N-cadherin-positive reactive astrocytes that form glial scars and promoted axon growth and functional recovery after SCI.
362165	Creb3l1	10116	20668028	2010-10-23 10:43	Results suggest that the repertoire of genes induced by OASIS is cell type-dependent and that the OASIS protein may have a role in pancreas development.
362165	Creb3l1	10116	24623760	2014-05-24 11:36	We identify CREB3L1 as a regulator of AVP transcription in the rat hypothalamus.
362165	Creb3l1	10116	24716865	2014-10-18 11:23	We conclude that OASIS functions as an anti-regenerative transcription factor by establishing a non-permissive microenvironment to regenerating axons
362165	Creb3l1	10116	25915053	2016-01-23 11:55	CREB3L1 is a transcriptional mediator of ER stress response in osmotically stimulated supraoptic nucleus.
362165	Creb3l1	10116	26503226	2016-07-16 11:06	This data provides the connection between CREB3L1, a newly identified transcription factor of AVP expression.
79180	EFHD2	9606	15274114	2010-01-21 00:00	Its predominant presence in CD8 lymphocytes suggests that swiprosin-1 may be involved in functions that are important for cytotoxic lymphocytes.
79180	EFHD2	9606	19165527	2009-01-28 15:10	Using shotgun mass spectrometry, we found this protein differentially expressed in the dorsolateral prefrontal cortex from patients with schizophrenia.
79180	EFHD2	9606	19693767	2010-01-21 00:00	These results suggest that swiprosin-1 is a PKC-beta I/eta-inducible gene and it modulates mast cell activation through NF-kappaB-dependent pathway.
79180	EFHD2	9606	20471030	2010-07-13 08:09	This protein has been found differentially expressed in thalami from patients with schizophrenia.
79180	EFHD2	9606	21965664	2012-01-28 11:19	the human Shu complex (hSWS1.SWSAP1) has an evolutionarily conserved function in homologous recombination
79180	EFHD2	9606	23331044	2013-08-10 11:47	EFhd2 may play an important role in the pathobiology of tau-mediated neurodegeneration.
79180	EFHD2	9606	23959172	2014-01-25 10:47	Swiprosin-1 is involved in regulating the accessibility of F-actin to cofilin through the clustering of F-actin and the activity of Swiprosin-1 is highly dependent on its phosphorylation status at Ser183
79180	EFHD2	9606	23977092	2014-04-12 10:51	Swiprosin-1 localizes to microvilli-like membrane protrusions and lamellipodia and exhibits actin-binding activity.
79180	EFHD2	9606	24917152	2015-04-25 10:25	The results imply that EFhd2's physiological and/or pathological function could be regulated by its phosphorylation state.
79180	EFHD2	9606	25383639	2015-01-31 10:19	EFhd2 is involved in the control of synapse development and maintenance and is linked to dementia.
79180	EFHD2	9606	27974828	2018-06-23 10:42	Data demonstrate that EFhd2 shows unique structural and biological features as an EF-hand containing F-actin bundling protein. For F-actin bundling activity, structural stabilization of the EF-hand domains was found to occur in the presence of Ca2+. The core region of EFhd2 maintains its structure in the absence of Ca2+ ; however, changes in local conformational flexibility reduce F-actin bundlin…
79180	EFHD2	9606	28011271	2017-06-24 10:55	Phosphorylation at Ser183 of EFhd2 causes changes in the local conformational dynamics and the surface charge distribution of the actin-binding site, resulting in a re-coordination of the actin-binding sites in the dimer structure.
79180	EFHD2	9606	29097801	2019-08-03 11:41	EFHD2 was identified as expressed in highly metastatic tumor cells. EFHD2 increased the formation of protrusive invadopodia structures and cell migration and invasion abilities and promoted the epithelial-to-mesenchymal transition (EMT) character of lung adenocarcinoma cells. We demonstrated that the mechanism of EFHD2 in enhancing EMT occurs partly through inhibition of caveolin-1 (CAV1) for can…
79180	EFHD2	9606	29175091	2019-07-13 12:49	MOES, ANXA5 and EFHD2 were confirmed by selected reaction monitoring to be correlated to monocytic differentiation, and could be biomarkers for disease stratification in AML
79180	EFHD2	9606	30275048	2019-07-20 12:59	EFHD2 is an important regulator of T cell cytotoxicity and further studies should evaluate its role in T cell-mediated inflammation
79180	EFHD2	9606	30405162	2019-10-26 10:26	first time we have identified the -100/+41 to -70/+41 bp core promoter regions of Swiprosin-1 gene, and showed ADR1 and Sp1 are important transcription factors that directly bind to and transactivate the Swiprosin-1 promoter region.
79180	EFHD2	9606	31665741	2019-12-14 11:31	our study uncovers a protein complex, which consists of SWS1, SWSAP1, SPIDR and PDS5B, involved in DNA repair and provides insight into Shu complex function and composition
27984	Efhd2	10090	17673920	2010-01-21 00:00	study shows that swiprosin-1 may regulate lifespan and BCR signaling thresholds in immature B cells
27984	Efhd2	10090	18346207	2010-01-21 00:00	The identification of a novel calcium-binding protein associated with tau protein in terminally ill tauopathy mouse model suggests that this association may play an important physiological and/or pathological role.
27984	Efhd2	10090	19693767	2010-01-21 00:00	These results suggest that swiprosin-1 is a PKC-beta I/eta-inducible gene and it modulates mast cell activation through NF-kappaB-dependent pathway.
27984	Efhd2	10090	20194721	2010-05-03 11:23	Swip-1 provides a membrane scaffold that is required for the Syk-, SLP-65-, and PLCgamma2-dependent BCR-induced calcium flux.
27984	Efhd2	10090	22973849	2013-10-26 14:06	Characterized EFhd2's calcium binding activity. Results showed mutations of a conserved aspartate on either EF-hand motif disrupted calcium binding activity, indicating that these motifs work in pair as a functional calcium binding domain.
27984	Efhd2	10090	23331044	2013-08-10 11:47	EFhd2 may play an important role in the pathobiology of tau-mediated neurodegeneration.
27984	Efhd2	10090	23959172	2014-01-25 10:47	Swiprosin-1 is involved in regulating the accessibility of F-actin to cofilin through the clustering of F-actin and the activity of Swiprosin-1 is highly dependent on its phosphorylation status at Ser183
27984	Efhd2	10090	25092375	2015-03-07 10:56	a role is found for EFhd2 as a negative regulator of germinal center-dependent humoral type 2 immunity, with implications for the generation of IgE.
27984	Efhd2	10090	25133820	2015-05-16 12:26	EFhd2 is a neuronal protein that interferes with kinesin-mediated transport.
27984	Efhd2	10090	25243606	2015-06-20 10:26	These results show that EFhd2 is not essential for platelet function in mice indicating that other cytoskeletal adaptors may functionally compensate its loss.
27984	Efhd2	10090	28128226	2018-10-20 11:20	These results indicate that swiprosin-1 in the vestibular nuclei is a critical determinant of the susceptibility to motion sickness.
27984	Efhd2	10090	29288926	2018-09-01 10:45	this study shows that EFhd2/swiprosin-1 regulates LPS-induced macrophage recruitment via enhancing actin polymerization and cell migration
27984	Efhd2	10090	29337116	2019-01-19 10:03	Together with our finding of severe hippocampal tauopathy in Efhd2 knockout mice, these data connect Efhd2 to impaired synaptic plasticity as present in Alzheimer's disease and identify a role of Efhd2 in neuronal survival and synaptic integration in the adult hippocampus
27984	Efhd2	10090	29415882	2019-11-02 12:50	Study in LPS-induced or cecal ligation and puncture-induced sepsis in mice report that swiprosin-1 (also known as EFhd2) plays an important role in the macrophage immune response to sepsis in mice. Swiprosin-1 depletion causes higher mortality, more severe organ dysfunction, restrained macrophage recruitment in the lung and kidney, and attenuated inflammatory cytokine production.
27984	Efhd2	10090	30275048	2019-07-20 12:59	EFHD2 is an important regulator of T cell cytotoxicity and further studies should evaluate its role in T cell-mediated inflammation
298609	Efhd2	10116	27992454	2017-07-15 11:29	Study reports that adult rat ventricular cardiomyocytes (ARVC) constitutively express swiprosin-1 on mRNA and protein level and that swiprosin-1 is required to initiate the formation of pseudopodia-like structures (spreading), a process necessary to adapt to culture conditions. Also, the expression level of swiprosin-1 is associated to that of GRK2 and thereby to beta-adrenoceptor responsiveness.
3119	HLA-DQB1	9606	10998087	2008-03-13 08:48	Observational study of genotype prevalence and gene-disease association. (HuGE Navigator)
3119	HLA-DQB1	9606	11024583	2008-03-13 08:48	Observational study of gene-disease association. (HuGE Navigator)
3119	HLA-DQB1	9606	11027344	2008-03-13 08:48	Observational study of gene-disease association. (HuGE Navigator)
3119	HLA-DQB1	9606	11034591	2008-03-13 08:48	Observational study of gene-disease association, gene-gene interaction, gene-environment interaction, and pharmacogenomic / toxicogenomic. (HuGE Navigator)
3119	HLA-DQB1	9606	11045836	2008-03-13 08:48	Observational study of gene-disease association. (HuGE Navigator)
3119	HLA-DQB1	9606	11053637	2008-03-13 08:48	Observational study of genotype prevalence. (HuGE Navigator)
3119	HLA-DQB1	9606	11064106	2008-03-13 08:48	Observational study of gene-disease association and gene-gene interaction. (HuGE Navigator)
3119	HLA-DQB1	9606	11082515	2008-03-13 08:48	Observational study of gene-disease association. (HuGE Navigator)
3119	HLA-DQB1	9606	11082516	2008-03-13 08:48	Observational study of gene-disease association. (HuGE Navigator)
3119	HLA-DQB1	9606	11082517	2008-03-13 08:48	Observational study of genotype prevalence. (HuGE Navigator)
3119	HLA-DQB1	9606	11097225	2008-03-13 08:48	Observational study of gene-disease association and gene-environment interaction. (HuGE Navigator)
3119	HLA-DQB1	9606	11098934	2008-03-13 08:48	Observational study of genotype prevalence. (HuGE Navigator)
3119	HLA-DQB1	9606	11115839	2008-03-13 08:48	Observational study of genotype prevalence, gene-disease association, and gene-gene interaction. (HuGE Navigator)
3119	HLA-DQB1	9606	11118029	2008-03-13 08:48	Observational study of gene-disease association. (HuGE Navigator)
3119	HLA-DQB1	9606	11120931	2008-03-13 08:48	Observational study of gene-disease association. (HuGE Navigator)
3119	HLA-DQB1	9606	11124840	2008-03-13 08:48	Observational study of gene-disease association. (HuGE Navigator)
3119	HLA-DQB1	9606	11157139	2008-03-13 08:48	Observational study of gene-disease association and gene-environment interaction. (HuGE Navigator)
3119	HLA-DQB1	9606	11158011	2008-03-13 08:48	Observational study of gene-disease association. (HuGE Navigator)
3119	HLA-DQB1	9606	11165717	2008-03-13 08:48	Observational study of gene-disease association. (HuGE Navigator)
3119	HLA-DQB1	9606	11165718	2008-03-13 08:48	Observational study of gene-gene interaction. (HuGE Navigator)
3119	HLA-DQB1	9606	11169240	2008-03-13 08:48	Observational study of genotype prevalence. (HuGE Navigator)
3119	HLA-DQB1	9606	11169241	2008-03-13 08:48	Observational study of genotype prevalence. (HuGE Navigator)
3119	HLA-DQB1	9606	11169242	2008-03-13 08:48	Observational study of genotype prevalence. (HuGE Navigator)
3119	HLA-DQB1	9606	11171832	2008-03-13 08:48	Observational study of gene-disease association. (HuGE Navigator)
3119	HLA-DQB1	9606	11179016	2008-03-13 08:48	Observational study of gene-disease association. (HuGE Navigator)
3119	HLA-DQB1	9606	11181188	2008-03-13 08:48	Observational study of gene-disease association. (HuGE Navigator)
3119	HLA-DQB1	9606	11182227	2008-03-13 08:48	Observational study of gene-disease association. (HuGE Navigator)
3119	HLA-DQB1	9606	11195230	2008-03-13 08:48	Observational study of gene-disease association. (HuGE Navigator)
3119	HLA-DQB1	9606	11218373	2008-03-13 08:48	Meta-analysis and HuGE review of genotype prevalence, gene-disease association, gene-environment interaction, and healthcare-related. (HuGE Navigator)
3119	HLA-DQB1	9606	11229460	2008-03-13 08:48	Observational study of gene-disease association. (HuGE Navigator)
3119	HLA-DQB1	9606	11233253	2008-03-13 08:48	Observational study of genotype prevalence. (HuGE Navigator)
3119	HLA-DQB1	9606	11239517	2008-03-13 08:48	Observational study of gene-disease association. (HuGE Navigator)
3119	HLA-DQB1	9606	11246532	2008-03-13 08:48	Observational study of gene-disease association. (HuGE Navigator)
3119	HLA-DQB1	9606	11250044	2008-03-13 08:48	Observational study of genotype prevalence. (HuGE Navigator)
3119	HLA-DQB1	9606	11250046	2008-03-13 08:48	Observational study of genotype prevalence. (HuGE Navigator)
3119	HLA-DQB1	9606	11257148	2008-03-13 08:48	Observational study of gene-disease association. (HuGE Navigator)
3119	HLA-DQB1	9606	11260508	2008-03-13 08:48	Observational study of genotype prevalence. (HuGE Navigator)
3119	HLA-DQB1	9606	11285127	2008-03-13 08:48	Observational study of genotype prevalence. (HuGE Navigator)
3119	HLA-DQB1	9606	11285131	2008-03-13 08:48	Observational study of gene-disease association. (HuGE Navigator)
3119	HLA-DQB1	9606	11288988	2008-03-13 08:48	Observational study of gene-disease association. (HuGE Navigator)
3119	HLA-DQB1	9606	11291046	2008-03-13 08:48	Observational study of gene-disease association. (HuGE Navigator)
3119	HLA-DQB1	9606	11294566	2008-03-13 08:48	Observational study of gene-disease association. (HuGE Navigator)
3119	HLA-DQB1	9606	11296153	2008-03-13 09:02	Observational study of gene-disease association. (HuGE Navigator)
3119	HLA-DQB1	9606	11317658	2008-03-13 09:09	Observational study of genetic testing. (HuGE Navigator)
3119	HLA-DQB1	9606	11318984	2008-03-13 09:09	Observational study of gene-disease association. (HuGE Navigator)
3119	HLA-DQB1	9606	11327387	2008-03-13 09:09	Observational study of gene-disease association. (HuGE Navigator)
3119	HLA-DQB1	9606	11334675	2008-03-13 09:09	Observational study of gene-disease association. (HuGE Navigator)
3119	HLA-DQB1	9606	11334677	2008-03-13 09:09	Observational study of gene-disease association. (HuGE Navigator)
3119	HLA-DQB1	9606	11345587	2008-03-13 09:09	Observational study of gene-disease association. (HuGE Navigator)
3119	HLA-DQB1	9606	11347740	2008-03-13 09:09	Observational study of gene-disease association. (HuGE Navigator)
3119	HLA-DQB1	9606	11393660	2008-03-13 09:09	Observational study of gene-disease association. (HuGE Navigator)
3119	HLA-DQB1	9606	11423176	2008-03-13 09:09	Observational study of gene-disease association. (HuGE Navigator)
3119	HLA-DQB1	9606	11423178	2008-03-13 09:09	Observational study of gene-disease association. (HuGE Navigator)
3119	HLA-DQB1	9606	11423179	2008-03-13 09:09	Observational study of gene-disease association. (HuGE Navigator)
3119	HLA-DQB1	9606	11424637	2008-03-13 09:09	Meta-analysis of gene-disease association. (HuGE Navigator)
3119	HLA-DQB1	9606	11454644	2008-03-13 09:09	Observational study of gene-disease association. (HuGE Navigator)
3119	HLA-DQB1	9606	11469465	2008-03-13 09:09	Observational study of gene-disease association and gene-gene interaction. (HuGE Navigator)
3119	HLA-DQB1	9606	11474874	2008-03-13 09:09	Observational study of genotype prevalence and gene-disease association. (HuGE Navigator)
3119	HLA-DQB1	9606	11476905	2008-03-13 09:09	Observational study of gene-disease association. (HuGE Navigator)
3119	HLA-DQB1	9606	11476906	2008-03-13 09:09	Observational study of gene-disease association. (HuGE Navigator)
3119	HLA-DQB1	9606	11477477	2008-03-13 09:09	Observational study of genotype prevalence. (HuGE Navigator)
3119	HLA-DQB1	9606	11484084	2008-03-13 09:09	Observational study of gene-disease association. (HuGE Navigator)
3119	HLA-DQB1	9606	11495087	2008-03-13 09:09	Observational study of gene-disease association. (HuGE Navigator)
3119	HLA-DQB1	9606	11502807	2008-03-13 09:09	Observational study of gene-disease association. (HuGE Navigator)
3119	HLA-DQB1	9606	11532022	2008-03-13 09:09	Observational study of genotype prevalence and gene-disease association. (HuGE Navigator)
3119	HLA-DQB1	9606	11543893	2008-03-13 09:09	Observational study of genotype prevalence. (HuGE Navigator)
3119	HLA-DQB1	9606	11555411	2008-03-13 09:09	Observational study of gene-disease association. (HuGE Navigator)
3119	HLA-DQB1	9606	11556984	2008-03-13 09:09	Observational study of gene-disease association. (HuGE Navigator)
3119	HLA-DQB1	9606	11580849	2008-03-13 09:09	Observational study of genotype prevalence. (HuGE Navigator)
3119	HLA-DQB1	9606	11588129	2008-03-13 09:09	Observational study of gene-disease association and gene-gene interaction. (HuGE Navigator)
3119	HLA-DQB1	9606	11592043	2008-03-13 09:09	Observational study of gene-disease association. (HuGE Navigator)
3119	HLA-DQB1	9606	11600541	2008-03-13 09:09	Observational study of gene-disease association. (HuGE Navigator)
3119	HLA-DQB1	9606	11672906	2008-03-13 09:09	Observational study of gene-disease association. (HuGE Navigator)
3119	HLA-DQB1	9606	11678027	2008-03-13 09:09	Observational study of gene-disease association. (HuGE Navigator)
3119	HLA-DQB1	9606	11678832	2008-03-13 09:09	Observational study of gene-disease association. (HuGE Navigator)
3119	HLA-DQB1	9606	11679920	2008-03-13 09:09	Observational study of gene-disease association. (HuGE Navigator)
3119	HLA-DQB1	9606	11683403	2008-03-13 09:09	Observational study of gene-disease association. (HuGE Navigator)
3119	HLA-DQB1	9606	11704285	2008-03-13 09:09	Observational study of genotype prevalence. (HuGE Navigator)
3119	HLA-DQB1	9606	11723075	2008-03-13 09:09	Observational study of gene-disease association. (HuGE Navigator)
3119	HLA-DQB1	9606	11724418	2008-03-13 09:09	Observational study of gene-disease association and gene-gene interaction. (HuGE Navigator)
3119	HLA-DQB1	9606	11724419	2008-03-13 09:09	Observational study of gene-disease association. (HuGE Navigator)
3119	HLA-DQB1	9606	11736906	2008-03-13 09:09	Observational study of gene-disease association. (HuGE Navigator)
3119	HLA-DQB1	9606	11752507	2008-03-13 09:09	Observational study of gene-disease association. (HuGE Navigator)
3119	HLA-DQB1	9606	11756990	2009-12-02 21:41	Observational study of gene-disease association. (HuGE Navigator)
3119	HLA-DQB1	9606	11776098	2008-03-13 09:09	Observational study of gene-disease association. (HuGE Navigator)
3119	HLA-DQB1	9606	11776160	2008-03-13 09:09	Observational study of gene-disease association. (HuGE Navigator)
3119	HLA-DQB1	9606	11780465	2008-03-13 09:09	Observational study of gene-disease association. (HuGE Navigator)
3119	HLA-DQB1	9606	11782272	2008-03-13 09:09	Observational study of genotype prevalence. (HuGE Navigator)
3119	HLA-DQB1	9606	11782273	2008-03-13 09:09	Observational study of genotype prevalence. (HuGE Navigator)
3119	HLA-DQB1	9606	11783381	2008-03-13 09:09	Observational study of gene-disease association. (HuGE Navigator)
3119	HLA-DQB1	9606	11802942	2008-03-13 09:09	Observational study of gene-disease association. (HuGE Navigator)
3119	HLA-DQB1	9606	11802952	2008-03-13 09:09	Observational study of gene-disease association. (HuGE Navigator)
3119	HLA-DQB1	9606	11804200	2008-03-13 09:09	Observational study of gene-disease association. (HuGE Navigator)
3119	HLA-DQB1	9606	11812768	2008-03-13 09:09	Observational study of gene-disease association. (HuGE Navigator)
3119	HLA-DQB1	9606	11839711	2008-03-13 08:59	Observational study of gene-disease association and gene-gene interaction. (HuGE Navigator)
3119	HLA-DQB1	9606	11841366	2008-03-13 09:08	Observational study of gene-disease association. (HuGE Navigator)
3119	HLA-DQB1	9606	11841486	2008-03-13 09:08	Observational study of genotype prevalence. (HuGE Navigator)
3119	HLA-DQB1	9606	11841486	2010-01-21 00:00	association of TNF alleles with HLA-DR, -DQ and -B alleles in 216 healthy individuals from the north of England
3119	HLA-DQB1	9606	11845225	2008-03-13 09:08	Observational study of gene-disease association and gene-gene interaction. (HuGE Navigator)
3119	HLA-DQB1	9606	11862400	2008-03-13 09:08	Observational study of gene-disease association. (HuGE Navigator)
3119	HLA-DQB1	9606	11864433	2008-03-13 09:08	Observational study of gene-disease association. (HuGE Navigator)
3119	HLA-DQB1	9606	11872237	2008-03-13 09:08	Observational study of gene-disease association. (HuGE Navigator)
3119	HLA-DQB1	9606	11872662	2008-03-13 09:08	Observational study of genetic testing. (HuGE Navigator)
3119	HLA-DQB1	9606	11881821	2008-03-13 09:08	Observational study of gene-disease association and gene-gene interaction. (HuGE Navigator)
3119	HLA-DQB1	9606	11888582	2008-11-26 21:30	Observational study of gene-disease association, gene-environment interaction, and pharmacogenomic / toxicogenomic. (HuGE Navigator)
3119	HLA-DQB1	9606	11894970	2008-03-13 09:08	Observational study of gene-disease association. (HuGE Navigator)
3119	HLA-DQB1	9606	11895223	2008-03-13 09:08	Observational study of gene-disease association and gene-gene interaction. (HuGE Navigator)
3119	HLA-DQB1	9606	11900275	2008-03-13 09:08	Observational study of gene-disease association. (HuGE Navigator)
3119	HLA-DQB1	9606	11903620	2008-03-13 09:08	Observational study of gene-disease association. (HuGE Navigator)
3119	HLA-DQB1	9606	11904677	2008-03-13 09:08	Observational study of genotype prevalence. (HuGE Navigator)
3119	HLA-DQB1	9606	11914751	2010-01-21 00:00	A retroviral long terminal repeat adjacent to the gene modifies type I diabetes susceptibility on high risk DQ haplotypes.
3119	HLA-DQB1	9606	11914753	2008-03-13 09:08	Observational study of genotype prevalence and gene-disease association. (HuGE Navigator)
3119	HLA-DQB1	9606	11916167	2008-03-13 09:08	Observational study of genotype prevalence. (HuGE Navigator)
3119	HLA-DQB1	9606	11916169	2008-03-13 09:08	Observational study of gene-disease association. (HuGE Navigator)
3119	HLA-DQB1	9606	11916169	2010-01-21 00:00	Relative and absolute HLA-DQA1-DQB1 linked risk for developing type I diabetes before 40 years of age in the Belgian population
3119	HLA-DQB1	9606	11920855	2008-03-13 09:08	Observational study of gene-disease association. (HuGE Navigator)
3119	HLA-DQB1	9606	11923913	2008-03-13 09:08	Observational study of gene-disease association and gene-gene interaction. (HuGE Navigator)
3119	HLA-DQB1	9606	11929589	2008-03-13 09:08	Observational study of gene-disease association. (HuGE Navigator)
3119	HLA-DQB1	9606	11929590	2008-03-13 09:08	Observational study of gene-disease association. (HuGE Navigator)
3119	HLA-DQB1	9606	11929591	2008-03-13 09:08	Observational study of genotype prevalence. (HuGE Navigator)
3119	HLA-DQB1	9606	11934390	2008-03-13 09:08	Observational study of gene-disease association. (HuGE Navigator)
3119	HLA-DQB1	9606	11935333	2008-03-13 09:08	Observational study of genotype prevalence. (HuGE Navigator)
3119	HLA-DQB1	9606	11950806	2008-03-13 09:08	Observational study of gene-disease association. (HuGE Navigator)
3119	HLA-DQB1	9606	11953202	2008-03-13 09:08	Observational study of gene-disease association. (HuGE Navigator)
3119	HLA-DQB1	9606	11953202	2010-01-21 00:00	Relationship between HLA-DQA1, -DQB1 genes polymorphism and susceptilibity to bronchial asthma among Northern Hans
3119	HLA-DQB1	9606	11972875	2008-03-13 09:08	Observational study of gene-disease association and gene-gene interaction. (HuGE Navigator)
3119	HLA-DQB1	9606	11972877	2008-03-13 09:08	Observational study of genotype prevalence. (HuGE Navigator)
3119	HLA-DQB1	9606	11972882	2008-03-13 09:08	Observational study of gene-disease association and gene-environment interaction. (HuGE Navigator)
3119	HLA-DQB1	9606	11972882	2010-01-21 00:00	Lack of evidence for association of HLA-DQB1 genes and gastric cancer carcinogenesis or H. pylori infection.
3119	HLA-DQB1	9606	11978563	2008-03-13 09:08	Observational study of gene-disease association. (HuGE Navigator)
3119	HLA-DQB1	9606	11984513	2008-03-13 09:08	Observational study of gene-disease association and gene-gene interaction. (HuGE Navigator)
3119	HLA-DQB1	9606	11985790	2008-03-13 09:08	Observational study of gene-disease association and gene-environment interaction. (HuGE Navigator)
3119	HLA-DQB1	9606	11985790	2010-01-21 00:00	HLA-DQB1 alleles are associated with susceptibility or resistance to gastric cancer and also influence its clinical features
3119	HLA-DQB1	9606	11994765	2008-03-13 09:08	Observational study of gene-disease association and gene-gene interaction. (HuGE Navigator)
3119	HLA-DQB1	9606	11997714	2008-03-13 09:08	Observational study of gene-disease association. (HuGE Navigator)
3119	HLA-DQB1	9606	12010826	2008-03-13 09:08	Observational study of gene-disease association. (HuGE Navigator)
3119	HLA-DQB1	9606	12021129	2008-03-13 09:08	Observational study of genotype prevalence. (HuGE Navigator)
3119	HLA-DQB1	9606	12021129	2010-01-21 00:00	HLA-DRB1, DQB1, and DQA1 allele profile in Brazilian patients with type 1 diabetes mellitus.
3119	HLA-DQB1	9606	12021131	2008-03-13 09:08	Observational study of gene-disease association and genetic testing. (HuGE Navigator)
3119	HLA-DQB1	9606	12021132	2010-01-21 00:00	Molecular modeling of eluted peptides from DQ6 molecules (DQB1*0602 and DQB1*0604) negatively and positively associated with type 1 diabetes
3119	HLA-DQB1	9606	12021137	2008-03-13 09:08	Observational study of gene-disease association. (HuGE Navigator)
3119	HLA-DQB1	9606	12021139	2008-03-13 09:08	Observational study of gene-disease association. (HuGE Navigator)
3119	HLA-DQB1	9606	12021143	2010-01-21 00:00	The combination of several polymorphic amino acid residues in the DQalpha and DQbeta chains forms a domain structure pattern and is associated with insulin-dependent diabetes mellitus.
3119	HLA-DQB1	9606	12021150	2008-03-13 09:08	Observational study of gene-disease association. (HuGE Navigator)
3119	HLA-DQB1	9606	12021152	2008-03-13 09:08	Observational study of gene-disease association. (HuGE Navigator)
3119	HLA-DQB1	9606	12027934	2010-01-21 00:00	genotype influences the relative risk of type 1 diabetes conferred by dietary factors
3119	HLA-DQB1	9606	12028537	2008-03-13 09:08	Observational study of gene-disease association. (HuGE Navigator)
3119	HLA-DQB1	9606	12028537	2010-01-21 00:00	Association of HLA-DRB1*1502-DQB1*0501 haplotype with susceptibility to systemic lupus erythematosus
3119	HLA-DQB1	9606	12039527	2010-01-21 00:00	HLA DQA1-DQB1 genotypes in Bedouin families with celiac disease.
3119	HLA-DQB1	9606	12050583	2008-03-13 09:08	Observational study of gene-disease association and gene-gene interaction. (HuGE Navigator)
3119	HLA-DQB1	9606	12070003	2010-01-21 00:00	The high frequency of HLA-DRB1*1501-DQA1*0102-DQB1*0602 haplotype in paroxysmal nocturnal hemoglobinuria(PNH), including AA-PNH syndrome, and aplastic anemia (AA) patients.(DQB1)
3119	HLA-DQB1	9606	12071546	2008-03-13 09:08	Observational study of gene-disease association and gene-gene interaction. (HuGE Navigator)
3119	HLA-DQB1	9606	12072047	2008-03-13 09:08	Observational study of gene-disease association. (HuGE Navigator)
3119	HLA-DQB1	9606	12074713	2008-03-13 09:08	Observational study of gene-disease association. (HuGE Navigator)
3119	HLA-DQB1	9606	12077712	2008-03-13 09:08	Observational study of gene-disease association. (HuGE Navigator)
3119	HLA-DQB1	9606	12083823	2008-03-13 09:08	Observational study of gene-disease association and gene-gene interaction. (HuGE Navigator)
3119	HLA-DQB1	9606	12089669	2008-03-13 09:08	Observational study of gene-disease association and gene-environment interaction. (HuGE Navigator)
3119	HLA-DQB1	9606	12090587	2010-01-21 00:00	Women carrying the HLA-DQB1*0301 allele have an increased risk of developing CIN when infected by HPV 16, although there was not an increased frequency of recurrent disease among women carrying this allele.
3119	HLA-DQB1	9606	12100571	2008-03-13 09:00	Observational study of gene-disease association. (HuGE Navigator)
3119	HLA-DQB1	9606	12107223	2008-03-13 08:50	Observational study of gene-disease association and gene-environment interaction. (HuGE Navigator)
3119	HLA-DQB1	9606	12109964	2008-03-13 08:50	Observational study of gene-disease association. (HuGE Navigator)
3119	HLA-DQB1	9606	12121676	2008-03-13 08:50	Observational study of genotype prevalence. (HuGE Navigator)
3119	HLA-DQB1	9606	12124873	2008-03-13 08:50	Observational study of genotype prevalence. (HuGE Navigator)
3119	HLA-DQB1	9606	12125959	2008-03-13 08:50	Observational study of gene-disease association. (HuGE Navigator)
3119	HLA-DQB1	9606	12134251	2008-03-13 08:50	Observational study of gene-disease association and gene-gene interaction. (HuGE Navigator)
3119	HLA-DQB1	9606	12137324	2008-03-13 08:50	Observational study of gene-disease association. (HuGE Navigator)
3119	HLA-DQB1	9606	12139680	2008-03-13 08:50	Observational study of gene-disease association and gene-gene interaction. (HuGE Navigator)
3119	HLA-DQB1	9606	12144621	2008-03-13 08:50	Observational study of gene-disease association and gene-gene interaction. (HuGE Navigator)
3119	HLA-DQB1	9606	12144622	2008-03-13 08:50	Observational study of genotype prevalence. (HuGE Navigator)
3119	HLA-DQB1	9606	12144623	2008-03-13 08:50	Observational study of genotype prevalence. (HuGE Navigator)
3119	HLA-DQB1	9606	12144625	2008-03-13 08:50	Observational study of gene-disease association. (HuGE Navigator)
3119	HLA-DQB1	9606	12144632	2008-03-13 08:50	Observational study of genotype prevalence. (HuGE Navigator)
3119	HLA-DQB1	9606	12145745	2010-01-21 00:00	HLA class II haplotypes containing DRB1 and DQB1 alleles are strong risk factors for human systemic lupus erythematosus
3119	HLA-DQB1	9606	12149602	2008-03-13 08:50	Observational study of gene-disease association and gene-gene interaction. (HuGE Navigator)
3119	HLA-DQB1	9606	12150008	2008-03-13 08:50	Observational study of gene-disease association. (HuGE Navigator)
3119	HLA-DQB1	9606	12151439	2008-03-13 08:50	Observational study of gene-disease association, gene-gene interaction, and gene-environment interaction. (HuGE Navigator)
3119	HLA-DQB1	9606	12170471	2008-03-13 08:50	Observational study of gene-disease association. (HuGE Navigator)
3119	HLA-DQB1	9606	12196893	2008-03-13 08:50	Observational study of genotype prevalence and gene-disease association. (HuGE Navigator)
3119	HLA-DQB1	9606	12209103	2008-03-13 08:50	Observational study of gene-disease association and gene-gene interaction. (HuGE Navigator)
3119	HLA-DQB1	9606	12209609	2008-03-13 08:50	Observational study of gene-disease association. (HuGE Navigator)
3119	HLA-DQB1	9606	12233873	2008-03-13 08:50	Observational study of gene-disease association. (HuGE Navigator)
3119	HLA-DQB1	9606	12235085	2008-03-13 08:50	Observational study of gene-disease association. (HuGE Navigator)
3119	HLA-DQB1	9606	12235090	2008-03-13 08:50	Observational study of gene-disease association. (HuGE Navigator)
3119	HLA-DQB1	9606	12270547	2008-03-13 08:50	Observational study of gene-disease association and gene-gene interaction. (HuGE Navigator)
3119	HLA-DQB1	9606	12296785	2008-03-13 08:50	Observational study of gene-disease association. (HuGE Navigator)
3119	HLA-DQB1	9606	12356573	2008-03-13 08:50	Observational study of gene-disease association. (HuGE Navigator)
3119	HLA-DQB1	9606	12358854	2008-03-13 08:50	Observational study of gene-disease association. (HuGE Navigator)
3119	HLA-DQB1	9606	12358858	2010-01-21 00:00	Six different variants, including a novel polymorphic site, were detected in exon 1.
3119	HLA-DQB1	9606	12362498	2008-03-13 08:50	Observational study of gene-disease association. (HuGE Navigator)
3119	HLA-DQB1	9606	12364437	2008-03-13 08:50	Observational study of gene-disease association and genetic testing. (HuGE Navigator)
3119	HLA-DQB1	9606	12364641	2008-03-13 08:50	Observational study of gene-disease association and gene-gene interaction. (HuGE Navigator)
3119	HLA-DQB1	9606	12366783	2008-03-13 08:50	Observational study of gene-disease association and gene-gene interaction. (HuGE Navigator)
3119	HLA-DQB1	9606	12366783	2010-01-21 00:00	DQB1*0604 was found to be strongly associated with non-obstructive azoospermia and haplotype analysis suggested that the DQB1*0604 allele may play a decisive role in the pathogenesis of non-obstructive azoospermia.
3119	HLA-DQB1	9606	12366785	2010-01-21 00:00	the major histocompatibility complex region's conferred susceptibility to CD is very similar to that observed for DM1, with shared risk and protective haplotypes.
3119	HLA-DQB1	9606	12370403	2008-03-13 08:50	Observational study of gene-disease association. (HuGE Navigator)
3119	HLA-DQB1	9606	12373032	2008-03-13 08:50	Observational study of gene-disease association, gene-gene interaction, and gene-environment interaction. (HuGE Navigator)
3119	HLA-DQB1	9606	12392858	2008-03-13 08:50	Observational study of genotype prevalence. (HuGE Navigator)
3119	HLA-DQB1	9606	12405606	2008-03-13 08:50	Observational study of gene-disease association. (HuGE Navigator)
3119	HLA-DQB1	9606	12405608	2008-03-13 08:50	Observational study of gene-disease association. (HuGE Navigator)
3119	HLA-DQB1	9606	12410803	2008-03-13 08:50	Observational study of gene-disease association. (HuGE Navigator)
3119	HLA-DQB1	9606	12410803	2010-01-21 00:00	macrophages from DQB1*0201/*0302 type 1 diabetes patients are sensitized to secrete both cytokines and PGE-2 following nonantigenic stimulation
3119	HLA-DQB1	9606	12443029	2008-03-13 08:50	Observational study of gene-disease association and gene-environment interaction. (HuGE Navigator)
3119	HLA-DQB1	9606	12445309	2008-03-13 08:50	Observational study of genotype prevalence. (HuGE Navigator)
3119	HLA-DQB1	9606	12445315	2008-03-13 08:50	Observational study of gene-disease association and gene-gene interaction. (HuGE Navigator)
3119	HLA-DQB1	9606	12445316	2008-03-13 08:50	Observational study of genotype prevalence. (HuGE Navigator)
3119	HLA-DQB1	9606	12447731	2008-03-13 08:50	Observational study of gene-disease association and gene-gene interaction. (HuGE Navigator)
3119	HLA-DQB1	9606	12453977	2008-03-13 08:50	Observational study of gene-disease association. (HuGE Navigator)
3119	HLA-DQB1	9606	12453977	2010-01-21 00:00	There is an association of HLA-DQ genotype in autoantibody-negative and rapid-onset type 1 diabetes.
3119	HLA-DQB1	9606	12455817	2008-03-13 08:50	Observational study of gene-disease association and gene-gene interaction. (HuGE Navigator)
3119	HLA-DQB1	9606	12464650	2008-03-13 08:50	Observational study of gene-disease association and gene-gene interaction. (HuGE Navigator)
3119	HLA-DQB1	9606	12472657	2008-03-13 08:50	Observational study of genotype prevalence. (HuGE Navigator)
3119	HLA-DQB1	9606	12493453	2010-01-21 00:00	polymorphic in acute rejection development in liver transplantation
3119	HLA-DQB1	9606	12507821	2008-03-13 08:50	Observational study of gene-disease association. (HuGE Navigator)
3119	HLA-DQB1	9606	12507826	2008-03-13 09:10	Observational study of genotype prevalence and gene-disease association. (HuGE Navigator)
3119	HLA-DQB1	9606	12513847	2008-03-13 09:09	Observational study of gene-disease association. (HuGE Navigator)
3119	HLA-DQB1	9606	12513847	2010-01-21 00:00	HLA-DQB1*06 allele is associated with pathogenesis of the major beta-thalassemia in Guangdong area.
3119	HLA-DQB1	9606	12515291	2008-03-13 09:09	Observational study of gene-disease association. (HuGE Navigator)
3119	HLA-DQB1	9606	12542740	2008-03-13 09:09	Observational study of genotype prevalence. (HuGE Navigator)
3119	HLA-DQB1	9606	12543794	2008-03-13 09:09	Observational study of gene-disease association. (HuGE Navigator)
3119	HLA-DQB1	9606	12556916	2008-03-13 09:09	Observational study of gene-disease association. (HuGE Navigator)
3119	HLA-DQB1	9606	12556916	2010-01-21 00:00	specific DQB1 genes are implicated in disorders of motor control during sleep.
3119	HLA-DQB1	9606	12574360	2008-03-13 09:09	Observational study of gene-disease association. (HuGE Navigator)
3119	HLA-DQB1	9606	12579512	2008-03-13 09:09	Observational study of gene-disease association and gene-gene interaction. (HuGE Navigator)
3119	HLA-DQB1	9606	12590979	2008-03-13 09:09	Observational study and meta-analysis of gene-disease association and gene-gene interaction. (HuGE Navigator)
3119	HLA-DQB1	9606	12594107	2008-03-13 09:09	Observational study of gene-disease association. (HuGE Navigator)
3119	HLA-DQB1	9606	12605834	2008-03-13 09:09	Observational study of gene-disease association and gene-gene interaction. (HuGE Navigator)
3119	HLA-DQB1	9606	12618908	2010-01-21 00:00	Exon 2 and intron 2 of the HLA DQB1 gene from 20 individuals were cloned and sequenced and eight alleles were obtained. Results indicated that different regions of intron 2 in the DQB1 gene had different evolutionary patterns.
3119	HLA-DQB1	9606	12622778	2010-01-21 00:00	Association of DQB1 haplotypes with susceptibility for juvenile idiopathic arthritis.
3119	HLA-DQB1	9606	12639765	2008-03-13 09:09	Observational study of gene-disease association and gene-gene interaction. (HuGE Navigator)
3119	HLA-DQB1	9606	12648278	2008-03-13 09:09	Observational study of gene-disease association. (HuGE Navigator)
3119	HLA-DQB1	9606	12648281	2008-03-13 09:09	Observational study of genotype prevalence. (HuGE Navigator)
3119	HLA-DQB1	9606	12651073	2008-03-13 09:09	Observational study of gene-disease association. (HuGE Navigator)
3119	HLA-DQB1	9606	12651074	2008-03-13 09:09	Observational study of gene-disease association. (HuGE Navigator)
3119	HLA-DQB1	9606	12656131	2008-03-13 09:09	Observational study of gene-disease association and gene-gene interaction. (HuGE Navigator)
3119	HLA-DQB1	9606	12665835	2008-03-13 09:09	Observational study of gene-disease association. (HuGE Navigator)
3119	HLA-DQB1	9606	12666382	2008-03-13 09:09	Observational study of gene-disease association. (HuGE Navigator)
3119	HLA-DQB1	9606	12687342	2008-03-13 09:09	Observational study of gene-gene interaction and gene-environment interaction. (HuGE Navigator)
3119	HLA-DQB1	9606	12694584	2008-03-13 09:09	Observational study of gene-disease association. (HuGE Navigator)
3119	HLA-DQB1	9606	12694585	2008-03-13 09:09	Observational study of gene-disease association. (HuGE Navigator)
3119	HLA-DQB1	9606	12694588	2008-03-13 09:09	Observational study of genotype prevalence. (HuGE Navigator)
3119	HLA-DQB1	9606	12694588	2010-01-21 00:00	Polymorphism of HLA-DRB1, DQB1 and DPB1 in unrelated healthy volunteers from the Naxi ethnic group. The distribution characteristics of the HLA class II alleles revealed that the Naxi ethnic group belonged to the Southern group of Chinese.
3119	HLA-DQB1	9606	12721173	2008-03-13 09:09	Observational study of gene-disease association. (HuGE Navigator)
3119	HLA-DQB1	9606	12721936	2008-03-13 09:09	Observational study of gene-disease association. (HuGE Navigator)
3119	HLA-DQB1	9606	12721936	2010-01-21 00:00	Reduced frequency in children with diabetes mellitus type 1, associated with enterovirus RNA.
3119	HLA-DQB1	9606	12734793	2008-03-13 09:09	Observational study of gene-disease association and gene-gene interaction. (HuGE Navigator)
3119	HLA-DQB1	9606	12753657	2008-03-13 09:09	Observational study of genotype prevalence. (HuGE Navigator)
3119	HLA-DQB1	9606	12753667	2008-03-13 09:09	Observational study of genotype prevalence. (HuGE Navigator)
3119	HLA-DQB1	9606	12757179	2008-03-13 09:09	Observational study of gene-disease association. (HuGE Navigator)
3119	HLA-DQB1	9606	12765483	2008-03-13 09:09	Observational study of gene-disease association and gene-gene interaction. (HuGE Navigator)
3119	HLA-DQB1	9606	12770797	2008-03-13 09:09	Observational study of genotype prevalence. (HuGE Navigator)
3119	HLA-DQB1	9606	12771724	2008-03-13 09:09	Observational study of gene-gene interaction, gene-environment interaction, and pharmacogenomic / toxicogenomic. (HuGE Navigator)
3119	HLA-DQB1	9606	12774051	2008-03-13 09:09	Observational study of gene-disease association. (HuGE Navigator)
3119	HLA-DQB1	9606	12778461	2008-03-13 09:09	Observational study of gene-disease association and gene-gene interaction. (HuGE Navigator)
3119	HLA-DQB1	9606	12786999	2008-03-13 09:09	Observational study of gene-disease association and gene-gene interaction. (HuGE Navigator)
3119	HLA-DQB1	9606	12787001	2008-03-13 09:09	Observational study of gene-disease association and gene-gene interaction. (HuGE Navigator)
3119	HLA-DQB1	9606	12788886	2008-03-13 09:09	Observational study of gene-disease association and gene-gene interaction. (HuGE Navigator)
3119	HLA-DQB1	9606	12788886	2010-01-21 00:00	TNF alpha and DQB1*02 alleles in linkage disequilibrium in IDDM and NIDDM; TNF alpha promoter polymorphism associated with insulin-deficient phenotype in NIDDM only together with DQB*02
3119	HLA-DQB1	9606	12793199	2008-03-13 09:09	Observational study of gene-disease association. (HuGE Navigator)
3119	HLA-DQB1	9606	12793199	2010-01-21 00:00	A significant number of rheumatoid arthritis Hungarian patients carried DR4 haplotypes on DQB1*0302 (54%) relative to DQB1*0301 which was present on 36% of the haplotypes.
3119	HLA-DQB1	9606	12794545	2008-03-13 09:09	Observational study of gene-disease association and gene-gene interaction. (HuGE Navigator)
3119	HLA-DQB1	9606	12820696	2008-03-13 09:09	Observational study of genotype prevalence. (HuGE Navigator)
3119	HLA-DQB1	9606	12823769	2008-03-13 09:09	Observational study of genotype prevalence. (HuGE Navigator)
3119	HLA-DQB1	9606	12823769	2010-01-21 00:00	Dravidian-speaking castes of southern India were typed for polymorphism at this allele.
3119	HLA-DQB1	9606	12825172	2008-03-13 09:09	Observational study of gene-disease association and gene-gene interaction. (HuGE Navigator)
3119	HLA-DQB1	9606	12835080	2008-03-13 09:09	Observational study of genotype prevalence. (HuGE Navigator)
3119	HLA-DQB1	9606	12878355	2008-03-13 09:09	Observational study of gene-disease association. (HuGE Navigator)
3119	HLA-DQB1	9606	12878360	2008-03-13 09:09	Observational study of gene-disease association and gene-gene interaction. (HuGE Navigator)
3119	HLA-DQB1	9606	12878363	2008-03-13 09:09	Observational study of genotype prevalence. (HuGE Navigator)
3119	HLA-DQB1	9606	12887819	2008-03-13 09:09	Observational study of gene-disease association and gene-gene interaction. (HuGE Navigator)
3119	HLA-DQB1	9606	12890388	2008-03-13 09:09	Observational study of gene-disease association, gene-environment interaction, and pharmacogenomic / toxicogenomic. (HuGE Navigator)
3119	HLA-DQB1	9606	12911285	2008-03-13 08:51	Observational study of gene-disease association. (HuGE Navigator)
3119	HLA-DQB1	9606	12911663	2008-03-13 09:02	Observational study of gene-disease association. (HuGE Navigator)
3119	HLA-DQB1	9606	12917799	2008-03-13 09:02	Observational study of gene-disease association. (HuGE Navigator)
3119	HLA-DQB1	9606	12917799	2010-01-21 00:00	Association between diabetes type 1 and DQB1 alleles in a tri-racial (Caucasian, Black and Indo-American) mixed population in Uruguay.
3119	HLA-DQB1	9606	12921878	2008-03-13 09:02	Observational study of gene-disease association. (HuGE Navigator)
3119	HLA-DQB1	9606	12941076	2008-03-13 09:02	Observational study of gene-disease association and gene-gene interaction. (HuGE Navigator)
3119	HLA-DQB1	9606	12948297	2008-03-13 09:02	Observational study of gene-disease association. (HuGE Navigator)
3119	HLA-DQB1	9606	12956878	2008-03-13 09:02	Observational study of gene-disease association and gene-gene interaction. (HuGE Navigator)
3119	HLA-DQB1	9606	12974555	2008-03-13 09:02	Observational study of genotype prevalence and gene-disease association. (HuGE Navigator)
3119	HLA-DQB1	9606	12974796	2008-03-13 09:02	Observational study of genotype prevalence. (HuGE Navigator)
3119	HLA-DQB1	9606	14504973	2008-03-13 09:02	Observational study of gene-disease association. (HuGE Navigator)
3119	HLA-DQB1	9606	14508706	2008-03-13 09:02	Observational study of gene-disease association. (HuGE Navigator)
3119	HLA-DQB1	9606	14510801	2008-03-13 09:02	Observational study of gene-disease association. (HuGE Navigator)
3119	HLA-DQB1	9606	14514946	2008-03-13 09:02	Observational study of gene-disease association. (HuGE Navigator)
3119	HLA-DQB1	9606	14551034	2008-03-13 09:02	Observational study of gene-disease association. (HuGE Navigator)
3119	HLA-DQB1	9606	14562382	2008-03-13 09:02	Observational study of gene-disease association and gene-gene interaction. (HuGE Navigator)
3119	HLA-DQB1	9606	14567462	2008-03-13 09:02	Observational study of gene-disease association and gene-gene interaction. (HuGE Navigator)
3119	HLA-DQB1	9606	14581805	2008-03-13 09:02	Observational study of gene-disease association and gene-gene interaction. (HuGE Navigator)
3119	HLA-DQB1	9606	14592217	2008-03-13 09:02	Observational study of gene-disease association and gene-gene interaction. (HuGE Navigator)
3119	HLA-DQB1	9606	14602216	2008-03-13 09:02	Observational study of gene-disease association and gene-gene interaction. (HuGE Navigator)
3119	HLA-DQB1	9606	14617034	2008-03-13 09:02	Observational study of gene-disease association. (HuGE Navigator)
3119	HLA-DQB1	9606	14623754	2008-03-13 09:02	Observational study of gene-disease association and gene-environment interaction. (HuGE Navigator)
3119	HLA-DQB1	9606	14648147	2008-03-13 09:02	Observational study of gene-disease association. (HuGE Navigator)
3119	HLA-DQB1	9606	14655281	2008-03-13 09:02	Observational study of gene-disease association. (HuGE Navigator)
3119	HLA-DQB1	9606	14662898	2008-03-13 09:02	Observational study of gene-disease association. (HuGE Navigator)
3119	HLA-DQB1	9606	14669136	2008-03-13 09:02	Observational study of gene-disease association. (HuGE Navigator)
3119	HLA-DQB1	9606	14669136	2010-01-21 00:00	The HLA-DRB1 or the HLA-DQB1 gene is within the susceptibility haplotype for multiple sclerosis amoung African Americans.
3119	HLA-DQB1	9606	14675393	2008-03-13 09:02	Observational study of gene-disease association. (HuGE Navigator)
3119	HLA-DQB1	9606	14677183	2008-03-13 09:02	Observational study of gene-disease association. (HuGE Navigator)
3119	HLA-DQB1	9606	14679080	2008-03-13 09:02	Observational study of gene-disease association. (HuGE Navigator)
3119	HLA-DQB1	9606	14680508	2008-03-13 09:02	Observational study of gene-disease association. (HuGE Navigator)
3119	HLA-DQB1	9606	14686115	2008-03-13 09:02	Observational study of gene-disease association. (HuGE Navigator)
3119	HLA-DQB1	9606	14693734	2008-03-13 09:02	Observational study of gene-disease association and gene-gene interaction. (HuGE Navigator)
3119	HLA-DQB1	9606	14694619	2008-03-13 09:02	Observational study of gene-disease association. (HuGE Navigator)
3119	HLA-DQB1	9606	14694619	2010-01-21 00:00	HLA-DRB1 * 1401 and DQB1 * 05 may be the susceptible genes and HLA-DRB1 * 09 the protection gene of silicosis.
3119	HLA-DQB1	9606	14700595	2008-03-13 09:02	Observational study of gene-disease association. (HuGE Navigator)
3119	HLA-DQB1	9606	14700596	2008-03-13 09:02	Observational study of gene-disease association. (HuGE Navigator)
3119	HLA-DQB1	9606	14718045	2008-03-13 09:02	Observational study of gene-disease association. (HuGE Navigator)
3119	HLA-DQB1	9606	14740435	2008-03-13 09:02	Observational study of gene-disease association. (HuGE Navigator)
3119	HLA-DQB1	9606	14752708	2008-03-13 09:02	Observational study of gene-disease association. (HuGE Navigator)
3119	HLA-DQB1	9606	14762600	2008-03-13 09:02	Observational study of gene-disease association. (HuGE Navigator)
3119	HLA-DQB1	9606	14769912	2010-01-21 00:00	MHC class II molecule DQ0602 confers strong susceptibility to narcolepsy but dominant protection against type 1 diabetes: the crystal structure of DQ0602 reveals the molecular features underlying these contrasting genetic properties
3119	HLA-DQB1	9606	14964841	2008-03-13 09:02	Observational study of genotype prevalence. (HuGE Navigator)
3119	HLA-DQB1	9606	14967485	2008-03-13 09:02	Observational study of gene-disease association. (HuGE Navigator)
3119	HLA-DQB1	9606	14988284	2008-03-13 09:02	Observational study of gene-disease association. (HuGE Navigator)
3119	HLA-DQB1	9606	14990915	2008-03-13 09:02	Observational study of gene-disease association. (HuGE Navigator)
3119	HLA-DQB1	9606	14995006	2008-03-13 09:02	Observational study of gene-disease association. (HuGE Navigator)
3119	HLA-DQB1	9606	15003812	2008-03-13 09:02	Observational study of gene-disease association. (HuGE Navigator)
3119	HLA-DQB1	9606	15009181	2008-03-13 09:02	Observational study of genotype prevalence. (HuGE Navigator)
3119	HLA-DQB1	9606	15009387	2008-03-13 09:02	Observational study of gene-disease association. (HuGE Navigator)
3119	HLA-DQB1	9606	15009808	2008-03-13 09:02	Observational study of gene-disease association. (HuGE Navigator)
3119	HLA-DQB1	9606	15013978	2008-03-13 09:02	Observational study of gene-disease association. (HuGE Navigator)
3119	HLA-DQB1	9606	15013978	2010-01-21 00:00	association of specific HLA-DR and -DQ alleles and haplotypes with type 1 diabetes may underline several characteristics that distinguish Bahraini patients from other Caucasians patients.
3119	HLA-DQB1	9606	15014429	2008-03-13 09:02	Observational study of gene-environment interaction. (HuGE Navigator)
3119	HLA-DQB1	9606	15016191	2008-03-13 09:10	Observational study of gene-disease association. (HuGE Navigator)
3119	HLA-DQB1	9606	15019597	2008-03-13 09:10	Observational study of gene-disease association. (HuGE Navigator)
3119	HLA-DQB1	9606	15019597	2010-01-21 00:00	No evidence of polymorphism with severe retinopathy in younger Type 1 diabetic patients.
3119	HLA-DQB1	9606	15030582	2008-03-13 09:10	Observational study of gene-disease association. (HuGE Navigator)
3119	HLA-DQB1	9606	15037989	2008-03-13 09:10	Observational study of genetic testing. (HuGE Navigator)
3119	HLA-DQB1	9606	15041165	2008-03-13 09:10	Observational study of gene-disease association. (HuGE Navigator)
3119	HLA-DQB1	9606	15049049	2008-03-13 09:10	Observational study of gene-disease association. (HuGE Navigator)
3119	HLA-DQB1	9606	15055351	2008-03-13 09:10	Observational study of genotype prevalence and gene-disease association. (HuGE Navigator)
3119	HLA-DQB1	9606	15057902	2008-03-13 09:10	Observational study of gene-disease association. (HuGE Navigator)
3119	HLA-DQB1	9606	15059369	2008-03-13 09:10	Observational study of gene-disease association. (HuGE Navigator)
3119	HLA-DQB1	9606	15061705	2008-03-13 09:10	Observational study of gene-disease association. (HuGE Navigator)
3119	HLA-DQB1	9606	15070884	2008-03-13 09:10	Observational study of gene-disease association. (HuGE Navigator)
3119	HLA-DQB1	9606	15083289	2008-03-13 09:10	Observational study of gene-disease association. (HuGE Navigator)
3119	HLA-DQB1	9606	15083289	2010-01-21 00:00	Results confirm the positive association of the DR2 haplotype with multiple sclerosis, particularly the allele DQB1*0602, in the population studied in Malaga, southern Spain.
3119	HLA-DQB1	9606	15089899	2008-03-13 09:10	Observational study of gene-disease association and gene-gene interaction. (HuGE Navigator)
3119	HLA-DQB1	9606	15089901	2008-03-13 09:10	Observational study of gene-disease association and gene-gene interaction. (HuGE Navigator)
3119	HLA-DQB1	9606	15095040	2008-03-13 09:10	Observational study of gene-disease association. (HuGE Navigator)
3119	HLA-DQB1	9606	15096192	2008-03-13 09:10	Observational study of gene-disease association. (HuGE Navigator)
3119	HLA-DQB1	9606	15104683	2008-03-13 09:10	Observational study of gene-disease association. (HuGE Navigator)
3119	HLA-DQB1	9606	15107633	2008-03-13 09:10	Observational study of gene-disease association. (HuGE Navigator)
3119	HLA-DQB1	9606	15109436	2008-03-13 09:10	Observational study of gene-disease association. (HuGE Navigator)
3119	HLA-DQB1	9606	15112906	2008-03-13 09:10	Observational study of gene-disease association. (HuGE Navigator)
3119	HLA-DQB1	9606	15116308	2008-03-13 09:10	Observational study of gene-disease association. (HuGE Navigator)
3119	HLA-DQB1	9606	15120190	2008-03-13 09:10	Observational study of gene-disease association. (HuGE Navigator)
3119	HLA-DQB1	9606	15120190	2010-01-21 00:00	The association of HLA-DQB1 polymorphisms and genetic susceptibility to celiac disease.
3119	HLA-DQB1	9606	15120191	2008-03-13 09:10	Observational study of gene-disease association. (HuGE Navigator)
3119	HLA-DQB1	9606	15120192	2008-03-13 09:10	Observational study of genotype prevalence. (HuGE Navigator)
3119	HLA-DQB1	9606	15122136	2008-03-13 09:10	Observational study of gene-disease association. (HuGE Navigator)
3119	HLA-DQB1	9606	15128924	2008-03-13 09:10	Observational study of gene-disease association. (HuGE Navigator)
3119	HLA-DQB1	9606	15128924	2010-01-21 00:00	association between microchimerism and maternal compatibility at the class II DRB1 and/or DQB1 HLA loci and with the maternal HLA-DQB1*0301 allele.
3119	HLA-DQB1	9606	15144462	2008-03-13 09:10	Observational study of gene-disease association. (HuGE Navigator)
3119	HLA-DQB1	9606	15144476	2008-03-13 09:10	Observational study of gene-environment interaction and pharmacogenomic / toxicogenomic. (HuGE Navigator)
3119	HLA-DQB1	9606	15149287	2008-03-13 09:10	Observational study of gene-disease association. (HuGE Navigator)
3119	HLA-DQB1	9606	15149287	2010-01-21 00:00	the DQB1*0602 allele, which has been negatively associated in African-Americans in previous reports, was not detected in the present Kuwaiti schizophrenia patients or controls
3119	HLA-DQB1	9606	15157381	2010-01-21 00:00	HLA-DQB1 is a susceptibility gene for narcolepsy.
3119	HLA-DQB1	9606	15164528	2010-01-21 00:00	Crohn disease not associated with HLA-DQB1 in Asian Indians.
3119	HLA-DQB1	9606	15174785	2008-03-13 09:10	Observational study of gene-disease association. (HuGE Navigator)
[truncated: 1,244 more rows]

## Sheet: heatmap cell #c
		mouse microglia									human GWAS
[truncated: 142 more rows]

## Sheet: generifs cell #c
GeneID	symbol	TaxID	PubMedID	timestamp	GeneRIF
[truncated: 15,637 more rows]

[truncated: 6 more sheets: heatmap cell #d, generifs cell #d, heatmap cell #e, generifs cell #e, heatmap cell #f, generifs cell #f]
