# Supplementary material for: Single-cell RNA sequencing reveals time- and sex-specific responses of mouse spinal cord microglia to peripheral nerve injury and links ApoE to chronic pain
Source: Nat Commun. 2022 Feb 11;13:843. doi: 10.1038/s41467-022-28473-8 (PMC8837774; doi:10.1038/s41467-022-28473-8)
Supplement: Supplementary file 16 — Source Data [file 41467_2022_28473_MOESM16_ESM.xlsx]

## Sheet: Fig. 1b, c
	Male-ipsi			Female-ipsi			Male-contra			Female-contra
Baseline	0.52365	0.0265	12	0.4848	0.0289	12	0.4829	0.026	12	0.3926	0.0629	12
Day 3	0.0757	0.01783	12	0.049932	0.0095	12	0.35	0.0185	12	0.40473	0.035	12
Day 14	0.02885	0.002229	12	0.033795	0.01301	12	0.465	0.0385	12	0.569	0.0785	12
5 months	0.041713	0.01015	12	0.0281	0.00303	8	0.4369	0.047	12	0.4012	0.0397	8

## Sheet: Fig. 1e (inset)
cluster	11	10	9	8	7	6	5	4	3	2	1
	0.58	0.195	0.035	0.4425	0.6425	1.0125	2.3175	8.9225	16.7675	26.0225	43.0625

## Sheet: Fig. 2a
	D0_M_NAIVE_Rep1		D3_M_SHAM_Rep1		D3_M_SNI_Rep1		D14_M_SHAM_Rep1		D14_M_SNI_Rep1		M5_M_SHAM_Rep1		M5_M_SNI_Rep1
1	45.11	45.25	42.76	38.37	36.33	18.62	47.57	45.46	45.89	40.02	42.6	39.77	34.41	41.68
2	30.01	21.15	24.38	27.36	22.79	25.4	27.02	25.31	18.01	24.92	23.94	19.83	19.74	19.45
3	12.19	17.69	14.87	16.47	11.06	16.64	12.76	17.9	20.57	15.59	20.33	23.45	31.41	24.97
4	8.95	11.43	6.56	6.82	4.97	5.07	7.36	6.03	5.23	10.09	8.29	7.09	7.92	7.93
5	1.92	2.37	2	2.89	1.8	1.63	2.53	2.58	3.48	3.5	1.82	1.87	3.26	2.52
6	0.94	1.09	2.44	1.39	1.72	1.79	1.25	1.16	5.47	4.41	1.38	2.23	1.88	1.6
7	0.11	0.12	3.17	2.43	10.23	13.07	0.05	0.07	0.14	0.35	0.09	0.21	0.14	0.15
8	0.36	0.4	2.24	3.05	8.45	9.75	0.48	0.75	0.6	0.63	0.73	1.13	0.65	0.98
9	0	0	0.8	0.05	2.16	7.67	0.01	0	0.01	0	0.01	0.36	0.01	0.19
10	0.09	0.13	0.42	0.32	0.11	0.05	0.07	0.15	0.03	0.13	0.02	3.75	0	0.04
11	0.32	0.37	0.36	0.86	0.39	0.31	0.91	0.58	0.56	0.36	0.81	0.33	0.59	0.47

## Sheet: Fig. 2c
	D0_F_NAIVE_Rep1		D3_F_SHAM_Rep1		D3_F_SNI_Rep1		D14_F_SHAM_Rep1		D14_F_SNI_Rep1		M5_F_SHAM_Rep1		M5_F_SNI_Rep1
1	37.43	44.46	37.72	48.61	37.51	36.8	44.72	47.04	47.41	48.54	35.64	38.09	37.44	39.31
2	27.44	25.49	23.63	23.1	20.9	22.39	27.19	24.22	21.85	20.56	28.81	21.36	27.92	25.85
3	21.78	15.41	25.67	15.46	16.85	17.27	12.44	17.17	15.7	16.83	13.42	29.15	17.84	20.2
4	8.56	6.75	5.26	4.75	4.38	6.91	8.48	6.02	7.22	5.95	7.33	6.39	9.86	8.13
5	2.42	2.56	2.09	1.52	2.4	2.83	2.92	2.2	3.29	2.97	2.79	1.42	3.19	3.51
6	1.22	0.8	2.39	1.54	2.43	2.12	2.12	1.91	3.39	2.91	1.47	2.05	2.26	1.39
7	0.2	2.14	1.34	2.1	9.52	6.51	0.31	0.09	0.1	0.38	0.54	0.63	0.22	0.27
8	0.38	0.63	1.13	1.15	5.66	4.7	1.1	0.63	0.29	0.83	0.69	0.48	0.65	0.92
9	0.01	0.13	0.06	1.54	0	0.06	0	0	0.06	0.75	0.35	0.08	0.03	0.13
10	0.06	0.5	0.04	0.06	0.03	0.08	0	0.02	0.13	0.04	8.58	0	0.04	0.06
11	0.5	1.13	0.67	0.18	0.3	0.34	0.72	0.7	0.56	0.24	0.38	0.33	0.56	0.24

## Sheet: Fig. 2e
male		female
18.68	22.82	15.18	11.21

## Sheet: Fig. 2h
Day 3 - Male - ipsilateral					Day 3 - Female - ipsilateral					Day 3 - Male - contralateral					Day 3 - Female - contralateral					Day 14 - Male - ipsilateral					Day 14 - Female - ipsilateral					Day 14 - Male - contralateral					Day 14 - Female - contralateral					8 month - Male - ipsilateral					8 month - Female - ipsilateral
63	62	79	87	60	43	59	34	39	43	1	3	1	3	1	0	0	1	3	1	0	0	0	0	0	0	0	0	0	1	0	1	1	0	0	0	0	0	0	0	0	0	0	1	0	1	0	0	0	0
79	47	60	51	74	42	54	41	33	55	0	0	1	4	2	0	2	0	0	1	1	0	0	0	0	0	0	1	1	1	0	0	0	0	0	0	0	0	0	0	0	0	0	1	1	1	2	0	0	0
50	65	50	84	76	44	48	73	41	45	2	1	0	0	1	2	2	0	3	0	0	0	0	0	0	0	1	0	0	1	0	0	0	0	0	0	0	0	1	0	0	0	0	0	0	1	1	1	2	0
89	106	71	71	69	53	45	41	42	44	3	0	0	1	1	4	1	2	1	1	0	0	0	0	0	2	0	2	1	0	0	0	0	0	1	0	1	2	1	0	0	0	0	0	0	0	1	1	0	0
[truncated: 20 more columns]

## Sheet: Fig. 2i
	Day 3 - Male - ipsilateral					Day 3 - Female - ipsilateral					Day 14 - Male - ipsilateral					Day 14 - Female - ipsilateral					8 month - Male - ipsilateral					8 month - Female - ipsilateral					Naive - Male - ipsilateral					Naive - Female - ipsilateral
	67	87	58	66	78	88	70	65	89	90	100	97	110	92	85	110	98	93	85	118	15	20	10	15	11	12	9	15	11	10	11	9	12	10		19	11	13	10
	85	52	66	82	75	55	48	52	50	77	90	115	75	69	103	109	94	96	119	81	10	11	15	18	21	13	20	25	16	11	15	19	21	22		22	20	13	15
	63	89	67	84	88	61	75	70	65	66	99	130	101	77	91	76	89	92	101	107	8	6	9	15	12	17	21	22	8	15	16	20	9	12		9	11	15	13
	98	110	82	80	75	90	92	87	81	72	120	100	104	112	99	99	97	90	78	91	15	20	31	22	11	12	15	31	22	26	10	18	14	13		15	16	12	17

## Sheet: Fig. 3b
	M up	M down	F up	Fdown
D3	262	215	194	67
D14	72	59	41	32
5M	31	99	62	55

## Sheet: Fig. 3c
	M up	M down	F up	Fdown
1	45	10	58	33
2	30	11	55	13
3	93	24	71	32
4	36	21	72	8
5	19	12	23	3
6	35	19	25	9
7	66	34	45	11
8	92	38	63	22
9	153	182	0	0
10	0	0	0	0

## Sheet: Fig. 3d
	M up	M down	F up	Fdown
1	8	7	13	9
2	13	14	10	4
3	21	8	12	12
4	17	8	7	1
5	22	29	16	11
6	35	16	21	13
7	0	0	1	0
8	13	6	1	0
9	0	0	0	0
10	0	0	0	0

[truncated: 15 more sheets: Fig. 3e, Fig. 3f, Fig. 3k, Fig. 4g, Fig. 6a_x0009_, Fig. 6f, Suppl. Fig. 2a, Suppl. Fig. 2b, Suppl. Fig. 2c, Suppl. Fig. 2d, Suppl. Fig. 2e, Suppl. Fig. 2f, Suppl. Fig. 7h, Suppl. Fig. 8a, Suppl. Fig. 11f-h]
